# Supplementary material for: Developing and assessing a density surface model in a Bayesian hierarchical framework with a focus on uncertainty: insights from simulations and an application to fin whales (Balaenoptera physalus)
Source: PeerJ. 2020 Jan 23;8:e8226. doi: 10.7717/peerj.8226 (PMC6983298; doi:10.7717/peerj.8226)
Supplement: Supplemental Information 11 [file peerj-08-8226-s011.csv]

	Area	Area.S	Grid	Year	Julian.Date	Layer	Season	Survey	Effort	Beaufort	Glare	Subjective	SST	DEPTH	DIST2SHORE	DIST125	phat	g0_ship	ds_ship	g0_plane	ds_plane	Species_DS_Num	Species_Hab_Num	NSights
1	100	45.24	3029201	2011	220	28	2	1	3.77	4.141	0	2	16.3006916	-326.7778015	141.1562958	3248.402929	0.121715962	0.663167547	0.183537271	-9999	-9999	-9999	1	0
2	100	45.24	3029201	2011	220	28	2	1	3.77	4.141	0	2	16.3006916	-326.7778015	141.1562958	3248.402929	0.121715962	0.663167547	0.183537271	-9999	-9999	-9999	2	0
3	100	45.24	3029201	2011	220	28	2	1	3.77	4.141	0	2	16.3006916	-326.7778015	141.1562958	3248.402929	0.121715962	0.663167547	0.183537271	-9999	-9999	-9999	3	0
4	100	79.368	3029202	2011	220	28	2	1	6.614	4.156	0	2	16.17152023	-801.199646	143.1022186	9377.145185	0.121925676	0.663167547	0.183853502	-9999	-9999	-9999	1	0
5	100	79.368	3029202	2011	220	28	2	1	6.614	4.156	0	2	16.17152023	-801.199646	143.1022186	9377.145185	0.121925676	0.663167547	0.183853502	-9999	-9999	-9999	2	0
6	100	79.368	3029202	2011	220	28	2	1	6.614	4.156	0	2	16.17152023	-801.199646	143.1022186	9377.145185	0.121925676	0.663167547	0.183853502	-9999	-9999	-9999	3	0
7	100	120.636	3029441	2011	220	28	2	1	10.053	3.8	0	2	16.42324448	-835.5617676	151.1132507	12852.48274	0.117034958	0.663167547	0.176478718	-9999	-9999	-9999	1	0
8	100	120.636	3029441	2011	220	28	2	1	10.053	3.8	0	2	16.42324448	-835.5617676	151.1132507	12852.48274	0.117034958	0.663167547	0.176478718	-9999	-9999	-9999	2	0
9	100	120.636	3029441	2011	220	28	2	1	10.053	3.8	0	2	16.42324448	-835.5617676	151.1132507	12852.48274	0.117034958	0.663167547	0.176478718	-9999	-9999	-9999	3	0
10	100	41.244	3029442	2011	220	28	2	1	3.437	3.88	0	2	16.50107002	-1253.045654	153.057724	17105.25116	0.118118368	0.663167547	0.178112407	-9999	-9999	-9999	1	0
11	100	41.244	3029442	2011	220	28	2	1	3.437	3.88	0	2	16.50107002	-1253.045654	153.057724	17105.25116	0.118118368	0.663167547	0.178112407	-9999	-9999	-9999	2	0
12	100	41.244	3029442	2011	220	28	2	1	3.437	3.88	0	2	16.50107002	-1253.045654	153.057724	17105.25116	0.118118368	0.663167547	0.178112407	-9999	-9999	-9999	3	0
13	100	120.336	3029443	2011	220	28	2	1	10.028	4.354	0	2	16.49122429	-1573.023193	155.0296173	23504.39802	0.124724375	0.663167547	0.188073702	-9999	-9999	-9999	1	0
14	100	120.336	3029443	2011	220	28	2	1	10.028	4.354	0	2	16.49122429	-1573.023193	155.0296173	23504.39802	0.124724375	0.663167547	0.188073702	-9999	-9999	-9999	2	0
15	100	120.336	3029443	2011	220	28	2	1	10.028	4.354	0	2	16.49122429	-1573.023193	155.0296173	23504.39802	0.124724375	0.663167547	0.188073702	-9999	-9999	-9999	3	0
16	100	60.732	3029444	2011	220	28	2	1	5.061	4.4	0	2	16.5021801	-1743.752075	158.9823456	30621.27489	0.125382741	0.663167547	0.189066461	-9999	-9999	-9999	1	0
17	100	60.732	3029444	2011	220	28	2	1	5.061	4.4	0	2	16.5021801	-1743.752075	158.9823456	30621.27489	0.125382741	0.663167547	0.189066461	-9999	-9999	-9999	2	0
18	100	60.732	3029444	2011	220	28	2	1	5.061	4.4	0	2	16.5021801	-1743.752075	158.9823456	30621.27489	0.125382741	0.663167547	0.189066461	-9999	-9999	-9999	3	0
19	100	120.408	3029445	2011	220	28	2	1	10.034	4.433	0	2	16.58003426	-1970.149414	161.9671631	38199.6642	0.125856956	0.663167547	0.189781536	-9999	-9999	-9999	1	0
20	100	120.408	3029445	2011	220	28	2	1	10.034	4.433	0	2	16.58003426	-1970.149414	161.9671631	38199.6642	0.125856956	0.663167547	0.189781536	-9999	-9999	-9999	2	0
21	100	120.408	3029445	2011	220	28	2	1	10.034	4.433	0	2	16.58003426	-1970.149414	161.9671631	38199.6642	0.125856956	0.663167547	0.189781536	-9999	-9999	-9999	3	0
22	100	110.076	3029446	2011	220	28	2	1	9.173	4.58	1.695	1.494	16.66979027	-2101.995605	165.962326	45207.83741	0.066672639	0.663167547	0.100536643	-9999	-9999	-9999	1	0
23	100	110.076	3029446	2011	220	28	2	1	9.173	4.58	1.695	1.494	16.66979027	-2101.995605	165.962326	45207.83741	0.066672639	0.663167547	0.100536643	-9999	-9999	-9999	2	0
24	100	110.076	3029446	2011	220	28	2	1	9.173	4.58	1.695	1.494	16.66979027	-2101.995605	165.962326	45207.83741	0.066672639	0.663167547	0.100536643	-9999	-9999	-9999	3	0
25	100	61.008	3029447	2011	220	28	2	1	5.084	4.4	3	1.312	16.83008575	-2185.373047	170.9701691	50804.22573	0.051233718	0.663167547	0.07725607	-9999	-9999	-9999	1	0
26	100	61.008	3029447	2011	220	28	2	1	5.084	4.4	3	1.312	16.83008575	-2185.373047	170.9701691	50804.22573	0.051233718	0.663167547	0.07725607	-9999	-9999	-9999	2	0
27	100	61.008	3029447	2011	220	28	2	1	5.084	4.4	3	1.312	16.83008575	-2185.373047	170.9701691	50804.22573	0.051233718	0.663167547	0.07725607	-9999	-9999	-9999	3	0
28	100	120.516	3029681	2011	220	28	2	1	10.043	3.8	0	2	16.65205002	-1141.80188	161.0703888	22784.01571	0.117034958	0.663167547	0.176478718	-9999	-9999	-9999	1	0
29	100	120.516	3029681	2011	220	28	2	1	10.043	3.8	0	2	16.65205002	-1141.80188	161.0703888	22784.01571	0.117034958	0.663167547	0.176478718	-9999	-9999	-9999	2	0
30	100	120.516	3029681	2011	220	28	2	1	10.043	3.8	0	2	16.65205002	-1141.80188	161.0703888	22784.01571	0.117034958	0.663167547	0.176478718	-9999	-9999	-9999	3	0
31	100	120.516	3030402	2011	220	28	2	1	10.043	3.324	0	2.586	18.22304344	-1939.543091	191.8814545	37614.52031	0.225685611	0.663167547	0.176478718	-9999	-9999	-9999	1	0
32	100	120.516	3030402	2011	220	28	2	1	10.043	3.324	0	2.586	18.22304344	-1939.543091	191.8814545	37614.52031	0.225685611	0.663167547	0.176478718	-9999	-9999	-9999	2	0
33	100	120.516	3030402	2011	220	28	2	1	10.043	3.324	0	2.586	18.22304344	-1939.543091	191.8814545	37614.52031	0.225685611	0.663167547	0.176478718	-9999	-9999	-9999	3	0
34	100	120.516	3030642	2011	220	28	2	1	10.043	3.2	0	3	18.4570446	-2170.770508	201.8377686	40774.29532	0.34706456	0.663167547	0.176478718	-9999	-9999	-9999	1	0
35	100	120.516	3030642	2011	220	28	2	1	10.043	3.2	0	3	18.4570446	-2170.770508	201.8377686	40774.29532	0.34706456	0.663167547	0.176478718	-9999	-9999	-9999	2	0
36	100	120.516	3030642	2011	220	28	2	1	10.043	3.2	0	3	18.4570446	-2170.770508	201.8377686	40774.29532	0.34706456	0.663167547	0.176478718	-9999	-9999	-9999	3	0
37	100	118.884	3029921	2011	220	28	2	1	9.907	3.801	0	2	16.96636963	-1354.293335	171.02771	25364.91908	0.117048445	0.663167547	0.176499055	-9999	-9999	-9999	1	0
38	100	118.884	3029921	2011	220	28	2	1	9.907	3.801	0	2	16.96636963	-1354.293335	171.02771	25364.91908	0.117048445	0.663167547	0.176499055	-9999	-9999	-9999	2	0
39	100	118.884	3029921	2011	220	28	2	1	9.907	3.801	0	2	16.96636963	-1354.293335	171.02771	25364.91908	0.117048445	0.663167547	0.176499055	-9999	-9999	-9999	3	0
40	100	93.336	3030161	2011	220	28	2	1	7.778	3.9	0	2	17.62608719	-1551.609131	180.985199	25433.33651	0.118390627	0.663167547	0.17852295	-9999	-9999	-9999	1	0
41	100	93.336	3030161	2011	220	28	2	1	7.778	3.9	0	2	17.62608719	-1551.609131	180.985199	25433.33651	0.118390627	0.663167547	0.17852295	-9999	-9999	-9999	2	0
42	100	93.336	3030161	2011	220	28	2	1	7.778	3.9	0	2	17.62608719	-1551.609131	180.985199	25433.33651	0.118390627	0.663167547	0.17852295	-9999	-9999	-9999	3	0
43	100	27.012	3030162	2011	220	28	2	1	2.251	3.865	0	2	17.91254807	-1852.516968	182.8505554	35377.52806	0.117914544	0.663167547	0.177805057	-9999	-9999	-9999	1	0
44	100	27.012	3030162	2011	220	28	2	1	2.251	3.865	0	2	17.91254807	-1852.516968	182.8505554	35377.52806	0.117914544	0.663167547	0.177805057	-9999	-9999	-9999	2	0
45	100	27.012	3030162	2011	220	28	2	1	2.251	3.865	0	2	17.91254807	-1852.516968	182.8505554	35377.52806	0.117914544	0.663167547	0.177805057	-9999	-9999	-9999	3	0
46	100	120.492	3030882	2011	220	28	2	1	10.041	3.2	0	3	18.41889954	-2392.185547	211.79422	42097.68065	0.34706456	0.663167547	0.523343703	-9999	-9999	-9999	1	0
47	100	120.492	3030882	2011	220	28	2	1	10.041	3.2	0	3	18.41889954	-2392.185547	211.79422	42097.68065	0.34706456	0.663167547	0.523343703	-9999	-9999	-9999	2	0
48	100	120.492	3030882	2011	220	28	2	1	10.041	3.2	0	3	18.41889954	-2392.185547	211.79422	42097.68065	0.34706456	0.663167547	0.523343703	-9999	-9999	-9999	3	0
49	100	105.024	3031116	2011	220	28	2	1	8.752	1	0	3	16.91330719	-195.8272095	216.3326721	1119.964262	0.282396879	0.663167547	0.425830366	-9999	-9999	-9999	1	0
50	100	105.024	3031116	2011	220	28	2	1	8.752	1	0	3	16.91330719	-195.8272095	216.3326721	1119.964262	0.282396879	0.663167547	0.425830366	-9999	-9999	-9999	2	1
51	100	105.024	3031116	2011	220	28	2	1	8.752	1	0	3	16.91330719	-195.8272095	216.3326721	1119.964262	0.282396879	0.663167547	0.425830366	-9999	-9999	-9999	3	0
52	100	120.12	3031117	2011	220	28	2	1	10.01	1	0	3	17.26565933	-318.2816467	216.4091339	1490.233042	0.282396879	0.663167547	0.425830366	-9999	-9999	-9999	1	0
53	100	120.12	3031117	2011	220	28	2	1	10.01	1	0	3	17.26565933	-318.2816467	216.4091339	1490.233042	0.282396879	0.663167547	0.425830366	-9999	-9999	-9999	2	0
54	100	120.12	3031117	2011	220	28	2	1	10.01	1	0	3	17.26565933	-318.2816467	216.4091339	1490.233042	0.282396879	0.663167547	0.425830366	-9999	-9999	-9999	3	0
55	100	127.992	3031118	2011	220	28	2	1	10.666	2.317	0	3	17.7569313	-706.2300415	217.6706085	3477.322498	0.320200042	0.663167547	0.482834305	-9999	-9999	-9999	1	0
56	100	127.992	3031118	2011	220	28	2	1	10.666	2.317	0	3	17.7569313	-706.2300415	217.6706085	3477.322498	0.320200042	0.663167547	0.482834305	-9999	-9999	-9999	2	0
57	100	127.992	3031118	2011	220	28	2	1	10.666	2.317	0	3	17.7569313	-706.2300415	217.6706085	3477.322498	0.320200042	0.663167547	0.482834305	-9999	-9999	-9999	3	0
58	100	120.036	3031119	2011	220	28	2	1	10.003	2.993	0	3	18.27734947	-1547.28479	218.9857025	13457.61536	0.34066809	0.663167547	0.513698374	-9999	-9999	-9999	1	1
59	100	120.036	3031119	2011	220	28	2	1	10.003	2.993	0	3	18.27734947	-1547.28479	218.9857025	13457.61536	0.34066809	0.663167547	0.513698374	-9999	-9999	-9999	2	0
60	100	120.036	3031119	2011	220	28	2	1	10.003	2.993	0	3	18.27734947	-1547.28479	218.9857025	13457.61536	0.34066809	0.663167547	0.513698374	-9999	-9999	-9999	3	0
61	100	120.036	3031356	2011	220	28	2	1	10.003	1	0	3	17.23878098	-314.8956909	226.2978973	8439.903082	0.282396879	0.663167547	0.513698374	-9999	-9999	-9999	1	1
62	100	120.036	3031356	2011	220	28	2	1	10.003	1	0	3	17.23878098	-314.8956909	226.2978973	8439.903082	0.282396879	0.663167547	0.513698374	-9999	-9999	-9999	2	6
63	100	120.036	3031356	2011	220	28	2	1	10.003	1	0	3	17.23878098	-314.8956909	226.2978973	8439.903082	0.282396879	0.663167547	0.513698374	-9999	-9999	-9999	3	0
64	100	119.436	3031120	2011	220	28	2	1	9.953	3.08	0	3	18.62968254	-2175.87793	219.8949432	23454.70203	0.343349472	0.663167547	0.517741668	-9999	-9999	-9999	1	0
65	100	119.436	3031120	2011	220	28	2	1	9.953	3.08	0	3	18.62968254	-2175.87793	219.8949432	23454.70203	0.343349472	0.663167547	0.517741668	-9999	-9999	-9999	2	0
66	100	119.436	3031120	2011	220	28	2	1	9.953	3.08	0	3	18.62968254	-2175.87793	219.8949432	23454.70203	0.343349472	0.663167547	0.517741668	-9999	-9999	-9999	3	0
67	100	120.144	3031121	2011	220	28	2	1	10.012	3.224	0	3	18.77693367	-2423.432373	220.8166504	33453.53089	0.347809851	0.663167547	0.524467539	-9999	-9999	-9999	1	0
68	100	120.144	3031121	2011	220	28	2	1	10.012	3.224	0	3	18.77693367	-2423.432373	220.8166504	33453.53089	0.347809851	0.663167547	0.524467539	-9999	-9999	-9999	2	0
69	100	120.144	3031121	2011	220	28	2	1	10.012	3.224	0	3	18.77693367	-2423.432373	220.8166504	33453.53089	0.347809851	0.663167547	0.524467539	-9999	-9999	-9999	3	0
70	100	90.492	3031122	2011	220	28	2	1	7.541	3.2	0	3	18.58897781	-2514.202881	221.7507935	43452.89824	0.34706456	0.663167547	0.523343703	-9999	-9999	-9999	1	0
71	100	90.492	3031122	2011	220	28	2	1	7.541	3.2	0	3	18.58897781	-2514.202881	221.7507935	43452.89824	0.34706456	0.663167547	0.523343703	-9999	-9999	-9999	2	0
72	100	90.492	3031122	2011	220	28	2	1	7.541	3.2	0	3	18.58897781	-2514.202881	221.7507935	43452.89824	0.34706456	0.663167547	0.523343703	-9999	-9999	-9999	3	0
73	100	120.024	3031596	2011	220	28	2	1	10.002	1.117	0.572	3	17.78567505	-391.2380066	236.2632599	11504.76603	0.285636238	0.663167547	0.430715043	-9999	-9999	-9999	1	11
74	100	120.024	3031596	2011	220	28	2	1	10.002	1.117	0.572	3	17.78567505	-391.2380066	236.2632599	11504.76603	0.285636238	0.663167547	0.430715043	-9999	-9999	-9999	2	3
75	100	120.024	3031596	2011	220	28	2	1	10.002	1.117	0.572	3	17.78567505	-391.2380066	236.2632599	11504.76603	0.285636238	0.663167547	0.430715043	-9999	-9999	-9999	3	0
76	100	120.024	3031836	2011	220	28	2	1	10.002	1.3	1	3	18.27252007	-685.0845337	246.2287445	15323.42956	0.290750855	0.663167547	0.430715043	-9999	-9999	-9999	1	1
77	100	120.024	3031836	2011	220	28	2	1	10.002	1.3	1	3	18.27252007	-685.0845337	246.2287445	15323.42956	0.290750855	0.663167547	0.430715043	-9999	-9999	-9999	2	0
78	100	120.024	3031836	2011	220	28	2	1	10.002	1.3	1	3	18.27252007	-685.0845337	246.2287445	15323.42956	0.290750855	0.663167547	0.430715043	-9999	-9999	-9999	3	0
79	100	73.056	3032076	2011	220	28	2	1	6.088	1.465	1	3	19.16133881	-1215.289429	256.1943665	16408.36255	0.295411931	0.663167547	0.445455953	-9999	-9999	-9999	1	0
80	100	73.056	3032076	2011	220	28	2	1	6.088	1.465	1	3	19.16133881	-1215.289429	256.1943665	16408.36255	0.295411931	0.663167547	0.445455953	-9999	-9999	-9999	2	0
81	100	73.056	3032076	2011	220	28	2	1	6.088	1.465	1	3	19.16133881	-1215.289429	256.1943665	16408.36255	0.295411931	0.663167547	0.445455953	-9999	-9999	-9999	3	0
82	100	120.012	3032316	2011	220	28	2	1	10.001	1.5	1	3	20.19264793	-1676.150024	266.1601257	17597.13263	0.29640662	0.663167547	0.446955858	-9999	-9999	-9999	1	0
83	100	120.012	3032316	2011	220	28	2	1	10.001	1.5	1	3	20.19264793	-1676.150024	266.1601257	17597.13263	0.29640662	0.663167547	0.446955858	-9999	-9999	-9999	2	0
84	100	120.012	3032316	2011	220	28	2	1	10.001	1.5	1	3	20.19264793	-1676.150024	266.1601257	17597.13263	0.29640662	0.663167547	0.446955858	-9999	-9999	-9999	3	0
85	100	120.012	3033513	2011	220	28	2	1	10.001	3.5	2	3	25.18175507	-1820.907593	287.5846863	25237.85418	0.356433338	0.663167547	0.446955858	-9999	-9999	-9999	1	0
86	100	120.012	3033513	2011	220	28	2	1	10.001	3.5	2	3	25.18175507	-1820.907593	287.5846863	25237.85418	0.356433338	0.663167547	0.446955858	-9999	-9999	-9999	2	0
87	100	120.012	3033513	2011	220	28	2	1	10.001	3.5	2	3	25.18175507	-1820.907593	287.5846863	25237.85418	0.356433338	0.663167547	0.446955858	-9999	-9999	-9999	3	0
88	100	120	3032556	2011	220	28	2	1	10	2.445	1.65	3	21.13478661	-1965.618896	276.1259766	20969.56975	0.324023852	0.663167547	0.488600285	-9999	-9999	-9999	1	0
89	100	120	3032556	2011	220	28	2	1	10	2.445	1.65	3	21.13478661	-1965.618896	276.1259766	20969.56975	0.324023852	0.663167547	0.488600285	-9999	-9999	-9999	2	0
90	100	120	3032556	2011	220	28	2	1	10	2.445	1.65	3	21.13478661	-1965.618896	276.1259766	20969.56975	0.324023852	0.663167547	0.488600285	-9999	-9999	-9999	3	0
91	100	120.072	3032796	2011	220	28	2	1	10.006	3.173	1.566	3	21.65580368	-2159.161621	286.0919189	26336.88718	0.346227006	0.663167547	0.522080744	-9999	-9999	-9999	1	0
92	100	120.072	3032796	2011	220	28	2	1	10.006	3.173	1.566	3	21.65580368	-2159.161621	286.0919189	26336.88718	0.346227006	0.663167547	0.522080744	-9999	-9999	-9999	2	0
93	100	120.072	3032796	2011	220	28	2	1	10.006	3.173	1.566	3	21.65580368	-2159.161621	286.0919189	26336.88718	0.346227006	0.663167547	0.522080744	-9999	-9999	-9999	3	0
94	100	86.28	3033009	2011	220	28	2	1	7.19	1.698	1.913	3	18.71759224	-35.94701767	54.6199379	45354.18917	0.302072625	0.663167547	0.455499709	-9999	-9999	-9999	1	0
95	100	86.28	3033009	2011	220	28	2	1	7.19	1.698	1.913	3	18.71759224	-35.94701767	54.6199379	45354.18917	0.302072625	0.663167547	0.455499709	-9999	-9999	-9999	2	0
96	100	86.28	3033009	2011	220	28	2	1	7.19	1.698	1.913	3	18.71759224	-35.94701767	54.6199379	45354.18917	0.302072625	0.663167547	0.455499709	-9999	-9999	-9999	3	0
97	100	120.54	3033010	2011	220	28	2	1	10.045	2.674	2.633	3	18.62854195	-35.78149414	62.95832062	39219.31608	0.330926351	0.663167547	0.499008664	-9999	-9999	-9999	1	0
98	100	120.54	3033010	2011	220	28	2	1	10.045	2.674	2.633	3	18.62854195	-35.78149414	62.95832062	39219.31608	0.330926351	0.663167547	0.499008664	-9999	-9999	-9999	2	0
99	100	120.54	3033010	2011	220	28	2	1	10.045	2.674	2.633	3	18.62854195	-35.78149414	62.95832062	39219.31608	0.330926351	0.663167547	0.499008664	-9999	-9999	-9999	3	0
100	100	29.952	3033011	2011	220	28	2	1	2.496	3	3	3	18.57395363	-52.19848633	71.05708313	34918.57757	0.340883453	0.663167547	0.514023122	-9999	-9999	-9999	1	0
101	100	29.952	3033011	2011	220	28	2	1	2.496	3	3	3	18.57395363	-52.19848633	71.05708313	34918.57757	0.340883453	0.663167547	0.514023122	-9999	-9999	-9999	2	0
102	100	29.952	3033011	2011	220	28	2	1	2.496	3	3	3	18.57395363	-52.19848633	71.05708313	34918.57757	0.340883453	0.663167547	0.514023122	-9999	-9999	-9999	3	0
103	100	135.948	3033033	2011	220	28	2	1	11.329	3.191	1.439	3	23.37242889	-892.6244507	284.2419739	10993.36487	0.346785269	0.663167547	0.522922557	-9999	-9999	-9999	1	0
104	100	135.948	3033033	2011	220	28	2	1	11.329	3.191	1.439	3	23.37242889	-892.6244507	284.2419739	10993.36487	0.346785269	0.663167547	0.522922557	-9999	-9999	-9999	2	1
105	100	135.948	3033033	2011	220	28	2	1	11.329	3.191	1.439	3	23.37242889	-892.6244507	284.2419739	10993.36487	0.346785269	0.663167547	0.522922557	-9999	-9999	-9999	3	0
106	100	118.824	3033034	2011	220	28	2	1	9.902	3.3	1.101	3	23.22882843	-1619.004028	294.013855	18078.1729	0.350174853	0.663167547	0.528033759	-9999	-9999	-9999	1	1
107	100	118.824	3033034	2011	220	28	2	1	9.902	3.3	1.101	3	23.22882843	-1619.004028	294.013855	18078.1729	0.350174853	0.663167547	0.528033759	-9999	-9999	-9999	2	0
108	100	118.824	3033034	2011	220	28	2	1	9.902	3.3	1.101	3	23.22882843	-1619.004028	294.013855	18078.1729	0.350174853	0.663167547	0.528033759	-9999	-9999	-9999	3	0
109	100	121.74	3033035	2011	220	28	2	1	10.145	3.077	0.682	3	22.97753716	-2033.037598	296.209198	25623.33496	0.34325684	0.663167547	0.517601987	-9999	-9999	-9999	1	0
110	100	121.74	3033035	2011	220	28	2	1	10.145	3.077	0.682	3	22.97753716	-2033.037598	296.209198	25623.33496	0.34325684	0.663167547	0.517601987	-9999	-9999	-9999	2	0
111	100	121.74	3033035	2011	220	28	2	1	10.145	3.077	0.682	3	22.97753716	-2033.037598	296.209198	25623.33496	0.34325684	0.663167547	0.517601987	-9999	-9999	-9999	3	0
112	100	91.596	3033036	2011	220	28	2	1	7.633	2.99	0.649	3	22.87799644	-2316.334229	296.0579529	32817.58347	0.340575812	0.663167547	0.513559227	-9999	-9999	-9999	1	0
113	100	91.596	3033036	2011	220	28	2	1	7.633	2.99	0.649	3	22.87799644	-2316.334229	296.0579529	32817.58347	0.340575812	0.663167547	0.513559227	-9999	-9999	-9999	2	0
114	100	91.596	3033036	2011	220	28	2	1	7.633	2.99	0.649	3	22.87799644	-2316.334229	296.0579529	32817.58347	0.340575812	0.663167547	0.513559227	-9999	-9999	-9999	3	0
115	100	85.572	3033246	2011	220	28	2	1	7.131	0	0	3	19.15149879	-31.36443329	45.88353348	74677.58275	0.255710989	0.663167547	0.385590324	-9999	-9999	-9999	1	0
116	100	85.572	3033246	2011	220	28	2	1	7.131	0	0	3	19.15149879	-31.36443329	45.88353348	74677.58275	0.255710989	0.663167547	0.385590324	-9999	-9999	-9999	2	0
117	100	85.572	3033246	2011	220	28	2	1	7.131	0	0	3	19.15149879	-31.36443329	45.88353348	74677.58275	0.255710989	0.663167547	0.385590324	-9999	-9999	-9999	3	0
118	100	135.84	3033247	2011	220	28	2	1	11.32	0.986	0	3	19.04079247	-33.92852783	49.37944794	66767.45945	0.282010877	0.663167547	0.425248307	-9999	-9999	-9999	1	0
119	100	135.84	3033247	2011	220	28	2	1	11.32	0.986	0	3	19.04079247	-33.92852783	49.37944794	66767.45945	0.282010877	0.663167547	0.425248307	-9999	-9999	-9999	2	0
120	100	135.84	3033247	2011	220	28	2	1	11.32	0.986	0	3	19.04079247	-33.92852783	49.37944794	66767.45945	0.282010877	0.663167547	0.425248307	-9999	-9999	-9999	3	0
121	100	121.224	3033249	2011	220	28	2	1	10.102	1.319	1	3	18.87627602	-41.41379547	61.26766968	53105.53821	0.291285205	0.663167547	0.439233202	-9999	-9999	-9999	1	0
122	100	121.224	3033249	2011	220	28	2	1	10.102	1.319	1	3	18.87627602	-41.41379547	61.26766968	53105.53821	0.291285205	0.663167547	0.439233202	-9999	-9999	-9999	2	0
123	100	121.224	3033249	2011	220	28	2	1	10.102	1.319	1	3	18.87627602	-41.41379547	61.26766968	53105.53821	0.291285205	0.663167547	0.439233202	-9999	-9999	-9999	3	0
124	100	126	3033251	2011	220	28	2	1	10.5	1.661	3	3	18.7262001	-55.62042618	76.65504456	44525.30418	0.301008833	0.663167547	0.453895602	-9999	-9999	-9999	1	0
125	100	126	3033251	2011	220	28	2	1	10.5	1.661	3	3	18.7262001	-55.62042618	76.65504456	44525.30418	0.301008833	0.663167547	0.453895602	-9999	-9999	-9999	2	0
126	100	126	3033251	2011	220	28	2	1	10.5	1.661	3	3	18.7262001	-55.62042618	76.65504456	44525.30418	0.301008833	0.663167547	0.453895602	-9999	-9999	-9999	3	0
127	100	120.348	3033273	2011	220	28	2	1	10.029	3.359	1.747	3	24.48270416	-1423.844849	286.086792	18194.17869	0.352015923	0.663167547	0.530809936	-9999	-9999	-9999	1	0
128	100	120.348	3033273	2011	220	28	2	1	10.029	3.359	1.747	3	24.48270416	-1423.844849	286.086792	18194.17869	0.352015923	0.663167547	0.530809936	-9999	-9999	-9999	2	0
129	100	120.348	3033273	2011	220	28	2	1	10.029	3.359	1.747	3	24.48270416	-1423.844849	286.086792	18194.17869	0.352015923	0.663167547	0.530809936	-9999	-9999	-9999	3	0
130	100	121.02	3033485	2011	220	28	2	1	10.085	0	0	3	19.61808777	-32.77368546	53.39452744	70475.96727	0.255710989	0.663167547	0.385590324	-9999	-9999	-9999	1	0
131	100	121.02	3033485	2011	220	28	2	1	10.085	0	0	3	19.61808777	-32.77368546	53.39452744	70475.96727	0.255710989	0.663167547	0.385590324	-9999	-9999	-9999	2	0
132	100	121.02	3033485	2011	220	28	2	1	10.085	0	0	3	19.61808777	-32.77368546	53.39452744	70475.96727	0.255710989	0.663167547	0.385590324	-9999	-9999	-9999	3	0
133	100	20.712	3033486	2011	220	28	2	1	1.726	0	0	3	19.35433197	-39.70394516	54.87792206	71776.34311	0.255710989	0.663167547	0.385590324	-9999	-9999	-9999	1	0
134	100	20.712	3033486	2011	220	28	2	1	1.726	0	0	3	19.35433197	-39.70394516	54.87792206	71776.34311	0.255710989	0.663167547	0.385590324	-9999	-9999	-9999	2	0
135	100	20.712	3033486	2011	220	28	2	1	1.726	0	0	3	19.35433197	-39.70394516	54.87792206	71776.34311	0.255710989	0.663167547	0.385590324	-9999	-9999	-9999	3	0
136	100	107.664	3033487	2011	220	28	2	1	8.972	1	0	3	19.33057976	-41.33373642	58.37332535	73628.04691	0.282396879	0.663167547	0.425830366	-9999	-9999	-9999	1	0
137	100	107.664	3033487	2011	220	28	2	1	8.972	1	0	3	19.33057976	-41.33373642	58.37332535	73628.04691	0.282396879	0.663167547	0.425830366	-9999	-9999	-9999	2	0
138	100	107.664	3033487	2011	220	28	2	1	8.972	1	0	3	19.33057976	-41.33373642	58.37332535	73628.04691	0.282396879	0.663167547	0.425830366	-9999	-9999	-9999	3	0
139	100	30	3033488	2011	220	28	2	1	2.5	1	0	3	19.38690567	-42.32106018	63.02172852	67098.74423	0.282396879	0.663167547	0.425830366	-9999	-9999	-9999	1	0
140	100	30	3033488	2011	220	28	2	1	2.5	1	0	3	19.38690567	-42.32106018	63.02172852	67098.74423	0.282396879	0.663167547	0.425830366	-9999	-9999	-9999	2	0
141	100	30	3033488	2011	220	28	2	1	2.5	1	0	3	19.38690567	-42.32106018	63.02172852	67098.74423	0.282396879	0.663167547	0.425830366	-9999	-9999	-9999	3	0
142	100	121.248	3033489	2011	220	28	2	1	10.104	1	1	3	19.3448925	-44.60058594	68.40018463	61509.29828	0.282396879	0.663167547	0.425830366	-9999	-9999	-9999	1	0
143	100	121.248	3033489	2011	220	28	2	1	10.104	1	1	3	19.3448925	-44.60058594	68.40018463	61509.29828	0.282396879	0.663167547	0.425830366	-9999	-9999	-9999	2	0
144	100	121.248	3033489	2011	220	28	2	1	10.104	1	1	3	19.3448925	-44.60058594	68.40018463	61509.29828	0.282396879	0.663167547	0.425830366	-9999	-9999	-9999	3	0
145	100	88.692	3033491	2011	220	28	2	1	7.391	2.204	3	3	19.23250389	-54.4897728	82.79460907	54274.28775	0.316845305	0.663167547	0.477775649	-9999	-9999	-9999	1	0
146	100	88.692	3033491	2011	220	28	2	1	7.391	2.204	3	3	19.23250389	-54.4897728	82.79460907	54274.28775	0.316845305	0.663167547	0.477775649	-9999	-9999	-9999	2	0
147	100	88.692	3033491	2011	220	28	2	1	7.391	2.204	3	3	19.23250389	-54.4897728	82.79460907	54274.28775	0.316845305	0.663167547	0.477775649	-9999	-9999	-9999	3	0
148	100	126.348	3033725	2011	220	28	2	1	10.529	0.924	1.136	3	19.99640083	-48.05490494	63.38969421	60507.94295	0.280305599	0.663167547	0.422676894	-9999	-9999	-9999	1	0
149	100	126.348	3033725	2011	220	28	2	1	10.529	0.924	1.136	3	19.99640083	-48.05490494	63.38969421	60507.94295	0.280305599	0.663167547	0.422676894	-9999	-9999	-9999	2	0
150	100	126.348	3033725	2011	220	28	2	1	10.529	0.924	1.136	3	19.99640083	-48.05490494	63.38969421	60507.94295	0.280305599	0.663167547	0.422676894	-9999	-9999	-9999	3	0
151	100	206.928	3033728	2011	220	28	2	1	17.244	0.865	0.269	3	19.98717308	-51.94454193	71.8743515	65996.99968	0.278689157	0.663167547	0.420239438	-9999	-9999	-9999	1	0
152	100	206.928	3033728	2011	220	28	2	1	17.244	0.865	0.269	3	19.98717308	-51.94454193	71.8743515	65996.99968	0.278689157	0.663167547	0.420239438	-9999	-9999	-9999	2	0
153	100	206.928	3033728	2011	220	28	2	1	17.244	0.865	0.269	3	19.98717308	-51.94454193	71.8743515	65996.99968	0.278689157	0.663167547	0.420239438	-9999	-9999	-9999	3	0
154	100	40.068	3033729	2011	220	28	2	1	3.339	1	1	3	19.79059601	-51.04386139	76.66850281	58933.52128	0.282396879	0.663167547	0.425830366	-9999	-9999	-9999	1	0
155	100	40.068	3033729	2011	220	28	2	1	3.339	1	1	3	19.79059601	-51.04386139	76.66850281	58933.52128	0.282396879	0.663167547	0.425830366	-9999	-9999	-9999	2	0
156	100	40.068	3033729	2011	220	28	2	1	3.339	1	1	3	19.79059601	-51.04386139	76.66850281	58933.52128	0.282396879	0.663167547	0.425830366	-9999	-9999	-9999	3	0
157	100	15.468	3033731	2011	220	28	2	1	1.289	1.7	3	3	19.70562744	-55.87314606	89.46695709	48044.47699	0.302130192	0.663167547	0.455586515	-9999	-9999	-9999	1	0
158	100	15.468	3033731	2011	220	28	2	1	1.289	1.7	3	3	19.70562744	-55.87314606	89.46695709	48044.47699	0.302130192	0.663167547	0.455586515	-9999	-9999	-9999	2	0
159	100	15.468	3033731	2011	220	28	2	1	1.289	1.7	3	3	19.70562744	-55.87314606	89.46695709	48044.47699	0.302130192	0.663167547	0.455586515	-9999	-9999	-9999	3	0
160	100	126.264	3033742	2011	220	28	2	1	10.522	4.2	1	2	20.93325996	-94.2911911	183.8411102	10335.99623	0.122542706	0.663167547	0.18478393	-9999	-9999	-9999	1	0
161	100	126.264	3033742	2011	220	28	2	1	10.522	4.2	1	2	20.93325996	-94.2911911	183.8411102	10335.99623	0.122542706	0.663167547	0.18478393	-9999	-9999	-9999	2	0
162	100	126.264	3033742	2011	220	28	2	1	10.522	4.2	1	2	20.93325996	-94.2911911	183.8411102	10335.99623	0.122542706	0.663167547	0.18478393	-9999	-9999	-9999	3	0
163	100	46.932	3033743	2011	220	28	2	1	3.911	4.2	1	2	21.28588295	-92.99970245	193.3874512	9956.323999	0.122542706	0.663167547	0.18478393	-9999	-9999	-9999	1	0
164	100	46.932	3033743	2011	220	28	2	1	3.911	4.2	1	2	21.28588295	-92.99970245	193.3874512	9956.323999	0.122542706	0.663167547	0.18478393	-9999	-9999	-9999	2	0
165	100	46.932	3033743	2011	220	28	2	1	3.911	4.2	1	2	21.28588295	-92.99970245	193.3874512	9956.323999	0.122542706	0.663167547	0.18478393	-9999	-9999	-9999	3	0
166	100	117.792	3033752	2011	220	28	2	1	9.816	2.8	3	3	25.79661369	-1856.55249	280.1802063	28089.52078	0.334756972	0.663167547	0.504784912	-9999	-9999	-9999	1	0
167	100	117.792	3033752	2011	220	28	2	1	9.816	2.8	3	3	25.79661369	-1856.55249	280.1802063	28089.52078	0.334756972	0.663167547	0.504784912	-9999	-9999	-9999	2	0
168	100	117.792	3033752	2011	220	28	2	1	9.816	2.8	3	3	25.79661369	-1856.55249	280.1802063	28089.52078	0.334756972	0.663167547	0.504784912	-9999	-9999	-9999	3	0
169	100	92.772	3033753	2011	220	28	2	1	7.731	2.934	2.679	3	25.82264137	-2124.92041	290.0127869	33175.05402	0.338855562	0.663167547	0.510965236	-9999	-9999	-9999	1	0
170	100	92.772	3033753	2011	220	28	2	1	7.731	2.934	2.679	3	25.82264137	-2124.92041	290.0127869	33175.05402	0.338855562	0.663167547	0.510965236	-9999	-9999	-9999	2	0
171	100	92.772	3033753	2011	220	28	2	1	7.731	2.934	2.679	3	25.82264137	-2124.92041	290.0127869	33175.05402	0.338855562	0.663167547	0.510965236	-9999	-9999	-9999	3	0
172	100	54.456	3033964	2011	220	28	2	1	4.538	1.799	2	3	20.48579216	-55.42670441	72.91468811	50235.75085	0.304988054	0.663167547	0.459895928	-9999	-9999	-9999	1	0
173	100	54.456	3033964	2011	220	28	2	1	4.538	1.799	2	3	20.48579216	-55.42670441	72.91468811	50235.75085	0.304988054	0.663167547	0.459895928	-9999	-9999	-9999	2	0
174	100	54.456	3033964	2011	220	28	2	1	4.538	1.799	2	3	20.48579216	-55.42670441	72.91468811	50235.75085	0.304988054	0.663167547	0.459895928	-9999	-9999	-9999	3	0
175	100	82.116	3033965	2011	220	28	2	1	6.843	1.8	2	3	20.41158295	-58.40432358	73.38514709	50552.5505	0.305017004	0.663167547	0.459939582	-9999	-9999	-9999	1	0
176	100	82.116	3033965	2011	220	28	2	1	6.843	1.8	2	3	20.41158295	-58.40432358	73.38514709	50552.5505	0.305017004	0.663167547	0.459939582	-9999	-9999	-9999	2	0
177	100	82.116	3033965	2011	220	28	2	1	6.843	1.8	2	3	20.41158295	-58.40432358	73.38514709	50552.5505	0.305017004	0.663167547	0.459939582	-9999	-9999	-9999	3	0
178	100	81.792	3033968	2011	220	28	2	1	6.816	0.939	0	3	20.56646729	-62.82624435	80.86821747	58004.63459	0.280717542	0.663167547	0.42329807	-9999	-9999	-9999	1	0
179	100	81.792	3033968	2011	220	28	2	1	6.816	0.939	0	3	20.56646729	-62.82624435	80.86821747	58004.63459	0.280717542	0.663167547	0.42329807	-9999	-9999	-9999	2	0
180	100	81.792	3033968	2011	220	28	2	1	6.816	0.939	0	3	20.56646729	-62.82624435	80.86821747	58004.63459	0.280717542	0.663167547	0.42329807	-9999	-9999	-9999	3	0
181	100	17.808	3033972	2011	220	28	2	1	1.484	1	3	3	19.92341995	-71.36798096	103.9682999	35275.00539	0.282396879	0.663167547	0.425830366	-9999	-9999	-9999	1	0
182	100	17.808	3033972	2011	220	28	2	1	1.484	1	3	3	19.92341995	-71.36798096	103.9682999	35275.00539	0.282396879	0.663167547	0.425830366	-9999	-9999	-9999	2	0
183	100	17.808	3033972	2011	220	28	2	1	1.484	1	3	3	19.92341995	-71.36798096	103.9682999	35275.00539	0.282396879	0.663167547	0.425830366	-9999	-9999	-9999	3	0
184	100	3.96	3033983	2011	220	28	2	1	0.33	4.2	1	2	22.42283249	-123.7960739	196.9490509	1354.402163	0.122542706	0.663167547	0.18478393	-9999	-9999	-9999	1	0
185	100	3.96	3033983	2011	220	28	2	1	0.33	4.2	1	2	22.42283249	-123.7960739	196.9490509	1354.402163	0.122542706	0.663167547	0.18478393	-9999	-9999	-9999	2	0
186	100	3.96	3033983	2011	220	28	2	1	0.33	4.2	1	2	22.42283249	-123.7960739	196.9490509	1354.402163	0.122542706	0.663167547	0.18478393	-9999	-9999	-9999	3	0
187	100	65.28	3034204	2011	220	28	2	1	5.44	1.5	2	3	20.92149734	-66.10813141	82.91090393	40245.00597	0.29640662	0.663167547	0.446955858	-9999	-9999	-9999	1	0
188	100	65.28	3034204	2011	220	28	2	1	5.44	1.5	2	3	20.92149734	-66.10813141	82.91090393	40245.00597	0.29640662	0.663167547	0.446955858	-9999	-9999	-9999	2	0
189	100	65.28	3034204	2011	220	28	2	1	5.44	1.5	2	3	20.92149734	-66.10813141	82.91090393	40245.00597	0.29640662	0.663167547	0.446955858	-9999	-9999	-9999	3	0
190	100	16.944	3030886	2011	212	27	2	1	1.412	4.631	0	1.844	18.77310753	-2940.316895	221.6616669	81750.25581	0.105688045	0.663167547	0.159368543	-9999	-9999	-9999	1	0
191	100	16.944	3030886	2011	212	27	2	1	1.412	4.631	0	1.844	18.77310753	-2940.316895	221.6616669	81750.25581	0.105688045	0.663167547	0.159368543	-9999	-9999	-9999	2	0
192	100	16.944	3030886	2011	212	27	2	1	1.412	4.631	0	1.844	18.77310753	-2940.316895	221.6616669	81750.25581	0.105688045	0.663167547	0.159368543	-9999	-9999	-9999	3	0
193	100	120.348	3031126	2011	212	27	2	1	10.029	4.092	0.203	2	18.91312408	-3058.372314	231.4949036	83274.81985	0.121033147	0.663167547	0.182507644	-9999	-9999	-9999	1	0
194	100	120.348	3031126	2011	212	27	2	1	10.029	4.092	0.203	2	18.91312408	-3058.372314	231.4949036	83274.81985	0.121033147	0.663167547	0.182507644	-9999	-9999	-9999	2	0
195	100	120.348	3031126	2011	212	27	2	1	10.029	4.092	0.203	2	18.91312408	-3058.372314	231.4949036	83274.81985	0.121033147	0.663167547	0.182507644	-9999	-9999	-9999	3	0
196	100	120.036	3031366	2011	212	27	2	1	10.003	3.923	1	2.256	19.13057899	-3197.5	240.5623779	83997.14768	0.163042201	0.663167547	0.245853708	-9999	-9999	-9999	1	0
197	100	120.036	3031366	2011	212	27	2	1	10.003	3.923	1	2.256	19.13057899	-3197.5	240.5623779	83997.14768	0.163042201	0.663167547	0.245853708	-9999	-9999	-9999	2	0
198	100	120.036	3031366	2011	212	27	2	1	10.003	3.923	1	2.256	19.13057899	-3197.5	240.5623779	83997.14768	0.163042201	0.663167547	0.245853708	-9999	-9999	-9999	3	0
199	100	120.036	3034007	2011	212	27	2	1	10.003	0.9	0	3	24.89369583	-4353.762695	348.9968262	146141.8131	0.279647318	0.663167547	0.245853708	-9999	-9999	-9999	1	0
200	100	120.036	3034007	2011	212	27	2	1	10.003	0.9	0	3	24.89369583	-4353.762695	348.9968262	146141.8131	0.279647318	0.663167547	0.245853708	-9999	-9999	-9999	2	0
201	100	120.036	3034007	2011	212	27	2	1	10.003	0.9	0	3	24.89369583	-4353.762695	348.9968262	146141.8131	0.279647318	0.663167547	0.245853708	-9999	-9999	-9999	3	0
202	100	120.084	3031606	2011	212	27	2	1	10.007	3.731	0.692	2.692	19.24073982	-3333.148438	250.5128632	85508.65621	0.264885002	0.663167547	0.399423952	-9999	-9999	-9999	1	0
203	100	120.084	3031606	2011	212	27	2	1	10.007	3.731	0.692	2.692	19.24073982	-3333.148438	250.5128632	85508.65621	0.264885002	0.663167547	0.399423952	-9999	-9999	-9999	2	0
204	100	120.084	3031606	2011	212	27	2	1	10.007	3.731	0.692	2.692	19.24073982	-3333.148438	250.5128632	85508.65621	0.264885002	0.663167547	0.399423952	-9999	-9999	-9999	3	0
205	100	120.084	3032807	2011	212	27	2	1	10.007	3.327	2.618	2	21.93125725	-3980.813721	301.2510681	115559.5804	0.11081049	0.663167547	0.399423952	-9999	-9999	-9999	1	0
206	100	120.084	3032807	2011	212	27	2	1	10.007	3.327	2.618	2	21.93125725	-3980.813721	301.2510681	115559.5804	0.11081049	0.663167547	0.399423952	-9999	-9999	-9999	2	0
207	100	120.084	3032807	2011	212	27	2	1	10.007	3.327	2.618	2	21.93125725	-3980.813721	301.2510681	115559.5804	0.11081049	0.663167547	0.399423952	-9999	-9999	-9999	3	0
208	100	119.352	3031846	2011	212	27	2	1	9.946	3.727	0.514	2.064	19.57505608	-3431.009766	259.8218689	88122.37714	0.125802661	0.663167547	0.189699665	-9999	-9999	-9999	1	0
209	100	119.352	3031846	2011	212	27	2	1	9.946	3.727	0.514	2.064	19.57505608	-3431.009766	259.8218689	88122.37714	0.125802661	0.663167547	0.189699665	-9999	-9999	-9999	2	0
210	100	119.352	3031846	2011	212	27	2	1	9.946	3.727	0.514	2.064	19.57505608	-3431.009766	259.8218689	88122.37714	0.125802661	0.663167547	0.189699665	-9999	-9999	-9999	3	0
211	100	3.06	3032035	2011	212	27	2	1	0.255	1	0	3	21.6847496	-26.77895355	13.23720074	124530.8306	0.282396879	0.663167547	0.425830366	-9999	-9999	-9999	1	0
212	100	3.06	3032035	2011	212	27	2	1	0.255	1	0	3	21.6847496	-26.77895355	13.23720074	124530.8306	0.282396879	0.663167547	0.425830366	-9999	-9999	-9999	2	0
213	100	3.06	3032035	2011	212	27	2	1	0.255	1	0	3	21.6847496	-26.77895355	13.23720074	124530.8306	0.282396879	0.663167547	0.425830366	-9999	-9999	-9999	3	0
214	100	120.06	3032086	2011	212	27	2	1	10.005	3.94	1	2.507	20.47693253	-3533.142334	269.4140625	91757.16026	0.219849759	0.663167547	0.331514653	-9999	-9999	-9999	1	0
215	100	120.06	3032086	2011	212	27	2	1	10.005	3.94	1	2.507	20.47693253	-3533.142334	269.4140625	91757.16026	0.219849759	0.663167547	0.331514653	-9999	-9999	-9999	2	0
216	100	120.06	3032086	2011	212	27	2	1	10.005	3.94	1	2.507	20.47693253	-3533.142334	269.4140625	91757.16026	0.219849759	0.663167547	0.331514653	-9999	-9999	-9999	3	0
217	100	11.46	3032274	2011	212	27	2	1	0.955	2.5	2	3	22.16438866	-36.30346298	21.8807106	116824.2356	0.325674533	0.663167547	0.491089371	-9999	-9999	-9999	1	0
218	100	11.46	3032274	2011	212	27	2	1	0.955	2.5	2	3	22.16438866	-36.30346298	21.8807106	116824.2356	0.325674533	0.663167547	0.491089371	-9999	-9999	-9999	2	0
219	100	11.46	3032274	2011	212	27	2	1	0.955	2.5	2	3	22.16438866	-36.30346298	21.8807106	116824.2356	0.325674533	0.663167547	0.491089371	-9999	-9999	-9999	3	0
220	100	271.464	3032275	2011	212	27	2	1	22.622	1.778	0.933	3	22.29482079	-39.09059143	22.23320198	114723.9585	0.304380487	0.663167547	0.458979769	-9999	-9999	-9999	1	0
221	100	271.464	3032275	2011	212	27	2	1	22.622	1.778	0.933	3	22.29482079	-39.09059143	22.23320198	114723.9585	0.304380487	0.663167547	0.458979769	-9999	-9999	-9999	2	0
222	100	271.464	3032275	2011	212	27	2	1	22.622	1.778	0.933	3	22.29482079	-39.09059143	22.23320198	114723.9585	0.304380487	0.663167547	0.458979769	-9999	-9999	-9999	3	0
223	100	98.52	3032276	2011	212	27	2	1	8.21	2.1	0	3	21.99264908	-38.13467026	15.76619434	113110.8091	0.313775423	0.663167547	0.47314653	-9999	-9999	-9999	1	0
224	100	98.52	3032276	2011	212	27	2	1	8.21	2.1	0	3	21.99264908	-38.13467026	15.76619434	113110.8091	0.313775423	0.663167547	0.47314653	-9999	-9999	-9999	2	0
225	100	98.52	3032276	2011	212	27	2	1	8.21	2.1	0	3	21.99264908	-38.13467026	15.76619434	113110.8091	0.313775423	0.663167547	0.47314653	-9999	-9999	-9999	3	0
226	100	120	3032326	2011	212	27	2	1	10	3.633	1.584	2.416	21.55666733	-3630.841064	279.3647461	96297.45349	0.191359453	0.663167547	0.288553705	-9999	-9999	-9999	1	0
227	100	120	3032326	2011	212	27	2	1	10	3.633	1.584	2.416	21.55666733	-3630.841064	279.3647461	96297.45349	0.191359453	0.663167547	0.288553705	-9999	-9999	-9999	2	0
228	100	120	3032326	2011	212	27	2	1	10	3.633	1.584	2.416	21.55666733	-3630.841064	279.3647461	96297.45349	0.191359453	0.663167547	0.288553705	-9999	-9999	-9999	3	0
229	100	131.82	3032514	2011	212	27	2	1	10.985	2.672	2	3	22.48371124	-42.21797943	24	107136.7453	0.330865733	0.663167547	0.498917256	-9999	-9999	-9999	1	0
230	100	131.82	3032514	2011	212	27	2	1	10.985	2.672	2	3	22.48371124	-42.21797943	24	107136.7453	0.330865733	0.663167547	0.498917256	-9999	-9999	-9999	2	0
231	100	131.82	3032514	2011	212	27	2	1	10.985	2.672	2	3	22.48371124	-42.21797943	24	107136.7453	0.330865733	0.663167547	0.498917256	-9999	-9999	-9999	3	0
232	100	111.72	3032515	2011	212	27	2	1	9.31	1.77	0.036	3	22.42733192	-36.81903839	28.18684387	104953.5389	0.304149225	0.663167547	0.458631044	-9999	-9999	-9999	1	0
233	100	111.72	3032515	2011	212	27	2	1	9.31	1.77	0.036	3	22.42733192	-36.81903839	28.18684387	104953.5389	0.304149225	0.663167547	0.458631044	-9999	-9999	-9999	2	0
234	100	111.72	3032515	2011	212	27	2	1	9.31	1.77	0.036	3	22.42733192	-36.81903839	28.18684387	104953.5389	0.304149225	0.663167547	0.458631044	-9999	-9999	-9999	3	0
235	100	65.316	3032516	2011	212	27	2	1	5.443	1.481	0	3	22.10317039	-33.66705704	19.54018402	103187.761	0.295866388	0.663167547	0.446141235	-9999	-9999	-9999	1	0
236	100	65.316	3032516	2011	212	27	2	1	5.443	1.481	0	3	22.10317039	-33.66705704	19.54018402	103187.761	0.295866388	0.663167547	0.446141235	-9999	-9999	-9999	2	0
237	100	65.316	3032516	2011	212	27	2	1	5.443	1.481	0	3	22.10317039	-33.66705704	19.54018402	103187.761	0.295866388	0.663167547	0.446141235	-9999	-9999	-9999	3	0
238	100	130.26	3032517	2011	212	27	2	1	10.855	1.2	0	3	21.66524887	-30.44733429	12.9764204	102372.7625	0.287948772	0.663167547	0.434202146	-9999	-9999	-9999	1	0
239	100	130.26	3032517	2011	212	27	2	1	10.855	1.2	0	3	21.66524887	-30.44733429	12.9764204	102372.7625	0.287948772	0.663167547	0.434202146	-9999	-9999	-9999	2	0
240	100	130.26	3032517	2011	212	27	2	1	10.855	1.2	0	3	21.66524887	-30.44733429	12.9764204	102372.7625	0.287948772	0.663167547	0.434202146	-9999	-9999	-9999	3	0
241	100	3.468	3032518	2011	212	27	2	1	0.289	1.901	3	3	21.20933914	-33.07497025	11.35901833	102531.2201	0.307949386	0.663167547	0.464361362	-9999	-9999	-9999	1	0
242	100	3.468	3032518	2011	212	27	2	1	0.289	1.901	3	3	21.20933914	-33.07497025	11.35901833	102531.2201	0.307949386	0.663167547	0.464361362	-9999	-9999	-9999	2	0
243	100	3.468	3032518	2011	212	27	2	1	0.289	1.901	3	3	21.20933914	-33.07497025	11.35901833	102531.2201	0.307949386	0.663167547	0.464361362	-9999	-9999	-9999	3	0
244	100	100.476	3032566	2011	212	27	2	1	8.373	3.396	2	2	21.85684776	-3777.604492	289.1997681	101621.9593	0.111699434	0.663167547	0.168433203	-9999	-9999	-9999	1	0
245	100	100.476	3032566	2011	212	27	2	1	8.373	3.396	2	2	21.85684776	-3777.604492	289.1997681	101621.9593	0.111699434	0.663167547	0.168433203	-9999	-9999	-9999	2	0
246	100	100.476	3032566	2011	212	27	2	1	8.373	3.396	2	2	21.85684776	-3777.604492	289.1997681	101621.9593	0.111699434	0.663167547	0.168433203	-9999	-9999	-9999	3	0
247	100	19.704	3032567	2011	212	27	2	1	1.642	3.2	2	2	21.73255348	-3931.906006	291.3019714	110000.8794	0.109191068	0.663167547	0.164650801	-9999	-9999	-9999	1	0
248	100	19.704	3032567	2011	212	27	2	1	1.642	3.2	2	2	21.73255348	-3931.906006	291.3019714	110000.8794	0.109191068	0.663167547	0.164650801	-9999	-9999	-9999	2	0
249	100	19.704	3032567	2011	212	27	2	1	1.642	3.2	2	2	21.73255348	-3931.906006	291.3019714	110000.8794	0.109191068	0.663167547	0.164650801	-9999	-9999	-9999	3	0
250	100	65.184	3032754	2011	212	27	2	1	5.432	2.5	2	3	22.72052193	-40.1736908	24.82324982	97512.36895	0.325674533	0.663167547	0.491089371	-9999	-9999	-9999	1	0
251	100	65.184	3032754	2011	212	27	2	1	5.432	2.5	2	3	22.72052193	-40.1736908	24.82324982	97512.36895	0.325674533	0.663167547	0.491089371	-9999	-9999	-9999	2	0
252	100	65.184	3032754	2011	212	27	2	1	5.432	2.5	2	3	22.72052193	-40.1736908	24.82324982	97512.36895	0.325674533	0.663167547	0.491089371	-9999	-9999	-9999	3	0
253	100	51.12	3032755	2011	212	27	2	1	4.26	2.803	1	3	22.81993675	-35.93386078	33	95150.91708	0.334848454	0.663167547	0.50492286	-9999	-9999	-9999	1	0
254	100	51.12	3032755	2011	212	27	2	1	4.26	2.803	1	3	22.81993675	-35.93386078	33	95150.91708	0.334848454	0.663167547	0.50492286	-9999	-9999	-9999	2	0
255	100	51.12	3032755	2011	212	27	2	1	4.26	2.803	1	3	22.81993675	-35.93386078	33	95150.91708	0.334848454	0.663167547	0.50492286	-9999	-9999	-9999	3	0
256	100	25.656	3032756	2011	212	27	2	1	2.138	2.571	1	3	22.57418251	-35.97470474	26.98976326	93281.14846	0.32781211	0.663167547	0.494312653	-9999	-9999	-9999	1	0
257	100	25.656	3032756	2011	212	27	2	1	2.138	2.571	1	3	22.57418251	-35.97470474	26.98976326	93281.14846	0.32781211	0.663167547	0.494312653	-9999	-9999	-9999	2	0
258	100	25.656	3032756	2011	212	27	2	1	2.138	2.571	1	3	22.57418251	-35.97470474	26.98976326	93281.14846	0.32781211	0.663167547	0.494312653	-9999	-9999	-9999	3	0
259	100	92.388	3032757	2011	212	27	2	1	7.699	1.856	2.46	3	22.20758057	-38.34540176	22.47850609	92378.7929	0.306640818	0.663167547	0.462388154	-9999	-9999	-9999	1	0
260	100	92.388	3032757	2011	212	27	2	1	7.699	1.856	2.46	3	22.20758057	-38.34540176	22.47850609	92378.7929	0.306640818	0.663167547	0.462388154	-9999	-9999	-9999	2	0
261	100	92.388	3032757	2011	212	27	2	1	7.699	1.856	2.46	3	22.20758057	-38.34540176	22.47850609	92378.7929	0.306640818	0.663167547	0.462388154	-9999	-9999	-9999	3	0
262	100	343.74	3032758	2011	212	27	2	1	28.645	1.642	1.321	3	21.48408508	-42.9515152	21.35530472	92554.36218	0.300463449	0.663167547	0.45307321	-9999	-9999	-9999	1	0
263	100	343.74	3032758	2011	212	27	2	1	28.645	1.642	1.321	3	21.48408508	-42.9515152	21.35530472	92554.36218	0.300463449	0.663167547	0.45307321	-9999	-9999	-9999	2	0
264	100	343.74	3032758	2011	212	27	2	1	28.645	1.642	1.321	3	21.48408508	-42.9515152	21.35530472	92554.36218	0.300463449	0.663167547	0.45307321	-9999	-9999	-9999	3	0
265	100	22.152	3032759	2011	212	27	2	1	1.846	0.8	0.748	3	21.24086761	-44.50045776	24.01620674	93420.07091	0.276915499	0.663167547	0.417564913	-9999	-9999	-9999	1	0
266	100	22.152	3032759	2011	212	27	2	1	1.846	0.8	0.748	3	21.24086761	-44.50045776	24.01620674	93420.07091	0.276915499	0.663167547	0.417564913	-9999	-9999	-9999	2	0
267	100	22.152	3032759	2011	212	27	2	1	1.846	0.8	0.748	3	21.24086761	-44.50045776	24.01620674	93420.07091	0.276915499	0.663167547	0.417564913	-9999	-9999	-9999	3	0
268	100	117.24	3032996	2011	212	27	2	1	9.77	2.465	0	3	22.89510155	-48.55228806	35.52188873	83396.83145	0.324623573	0.663167547	0.489504612	-9999	-9999	-9999	1	0
269	100	117.24	3032996	2011	212	27	2	1	9.77	2.465	0	3	22.89510155	-48.55228806	35.52188873	83396.83145	0.324623573	0.663167547	0.489504612	-9999	-9999	-9999	2	0
270	100	117.24	3032996	2011	212	27	2	1	9.77	2.465	0	3	22.89510155	-48.55228806	35.52188873	83396.83145	0.324623573	0.663167547	0.489504612	-9999	-9999	-9999	3	0
271	100	138.576	3032997	2011	212	27	2	1	11.548	2	3	3	22.68108368	-49.65045166	31.96391296	82386.28514	0.310839807	0.663167547	0.468719872	-9999	-9999	-9999	1	0
272	100	138.576	3032997	2011	212	27	2	1	11.548	2	3	3	22.68108368	-49.65045166	31.96391296	82386.28514	0.310839807	0.663167547	0.468719872	-9999	-9999	-9999	2	0
273	100	138.576	3032997	2011	212	27	2	1	11.548	2	3	3	22.68108368	-49.65045166	31.96391296	82386.28514	0.310839807	0.663167547	0.468719872	-9999	-9999	-9999	3	0
274	100	95.364	3032998	2011	212	27	2	1	7.947	2.078	1.985	3	21.94901848	-50.2205162	31.3519783	82583.10152	0.313128218	0.663167547	0.4721706	-9999	-9999	-9999	1	0
275	100	95.364	3032998	2011	212	27	2	1	7.947	2.078	1.985	3	21.94901848	-50.2205162	31.3519783	82583.10152	0.313128218	0.663167547	0.4721706	-9999	-9999	-9999	2	0
276	100	95.364	3032998	2011	212	27	2	1	7.947	2.078	1.985	3	21.94901848	-50.2205162	31.3519783	82583.10152	0.313128218	0.663167547	0.4721706	-9999	-9999	-9999	3	0
277	100	167.328	3032999	2011	212	27	2	1	13.944	1.211	1.138	3	21.16552734	-49.40237045	33.47633362	83478.10096	0.288256153	0.663167547	0.43466565	-9999	-9999	-9999	1	0
278	100	167.328	3032999	2011	212	27	2	1	13.944	1.211	1.138	3	21.16552734	-49.40237045	33.47633362	83478.10096	0.288256153	0.663167547	0.43466565	-9999	-9999	-9999	2	0
279	100	167.328	3032999	2011	212	27	2	1	13.944	1.211	1.138	3	21.16552734	-49.40237045	33.47633362	83478.10096	0.288256153	0.663167547	0.43466565	-9999	-9999	-9999	3	0
280	100	66.132	3033000	2011	212	27	2	1	5.511	1	0	3	21.03152657	-48.59251404	38.16413879	85044.44702	0.282396879	0.663167547	0.425830366	-9999	-9999	-9999	1	0
281	100	66.132	3033000	2011	212	27	2	1	5.511	1	0	3	21.03152657	-48.59251404	38.16413879	85044.44702	0.282396879	0.663167547	0.425830366	-9999	-9999	-9999	2	0
282	100	66.132	3033000	2011	212	27	2	1	5.511	1	0	3	21.03152657	-48.59251404	38.16413879	85044.44702	0.282396879	0.663167547	0.425830366	-9999	-9999	-9999	3	0
283	100	120.024	3033047	2011	212	27	2	1	10.002	2.939	3	2.757	21.94688416	-4071.703369	311.2001953	121687.4676	0.262808819	0.663167547	0.396293245	-9999	-9999	-9999	1	0
284	100	120.024	3033047	2011	212	27	2	1	10.002	2.939	3	2.757	21.94688416	-4071.703369	311.2001953	121687.4676	0.262808819	0.663167547	0.396293245	-9999	-9999	-9999	2	0
285	100	120.024	3033047	2011	212	27	2	1	10.002	2.939	3	2.757	21.94688416	-4071.703369	311.2001953	121687.4676	0.262808819	0.663167547	0.396293245	-9999	-9999	-9999	3	0
286	100	120.024	3035447	2011	212	27	2	1	10.002	2.12	0.157	3	27.17983627	-4567.23584	407.69104	181473.1632	0.314364459	0.663167547	0.396293245	-9999	-9999	-9999	1	0
287	100	120.024	3035447	2011	212	27	2	1	10.002	2.12	0.157	3	27.17983627	-4567.23584	407.69104	181473.1632	0.314364459	0.663167547	0.396293245	-9999	-9999	-9999	2	0
288	100	120.024	3035447	2011	212	27	2	1	10.002	2.12	0.157	3	27.17983627	-4567.23584	407.69104	181473.1632	0.314364459	0.663167547	0.396293245	-9999	-9999	-9999	3	0
289	100	120.024	3036407	2011	212	27	2	1	10.002	2.1	0.327	3	27.68881416	-4662.394531	447.4858398	208631.48	0.313775423	0.663167547	0.396293245	-9999	-9999	-9999	1	0
290	100	120.024	3036407	2011	212	27	2	1	10.002	2.1	0.327	3	27.68881416	-4662.394531	447.4858398	208631.48	0.313775423	0.663167547	0.396293245	-9999	-9999	-9999	2	0
291	100	120.024	3036407	2011	212	27	2	1	10.002	2.1	0.327	3	27.68881416	-4662.394531	447.4858398	208631.48	0.313775423	0.663167547	0.396293245	-9999	-9999	-9999	3	0
292	100	202.164	3033236	2011	212	27	2	1	16.847	2.141	1.772	3	23.17855263	-56.06113052	44.58534622	73543.79779	0.314983627	0.663167547	0.474968398	-9999	-9999	-9999	1	0
293	100	202.164	3033236	2011	212	27	2	1	16.847	2.141	1.772	3	23.17855263	-56.06113052	44.58534622	73543.79779	0.314983627	0.663167547	0.474968398	-9999	-9999	-9999	2	0
294	100	202.164	3033236	2011	212	27	2	1	16.847	2.141	1.772	3	23.17855263	-56.06113052	44.58534622	73543.79779	0.314983627	0.663167547	0.474968398	-9999	-9999	-9999	3	0
295	100	52.908	3033237	2011	212	27	2	1	4.409	2	3	3	22.80355835	-54.92102432	41.96120453	72395.84756	0.310839807	0.663167547	0.468719872	-9999	-9999	-9999	1	0
296	100	52.908	3033237	2011	212	27	2	1	4.409	2	3	3	22.80355835	-54.92102432	41.96120453	72395.84756	0.310839807	0.663167547	0.468719872	-9999	-9999	-9999	2	0
297	100	52.908	3033237	2011	212	27	2	1	4.409	2	3	3	22.80355835	-54.92102432	41.96120453	72395.84756	0.310839807	0.663167547	0.468719872	-9999	-9999	-9999	3	0
298	100	113.784	3033239	2011	212	27	2	1	9.482	2	1.146	3	21.66950226	-52.70376205	42.74883652	73551.86542	0.310839807	0.663167547	0.468719872	-9999	-9999	-9999	1	0
299	100	113.784	3033239	2011	212	27	2	1	9.482	2	1.146	3	21.66950226	-52.70376205	42.74883652	73551.86542	0.310839807	0.663167547	0.468719872	-9999	-9999	-9999	2	0
300	100	113.784	3033239	2011	212	27	2	1	9.482	2	1.146	3	21.66950226	-52.70376205	42.74883652	73551.86542	0.310839807	0.663167547	0.468719872	-9999	-9999	-9999	3	0
301	100	19.428	3033240	2011	212	27	2	1	1.619	1.411	0	3	21.60627937	-52.87411499	46.20249939	75226.90503	0.293881359	0.663167547	0.44314798	-9999	-9999	-9999	1	0
302	100	19.428	3033240	2011	212	27	2	1	1.619	1.411	0	3	21.60627937	-52.87411499	46.20249939	75226.90503	0.293881359	0.663167547	0.44314798	-9999	-9999	-9999	2	0
303	100	19.428	3033240	2011	212	27	2	1	1.619	1.411	0	3	21.60627937	-52.87411499	46.20249939	75226.90503	0.293881359	0.663167547	0.44314798	-9999	-9999	-9999	3	0
304	100	102.576	3033241	2011	212	27	2	1	8.548	2.723	0	3	21.55908012	-50.36327362	48.69093323	77866.91423	0.33241332	0.663167547	0.501250886	-9999	-9999	-9999	1	0
305	100	102.576	3033241	2011	212	27	2	1	8.548	2.723	0	3	21.55908012	-50.36327362	48.69093323	77866.91423	0.33241332	0.663167547	0.501250886	-9999	-9999	-9999	2	0
306	100	102.576	3033241	2011	212	27	2	1	8.548	2.723	0	3	21.55908012	-50.36327362	48.69093323	77866.91423	0.33241332	0.663167547	0.501250886	-9999	-9999	-9999	3	0
307	100	24.876	3033242	2011	212	27	2	1	2.073	0.8	1	3	21.29948997	-45.40111542	45.27634811	81414.51846	0.276915499	0.663167547	0.417564913	-9999	-9999	-9999	1	0
308	100	24.876	3033242	2011	212	27	2	1	2.073	0.8	1	3	21.29948997	-45.40111542	45.27634811	81414.51846	0.276915499	0.663167547	0.417564913	-9999	-9999	-9999	2	0
309	100	24.876	3033242	2011	212	27	2	1	2.073	0.8	1	3	21.29948997	-45.40111542	45.27634811	81414.51846	0.276915499	0.663167547	0.417564913	-9999	-9999	-9999	3	0
310	100	120.072	3033287	2011	212	27	2	1	10.006	2.724	3	3	22.40664101	-4136.000488	320.149353	128303.0112	0.332443703	0.663167547	0.5012967	-9999	-9999	-9999	1	0
311	100	120.072	3033287	2011	212	27	2	1	10.006	2.724	3	3	22.40664101	-4136.000488	320.149353	128303.0112	0.332443703	0.663167547	0.5012967	-9999	-9999	-9999	2	0
312	100	120.072	3033287	2011	212	27	2	1	10.006	2.724	3	3	22.40664101	-4136.000488	320.149353	128303.0112	0.332443703	0.663167547	0.5012967	-9999	-9999	-9999	3	0
313	100	120.072	3034487	2011	212	27	2	1	10.006	1.938	1	3	26.51775169	-4467.288574	368.89505	156424.7771	0.309027788	0.663167547	0.5012967	-9999	-9999	-9999	1	0
314	100	120.072	3034487	2011	212	27	2	1	10.006	1.938	1	3	26.51775169	-4467.288574	368.89505	156424.7771	0.309027788	0.663167547	0.5012967	-9999	-9999	-9999	2	0
315	100	120.072	3034487	2011	212	27	2	1	10.006	1.938	1	3	26.51775169	-4467.288574	368.89505	156424.7771	0.309027788	0.663167547	0.5012967	-9999	-9999	-9999	3	0
316	100	120.072	3035207	2011	212	27	2	1	10.006	2.54	1.799	3	26.93927956	-4547.48291	398.1390076	174930.1275	0.326877878	0.663167547	0.5012967	-9999	-9999	-9999	1	0
317	100	120.072	3035207	2011	212	27	2	1	10.006	2.54	1.799	3	26.93927956	-4547.48291	398.1390076	174930.1275	0.326877878	0.663167547	0.5012967	-9999	-9999	-9999	2	0
318	100	120.072	3035207	2011	212	27	2	1	10.006	2.54	1.799	3	26.93927956	-4547.48291	398.1390076	174930.1275	0.326877878	0.663167547	0.5012967	-9999	-9999	-9999	3	0
319	100	16.296	3033476	2011	212	27	2	1	1.358	2.2	3	3	23.30153847	-57.05884933	54.44580841	63736.55895	0.316726918	0.663167547	0.477597131	-9999	-9999	-9999	1	0
320	100	16.296	3033476	2011	212	27	2	1	1.358	2.2	3	3	23.30153847	-57.05884933	54.44580841	63736.55895	0.316726918	0.663167547	0.477597131	-9999	-9999	-9999	2	0
321	100	16.296	3033476	2011	212	27	2	1	1.358	2.2	3	3	23.30153847	-57.05884933	54.44580841	63736.55895	0.316726918	0.663167547	0.477597131	-9999	-9999	-9999	3	0
322	100	119.16	3033479	2011	212	27	2	1	9.93	2.093	0.165	3	22.31033707	-58.05738831	52.65834808	63648.72889	0.313569411	0.663167547	0.472835881	-9999	-9999	-9999	1	0
323	100	119.16	3033479	2011	212	27	2	1	9.93	2.093	0.165	3	22.31033707	-58.05738831	52.65834808	63648.72889	0.313569411	0.663167547	0.472835881	-9999	-9999	-9999	2	0
324	100	119.16	3033479	2011	212	27	2	1	9.93	2.093	0.165	3	22.31033707	-58.05738831	52.65834808	63648.72889	0.313569411	0.663167547	0.472835881	-9999	-9999	-9999	3	0
325	100	13.236	3033480	2011	212	27	2	1	1.103	2.2	0	3	22.16880798	-54.70285797	55.23495102	65464.61934	0.316726918	0.663167547	0.477597131	-9999	-9999	-9999	1	0
326	100	13.236	3033480	2011	212	27	2	1	1.103	2.2	0	3	22.16880798	-54.70285797	55.23495102	65464.61934	0.316726918	0.663167547	0.477597131	-9999	-9999	-9999	2	0
327	100	13.236	3033480	2011	212	27	2	1	1.103	2.2	0	3	22.16880798	-54.70285797	55.23495102	65464.61934	0.316726918	0.663167547	0.477597131	-9999	-9999	-9999	3	0
328	100	47.604	3033481	2011	212	27	2	1	3.967	3.1	0	3	21.99835968	-51.80578613	58.25298691	68482.00898	0.343967325	0.663167547	0.518673337	-9999	-9999	-9999	1	0
329	100	47.604	3033481	2011	212	27	2	1	3.967	3.1	0	3	21.99835968	-51.80578613	58.25298691	68482.00898	0.343967325	0.663167547	0.518673337	-9999	-9999	-9999	2	0
330	100	47.604	3033481	2011	212	27	2	1	3.967	3.1	0	3	21.99835968	-51.80578613	58.25298691	68482.00898	0.343967325	0.663167547	0.518673337	-9999	-9999	-9999	3	0
331	100	147.144	3033482	2011	212	27	2	1	12.262	3.068	0.014	3	21.75593948	-47.5722847	55.01633835	72261.08566	0.342979018	0.663167547	0.517183055	-9999	-9999	-9999	1	0
332	100	147.144	3033482	2011	212	27	2	1	12.262	3.068	0.014	3	21.75593948	-47.5722847	55.01633835	72261.08566	0.342979018	0.663167547	0.517183055	-9999	-9999	-9999	2	0
333	100	147.144	3033482	2011	212	27	2	1	12.262	3.068	0.014	3	21.75593948	-47.5722847	55.01633835	72261.08566	0.342979018	0.663167547	0.517183055	-9999	-9999	-9999	3	0
334	100	130.068	3033483	2011	212	27	2	1	10.839	1.856	1.353	3	21.62720871	-42.89398575	52.46785736	70988.33172	0.306640818	0.663167547	0.462388154	-9999	-9999	-9999	1	0
335	100	130.068	3033483	2011	212	27	2	1	10.839	1.856	1.353	3	21.62720871	-42.89398575	52.46785736	70988.33172	0.306640818	0.663167547	0.462388154	-9999	-9999	-9999	2	0
336	100	130.068	3033483	2011	212	27	2	1	10.839	1.856	1.353	3	21.62720871	-42.89398575	52.46785736	70988.33172	0.306640818	0.663167547	0.462388154	-9999	-9999	-9999	3	0
337	100	87.732	3033527	2011	212	27	2	1	7.311	2.266	2.276	3	23.03807068	-4192.722656	330.0985107	135332.5199	0.318683501	0.663167547	0.480547491	-9999	-9999	-9999	1	0
338	100	87.732	3033527	2011	212	27	2	1	7.311	2.266	2.276	3	23.03807068	-4192.722656	330.0985107	135332.5199	0.318683501	0.663167547	0.480547491	-9999	-9999	-9999	2	0
339	100	87.732	3033527	2011	212	27	2	1	7.311	2.266	2.276	3	23.03807068	-4192.722656	330.0985107	135332.5199	0.318683501	0.663167547	0.480547491	-9999	-9999	-9999	3	0
340	100	179.616	3033720	2011	212	27	2	1	14.968	2.405	0.061	3	22.14149284	-58.29835129	65.0980835	55786.6089	0.322826228	0.663167547	0.486794369	-9999	-9999	-9999	1	0
341	100	179.616	3033720	2011	212	27	2	1	14.968	2.405	0.061	3	22.14149284	-58.29835129	65.0980835	55786.6089	0.322826228	0.663167547	0.486794369	-9999	-9999	-9999	2	0
342	100	179.616	3033720	2011	212	27	2	1	14.968	2.405	0.061	3	22.14149284	-58.29835129	65.0980835	55786.6089	0.322826228	0.663167547	0.486794369	-9999	-9999	-9999	3	0
343	100	59.184	3033721	2011	212	27	2	1	4.932	2.586	0	3	22.35820198	-54.92723083	67.57775116	59139.70306	0.328264669	0.663167547	0.494995074	-9999	-9999	-9999	1	0
344	100	59.184	3033721	2011	212	27	2	1	4.932	2.586	0	3	22.35820198	-54.92723083	67.57775116	59139.70306	0.328264669	0.663167547	0.494995074	-9999	-9999	-9999	2	0
345	100	59.184	3033721	2011	212	27	2	1	4.932	2.586	0	3	22.35820198	-54.92723083	67.57775116	59139.70306	0.328264669	0.663167547	0.494995074	-9999	-9999	-9999	3	0
346	100	9.24	3033722	2011	212	27	2	1	0.77	3.1	0	3	22.35918045	-51.06066513	64.43024445	63054.31129	0.343967325	0.663167547	0.518673337	-9999	-9999	-9999	1	0
347	100	9.24	3033722	2011	212	27	2	1	0.77	3.1	0	3	22.35918045	-51.06066513	64.43024445	63054.31129	0.343967325	0.663167547	0.518673337	-9999	-9999	-9999	2	0
348	100	9.24	3033722	2011	212	27	2	1	0.77	3.1	0	3	22.35918045	-51.06066513	64.43024445	63054.31129	0.343967325	0.663167547	0.518673337	-9999	-9999	-9999	3	0
349	100	133.86	3033723	2011	212	27	2	1	11.155	2.925	1.985	2.391	22.04135895	-46.91184616	62.45980453	61056.74743	0.171963089	0.663167547	0.259305646	-9999	-9999	-9999	1	0
350	100	133.86	3033723	2011	212	27	2	1	11.155	2.925	1.985	2.391	22.04135895	-46.91184616	62.45980453	61056.74743	0.171963089	0.663167547	0.259305646	-9999	-9999	-9999	2	0
351	100	133.86	3033723	2011	212	27	2	1	11.155	2.925	1.985	2.391	22.04135895	-46.91184616	62.45980453	61056.74743	0.171963089	0.663167547	0.259305646	-9999	-9999	-9999	3	0
352	100	60.588	3033767	2011	212	27	2	1	5.049	0.964	1.925	3	24.00058174	-4276.619141	340.0476685	141780.7779	0.281405	0.663167547	0.424334697	-9999	-9999	-9999	1	0
353	100	60.588	3033767	2011	212	27	2	1	5.049	0.964	1.925	3	24.00058174	-4276.619141	340.0476685	141780.7779	0.281405	0.663167547	0.424334697	-9999	-9999	-9999	2	0
354	100	60.588	3033767	2011	212	27	2	1	5.049	0.964	1.925	3	24.00058174	-4276.619141	340.0476685	141780.7779	0.281405	0.663167547	0.424334697	-9999	-9999	-9999	3	0
355	100	87.684	3033960	2011	212	27	2	1	7.307	2.775	0	3	22.08358002	-63.5518837	74.15216064	46245.80989	0.333995116	0.663167547	0.503636098	-9999	-9999	-9999	1	0
356	100	87.684	3033960	2011	212	27	2	1	7.307	2.775	0	3	22.08358002	-63.5518837	74.15216064	46245.80989	0.333995116	0.663167547	0.503636098	-9999	-9999	-9999	2	0
357	100	87.684	3033960	2011	212	27	2	1	7.307	2.775	0	3	22.08358002	-63.5518837	74.15216064	46245.80989	0.333995116	0.663167547	0.503636098	-9999	-9999	-9999	3	0
358	100	20.244	3033963	2011	212	27	2	1	1.687	3.2	2	2	21.94901848	-56.36663055	72.54473114	51151.82952	0.109191068	0.663167547	0.164650801	-9999	-9999	-9999	1	0
359	100	20.244	3033963	2011	212	27	2	1	1.687	3.2	2	2	21.94901848	-56.36663055	72.54473114	51151.82952	0.109191068	0.663167547	0.164650801	-9999	-9999	-9999	2	0
360	100	20.244	3033963	2011	212	27	2	1	1.687	3.2	2	2	21.94901848	-56.36663055	72.54473114	51151.82952	0.109191068	0.663167547	0.164650801	-9999	-9999	-9999	3	0
361	100	112.296	3033964	2011	212	27	2	1	9.358	3.2	2	2	21.69808578	-55.42670441	72.91468811	50235.75085	0.109191068	0.663167547	0.164650801	-9999	-9999	-9999	1	0
362	100	112.296	3033964	2011	212	27	2	1	9.358	3.2	2	2	21.69808578	-55.42670441	72.91468811	50235.75085	0.109191068	0.663167547	0.164650801	-9999	-9999	-9999	2	0
363	100	112.296	3033964	2011	212	27	2	1	9.358	3.2	2	2	21.69808578	-55.42670441	72.91468811	50235.75085	0.109191068	0.663167547	0.164650801	-9999	-9999	-9999	3	0
364	100	57.48	3034204	2011	212	27	2	1	4.79	3.2	2	2	21.77708054	-66.10813141	82.91090393	40245.00597	0.109191068	0.663167547	0.164650801	-9999	-9999	-9999	1	0
365	100	57.48	3034204	2011	212	27	2	1	4.79	3.2	2	2	21.77708054	-66.10813141	82.91090393	40245.00597	0.109191068	0.663167547	0.164650801	-9999	-9999	-9999	2	0
366	100	57.48	3034204	2011	212	27	2	1	4.79	3.2	2	2	21.77708054	-66.10813141	82.91090393	40245.00597	0.109191068	0.663167547	0.164650801	-9999	-9999	-9999	3	0
367	100	120.132	3034247	2011	212	27	2	1	10.011	0.9	0.293	3	25.93174934	-4413.941895	358.9459534	151039.9623	0.279647318	0.663167547	0.421684262	-9999	-9999	-9999	1	0
368	100	120.132	3034247	2011	212	27	2	1	10.011	0.9	0.293	3	25.93174934	-4413.941895	358.9459534	151039.9623	0.279647318	0.663167547	0.421684262	-9999	-9999	-9999	2	0
369	100	120.132	3034247	2011	212	27	2	1	10.011	0.9	0.293	3	25.93174934	-4413.941895	358.9459534	151039.9623	0.279647318	0.663167547	0.421684262	-9999	-9999	-9999	3	0
370	100	120.108	3034727	2011	212	27	2	1	10.009	2.6	0.386	3	26.84111404	-4469.112305	378.8441162	162238.9037	0.328687357	0.663167547	0.495632452	-9999	-9999	-9999	1	0
371	100	120.108	3034727	2011	212	27	2	1	10.009	2.6	0.386	3	26.84111404	-4469.112305	378.8441162	162238.9037	0.328687357	0.663167547	0.495632452	-9999	-9999	-9999	2	0
372	100	120.108	3034727	2011	212	27	2	1	10.009	2.6	0.386	3	26.84111404	-4469.112305	378.8441162	162238.9037	0.328687357	0.663167547	0.495632452	-9999	-9999	-9999	3	0
373	100	120.156	3034967	2011	212	27	2	1	10.013	2.6	0.874	3	26.84012413	-4528.958496	388.7516785	168441.9291	0.328687357	0.663167547	0.495632452	-9999	-9999	-9999	1	0
374	100	120.156	3034967	2011	212	27	2	1	10.013	2.6	0.874	3	26.84012413	-4528.958496	388.7516785	168441.9291	0.328687357	0.663167547	0.495632452	-9999	-9999	-9999	2	0
375	100	120.156	3034967	2011	212	27	2	1	10.013	2.6	0.874	3	26.84012413	-4528.958496	388.7516785	168441.9291	0.328687357	0.663167547	0.495632452	-9999	-9999	-9999	3	0
376	100	35.328	3035185	2011	212	27	2	1	2.944	4.1	2	2	26.50833511	-2561.841797	237.5535126	52397.41218	0.121144391	0.663167547	0.182675392	-9999	-9999	-9999	1	0
377	100	35.328	3035185	2011	212	27	2	1	2.944	4.1	2	2	26.50833511	-2561.841797	237.5535126	52397.41218	0.121144391	0.663167547	0.182675392	-9999	-9999	-9999	2	0
378	100	35.328	3035185	2011	212	27	2	1	2.944	4.1	2	2	26.50833511	-2561.841797	237.5535126	52397.41218	0.121144391	0.663167547	0.182675392	-9999	-9999	-9999	3	0
379	100	125.484	3035186	2011	212	27	2	1	10.457	4.228	2.602	2	26.49447441	-2361.707031	246.017807	55730.19084	0.122936815	0.663167547	0.185378214	-9999	-9999	-9999	1	0
380	100	125.484	3035186	2011	212	27	2	1	10.457	4.228	2.602	2	26.49447441	-2361.707031	246.017807	55730.19084	0.122936815	0.663167547	0.185378214	-9999	-9999	-9999	2	0
381	100	125.484	3035186	2011	212	27	2	1	10.457	4.228	2.602	2	26.49447441	-2361.707031	246.017807	55730.19084	0.122936815	0.663167547	0.185378214	-9999	-9999	-9999	3	0
382	100	38.772	3035187	2011	212	27	2	1	3.231	4.513	3	1.967	26.60855865	-2048.238037	254.8954773	57825.07405	0.121854533	0.663167547	0.183746224	-9999	-9999	-9999	1	0
383	100	38.772	3035187	2011	212	27	2	1	3.231	4.513	3	1.967	26.60855865	-2048.238037	254.8954773	57825.07405	0.121854533	0.663167547	0.183746224	-9999	-9999	-9999	2	0
384	100	38.772	3035187	2011	212	27	2	1	3.231	4.513	3	1.967	26.60855865	-2048.238037	254.8954773	57825.07405	0.121854533	0.663167547	0.183746224	-9999	-9999	-9999	3	0
385	100	87.624	3035427	2011	212	27	2	1	7.302	4.9	3	1	26.58449364	-1659.533936	259.9055176	67683.47621	0.035801142	0.663167547	0.053985064	-9999	-9999	-9999	1	0
386	100	87.624	3035427	2011	212	27	2	1	7.302	4.9	3	1	26.58449364	-1659.533936	259.9055176	67683.47621	0.035801142	0.663167547	0.053985064	-9999	-9999	-9999	2	0
387	100	87.624	3035427	2011	212	27	2	1	7.302	4.9	3	1	26.58449364	-1659.533936	259.9055176	67683.47621	0.035801142	0.663167547	0.053985064	-9999	-9999	-9999	3	0
388	100	125.94	3035428	2011	212	27	2	1	10.495	4.9	3	1	26.75618172	-1980.346802	268.6238098	69934.58407	0.035801142	0.663167547	0.053985064	-9999	-9999	-9999	1	0
389	100	125.94	3035428	2011	212	27	2	1	10.495	4.9	3	1	26.75618172	-1980.346802	268.6238098	69934.58407	0.035801142	0.663167547	0.053985064	-9999	-9999	-9999	2	0
390	100	125.94	3035428	2011	212	27	2	1	10.495	4.9	3	1	26.75618172	-1980.346802	268.6238098	69934.58407	0.035801142	0.663167547	0.053985064	-9999	-9999	-9999	3	0
391	100	125.844	3035429	2011	212	27	2	1	10.487	4.543	2.426	1.396	26.79464912	-2820.483887	277.1722412	73371.62298	0.058302279	0.663167547	0.087914856	-9999	-9999	-9999	1	0
392	100	125.844	3035429	2011	212	27	2	1	10.487	4.543	2.426	1.396	26.79464912	-2820.483887	277.1722412	73371.62298	0.058302279	0.663167547	0.087914856	-9999	-9999	-9999	2	0
393	100	125.844	3035429	2011	212	27	2	1	10.487	4.543	2.426	1.396	26.79464912	-2820.483887	277.1722412	73371.62298	0.058302279	0.663167547	0.087914856	-9999	-9999	-9999	3	0
394	100	56.892	3035430	2011	212	27	2	1	4.741	3.972	2	2	26.89972496	-3201.429443	285.9675598	77617.82683	0.119375436	0.663167547	0.180007958	-9999	-9999	-9999	1	0
395	100	56.892	3035430	2011	212	27	2	1	4.741	3.972	2	2	26.89972496	-3201.429443	285.9675598	77617.82683	0.119375436	0.663167547	0.180007958	-9999	-9999	-9999	2	0
396	100	56.892	3035430	2011	212	27	2	1	4.741	3.972	2	2	26.89972496	-3201.429443	285.9675598	77617.82683	0.119375436	0.663167547	0.180007958	-9999	-9999	-9999	3	0
397	100	66.408	3035646	2011	212	27	2	1	5.534	4.5	1	2	22.53001785	-307.6808472	143.8393555	14514.99933	0.126824679	0.663167547	0.19124078	-9999	-9999	-9999	1	0
398	100	66.408	3035646	2011	212	27	2	1	5.534	4.5	1	2	22.53001785	-307.6808472	143.8393555	14514.99933	0.126824679	0.663167547	0.19124078	-9999	-9999	-9999	2	0
399	100	66.408	3035646	2011	212	27	2	1	5.534	4.5	1	2	22.53001785	-307.6808472	143.8393555	14514.99933	0.126824679	0.663167547	0.19124078	-9999	-9999	-9999	3	0
400	100	68.664	3035670	2011	212	27	2	1	5.722	3.7	1.129	2	26.77152061	-3315.042969	290.6104126	86675.36253	0.115693287	0.663167547	0.174455592	-9999	-9999	-9999	1	0
401	100	68.664	3035670	2011	212	27	2	1	5.722	3.7	1.129	2	26.77152061	-3315.042969	290.6104126	86675.36253	0.115693287	0.663167547	0.174455592	-9999	-9999	-9999	2	0
402	100	68.664	3035670	2011	212	27	2	1	5.722	3.7	1.129	2	26.77152061	-3315.042969	290.6104126	86675.36253	0.115693287	0.663167547	0.174455592	-9999	-9999	-9999	3	0
403	100	125.712	3035671	2011	212	27	2	1	10.476	3.809	1	2.09	26.78637505	-3423.844482	299.3381958	90172.18578	0.131187293	0.663167547	0.19781923	-9999	-9999	-9999	1	0
404	100	125.712	3035671	2011	212	27	2	1	10.476	3.809	1	2.09	26.78637505	-3423.844482	299.3381958	90172.18578	0.131187293	0.663167547	0.19781923	-9999	-9999	-9999	2	0
405	100	125.712	3035671	2011	212	27	2	1	10.476	3.809	1	2.09	26.78637505	-3423.844482	299.3381958	90172.18578	0.131187293	0.663167547	0.19781923	-9999	-9999	-9999	3	0
406	100	124.788	3035672	2011	212	27	2	1	10.399	3.277	0.426	3	26.87271118	-3504.596191	308.3936462	93899.70582	0.349458345	0.663167547	0.526953327	-9999	-9999	-9999	1	0
407	100	124.788	3035672	2011	212	27	2	1	10.399	3.277	0.426	3	26.87271118	-3504.596191	308.3936462	93899.70582	0.349458345	0.663167547	0.526953327	-9999	-9999	-9999	2	0
408	100	124.788	3035672	2011	212	27	2	1	10.399	3.277	0.426	3	26.87271118	-3504.596191	308.3936462	93899.70582	0.349458345	0.663167547	0.526953327	-9999	-9999	-9999	3	0
409	100	84.588	3035673	2011	212	27	2	1	7.049	3.029	0	3	26.96123505	-3691.110107	317.132843	98272.07413	0.341776383	0.663167547	0.515369584	-9999	-9999	-9999	1	0
410	100	84.588	3035673	2011	212	27	2	1	7.049	3.029	0	3	26.96123505	-3691.110107	317.132843	98272.07413	0.341776383	0.663167547	0.515369584	-9999	-9999	-9999	2	0
411	100	84.588	3035673	2011	212	27	2	1	7.049	3.029	0	3	26.96123505	-3691.110107	317.132843	98272.07413	0.341776383	0.663167547	0.515369584	-9999	-9999	-9999	3	0
412	100	101.952	3035687	2011	212	27	2	1	8.496	2.064	0	3	27.38777161	-4619.961426	417.6398621	188246.4504	0.312716762	0.663167547	0.471550158	-9999	-9999	-9999	1	0
413	100	101.952	3035687	2011	212	27	2	1	8.496	2.064	0	3	27.38777161	-4619.961426	417.6398621	188246.4504	0.312716762	0.663167547	0.471550158	-9999	-9999	-9999	2	0
414	100	101.952	3035687	2011	212	27	2	1	8.496	2.064	0	3	27.38777161	-4619.961426	417.6398621	188246.4504	0.312716762	0.663167547	0.471550158	-9999	-9999	-9999	3	0
415	100	0.18	3035886	2011	212	27	2	1	0.015	4.5	1	2	22.80235672	-990.4158936	153.8362274	24077.45037	0.126824679	0.663167547	0.19124078	-9999	-9999	-9999	1	0
416	100	0.18	3035886	2011	212	27	2	1	0.015	4.5	1	2	22.80235672	-990.4158936	153.8362274	24077.45037	0.126824679	0.663167547	0.19124078	-9999	-9999	-9999	2	0
417	100	0.18	3035886	2011	212	27	2	1	0.015	4.5	1	2	22.80235672	-990.4158936	153.8362274	24077.45037	0.126824679	0.663167547	0.19124078	-9999	-9999	-9999	3	0
418	100	156.996	3035887	2011	212	27	2	1	13.083	3.997	1	2	22.55280113	-834.6378174	155.3260498	21013.5488	0.119719102	0.663167547	0.180526177	-9999	-9999	-9999	1	0
419	100	156.996	3035887	2011	212	27	2	1	13.083	3.997	1	2	22.55280113	-834.6378174	155.3260498	21013.5488	0.119719102	0.663167547	0.180526177	-9999	-9999	-9999	2	0
420	100	156.996	3035887	2011	212	27	2	1	13.083	3.997	1	2	22.55280113	-834.6378174	155.3260498	21013.5488	0.119719102	0.663167547	0.180526177	-9999	-9999	-9999	3	0
421	100	30.048	3035888	2011	212	27	2	1	2.504	3.7	1	2	22.66694832	-929.3192139	156.8275909	18739.29645	0.115693287	0.663167547	0.174455592	-9999	-9999	-9999	1	0
422	100	30.048	3035888	2011	212	27	2	1	2.504	3.7	1	2	22.66694832	-929.3192139	156.8275909	18739.29645	0.115693287	0.663167547	0.174455592	-9999	-9999	-9999	2	0
423	100	30.048	3035888	2011	212	27	2	1	2.504	3.7	1	2	22.66694832	-929.3192139	156.8275909	18739.29645	0.115693287	0.663167547	0.174455592	-9999	-9999	-9999	3	0
424	100	40.716	3035913	2011	212	27	2	1	3.393	3.2	0	3	26.85243797	-3800.504639	321.7489624	107169.8481	0.34706456	0.663167547	0.523343703	-9999	-9999	-9999	1	0
425	100	40.716	3035913	2011	212	27	2	1	3.393	3.2	0	3	26.85243797	-3800.504639	321.7489624	107169.8481	0.34706456	0.663167547	0.523343703	-9999	-9999	-9999	2	0
426	100	40.716	3035913	2011	212	27	2	1	3.393	3.2	0	3	26.85243797	-3800.504639	321.7489624	107169.8481	0.34706456	0.663167547	0.523343703	-9999	-9999	-9999	3	0
427	100	125.508	3035914	2011	212	27	2	1	10.459	3.2	0.775	3	26.93021584	-3897.118164	331.0003662	111740.4913	0.34706456	0.663167547	0.523343703	-9999	-9999	-9999	1	0
428	100	125.508	3035914	2011	212	27	2	1	10.459	3.2	0.775	3	26.93021584	-3897.118164	331.0003662	111740.4913	0.34706456	0.663167547	0.523343703	-9999	-9999	-9999	2	0
429	100	125.508	3035914	2011	212	27	2	1	10.459	3.2	0.775	3	26.93021584	-3897.118164	331.0003662	111740.4913	0.34706456	0.663167547	0.523343703	-9999	-9999	-9999	3	0
430	100	125.508	3035915	2011	212	27	2	1	10.459	2.771	1	3	26.98081398	-4047.839844	339.6322937	116826.1289	0.333873301	0.663167547	0.523343703	-9999	-9999	-9999	1	0
431	100	125.508	3035915	2011	212	27	2	1	10.459	2.771	1	3	26.98081398	-4047.839844	339.6322937	116826.1289	0.333873301	0.663167547	0.523343703	-9999	-9999	-9999	2	0
432	100	125.508	3035915	2011	212	27	2	1	10.459	2.771	1	3	26.98081398	-4047.839844	339.6322937	116826.1289	0.333873301	0.663167547	0.523343703	-9999	-9999	-9999	3	0
433	100	116.652	3035916	2011	212	27	2	1	9.721	2.135	1	3	27.01368332	-4088.591553	348.3709717	122518.3728	0.314806651	0.663167547	0.474701532	-9999	-9999	-9999	1	0
434	100	116.652	3035916	2011	212	27	2	1	9.721	2.135	1	3	27.01368332	-4088.591553	348.3709717	122518.3728	0.314806651	0.663167547	0.474701532	-9999	-9999	-9999	2	0
435	100	116.652	3035916	2011	212	27	2	1	9.721	2.135	1	3	27.01368332	-4088.591553	348.3709717	122518.3728	0.314806651	0.663167547	0.474701532	-9999	-9999	-9999	3	0
436	100	112.932	3035927	2011	212	27	2	1	9.411	2.1	0	3	27.56557846	-4675.601563	427.588623	194955.9751	0.313775423	0.663167547	0.47314653	-9999	-9999	-9999	1	0
437	100	112.932	3035927	2011	212	27	2	1	9.411	2.1	0	3	27.56557846	-4675.601563	427.588623	194955.9751	0.313775423	0.663167547	0.47314653	-9999	-9999	-9999	2	0
438	100	112.932	3035927	2011	212	27	2	1	9.411	2.1	0	3	27.56557846	-4675.601563	427.588623	194955.9751	0.313775423	0.663167547	0.47314653	-9999	-9999	-9999	3	0
439	100	124.704	3036128	2011	212	27	2	1	10.392	3.592	0.731	2.269	23.24510956	-1768.605225	166.8234406	28730.70937	0.159673243	0.663167547	0.240773608	-9999	-9999	-9999	1	0
440	100	124.704	3036128	2011	212	27	2	1	10.392	3.592	0.731	2.269	23.24510956	-1768.605225	166.8234406	28730.70937	0.159673243	0.663167547	0.240773608	-9999	-9999	-9999	2	0
441	100	124.704	3036128	2011	212	27	2	1	10.392	3.592	0.731	2.269	23.24510956	-1768.605225	166.8234406	28730.70937	0.159673243	0.663167547	0.240773608	-9999	-9999	-9999	3	0
442	100	63.6	3036129	2011	212	27	2	1	5.3	3.3	0	3	23.24141502	-1845.096436	169.3360443	26190.3754	0.350174853	0.663167547	0.528033759	-9999	-9999	-9999	1	0
443	100	63.6	3036129	2011	212	27	2	1	5.3	3.3	0	3	23.24141502	-1845.096436	169.3360443	26190.3754	0.350174853	0.663167547	0.528033759	-9999	-9999	-9999	2	0
444	100	63.6	3036129	2011	212	27	2	1	5.3	3.3	0	3	23.24141502	-1845.096436	169.3360443	26190.3754	0.350174853	0.663167547	0.528033759	-9999	-9999	-9999	3	0
445	100	9.228	3036156	2011	212	27	2	1	0.769	2.2	1	3	27.03660774	-4190.319336	352.9093018	130678.5421	0.316726918	0.663167547	0.477597131	-9999	-9999	-9999	1	0
446	100	9.228	3036156	2011	212	27	2	1	0.769	2.2	1	3	27.03660774	-4190.319336	352.9093018	130678.5421	0.316726918	0.663167547	0.477597131	-9999	-9999	-9999	2	0
447	100	9.228	3036156	2011	212	27	2	1	0.769	2.2	1	3	27.03660774	-4190.319336	352.9093018	130678.5421	0.316726918	0.663167547	0.477597131	-9999	-9999	-9999	3	0
448	100	121.092	3036157	2011	212	27	2	1	10.091	2.38	1	3	27.08320999	-4205.912598	361.9313965	136525.7785	0.322078947	0.663167547	0.485667534	-9999	-9999	-9999	1	0
449	100	121.092	3036157	2011	212	27	2	1	10.091	2.38	1	3	27.08320999	-4205.912598	361.9313965	136525.7785	0.322078947	0.663167547	0.485667534	-9999	-9999	-9999	2	0
450	100	121.092	3036157	2011	212	27	2	1	10.091	2.38	1	3	27.08320999	-4205.912598	361.9313965	136525.7785	0.322078947	0.663167547	0.485667534	-9999	-9999	-9999	3	0
451	100	117.612	3036158	2011	212	27	2	1	9.801	2.4	2	3	27.08303642	-4222.13623	370.7697754	142825.2859	0.322676695	0.663167547	0.486568888	-9999	-9999	-9999	1	0
452	100	117.612	3036158	2011	212	27	2	1	9.801	2.4	2	3	27.08303642	-4222.13623	370.7697754	142825.2859	0.322676695	0.663167547	0.486568888	-9999	-9999	-9999	2	0
453	100	117.612	3036158	2011	212	27	2	1	9.801	2.4	2	3	27.08303642	-4222.13623	370.7697754	142825.2859	0.322676695	0.663167547	0.486568888	-9999	-9999	-9999	3	0
454	100	124.848	3036159	2011	212	27	2	1	10.404	2.4	2.654	3	27.08788872	-4242.075684	380.0053711	149526.4278	0.322676695	0.663167547	0.486568888	-9999	-9999	-9999	1	0
455	100	124.848	3036159	2011	212	27	2	1	10.404	2.4	2.654	3	27.08788872	-4242.075684	380.0053711	149526.4278	0.322676695	0.663167547	0.486568888	-9999	-9999	-9999	2	0
456	100	124.848	3036159	2011	212	27	2	1	10.404	2.4	2.654	3	27.08788872	-4242.075684	380.0053711	149526.4278	0.322676695	0.663167547	0.486568888	-9999	-9999	-9999	3	0
457	100	46.98	3036160	2011	212	27	2	1	3.915	2.369	3	3	26.99249458	-4268.693848	388.6639099	155221.0033	0.321750446	0.663167547	0.485172183	-9999	-9999	-9999	1	0
458	100	46.98	3036160	2011	212	27	2	1	3.915	2.369	3	3	26.99249458	-4268.693848	388.6639099	155221.0033	0.321750446	0.663167547	0.485172183	-9999	-9999	-9999	2	0
459	100	46.98	3036160	2011	212	27	2	1	3.915	2.369	3	3	26.99249458	-4268.693848	388.6639099	155221.0033	0.321750446	0.663167547	0.485172183	-9999	-9999	-9999	3	0
460	100	121.212	3036167	2011	212	27	2	1	10.101	1.881	0	3	27.47236061	-4720.400391	437.5372925	201784.3404	0.307367392	0.663167547	0.463483766	-9999	-9999	-9999	1	0
461	100	121.212	3036167	2011	212	27	2	1	10.101	1.881	0	3	27.47236061	-4720.400391	437.5372925	201784.3404	0.307367392	0.663167547	0.463483766	-9999	-9999	-9999	2	0
462	100	121.212	3036167	2011	212	27	2	1	10.101	1.881	0	3	27.47236061	-4720.400391	437.5372925	201784.3404	0.307367392	0.663167547	0.463483766	-9999	-9999	-9999	3	0
463	100	14.436	3036369	2011	212	27	2	1	1.203	3.3	0	3	23.61653328	-2294.394531	179.1976624	35707.12945	0.350174853	0.663167547	0.528033759	-9999	-9999	-9999	1	0
464	100	14.436	3036369	2011	212	27	2	1	1.203	3.3	0	3	23.61653328	-2294.394531	179.1976624	35707.12945	0.350174853	0.663167547	0.528033759	-9999	-9999	-9999	2	0
465	100	14.436	3036369	2011	212	27	2	1	1.203	3.3	0	3	23.61653328	-2294.394531	179.1976624	35707.12945	0.350174853	0.663167547	0.528033759	-9999	-9999	-9999	3	0
466	100	77.136	3036400	2011	212	27	2	1	6.428	2.338	2.423	3	27.12356567	-4373.880859	393.4632263	163558.7418	0.320825667	0.663167547	0.483777694	-9999	-9999	-9999	1	0
467	100	77.136	3036400	2011	212	27	2	1	6.428	2.338	2.423	3	27.12356567	-4373.880859	393.4632263	163558.7418	0.320825667	0.663167547	0.483777694	-9999	-9999	-9999	2	0
468	100	77.136	3036400	2011	212	27	2	1	6.428	2.338	2.423	3	27.12356567	-4373.880859	393.4632263	163558.7418	0.320825667	0.663167547	0.483777694	-9999	-9999	-9999	3	0
469	100	126.552	3036401	2011	212	27	2	1	10.546	2.898	0	3	27.23758316	-4401.043457	402.0163879	169146.6764	0.337751977	0.663167547	0.509301125	-9999	-9999	-9999	1	0
470	100	126.552	3036401	2011	212	27	2	1	10.546	2.898	0	3	27.23758316	-4401.043457	402.0163879	169146.6764	0.337751977	0.663167547	0.509301125	-9999	-9999	-9999	2	0
471	100	126.552	3036401	2011	212	27	2	1	10.546	2.898	0	3	27.23758316	-4401.043457	402.0163879	169146.6764	0.337751977	0.663167547	0.509301125	-9999	-9999	-9999	3	0
472	100	126.288	3036402	2011	212	27	2	1	10.524	3.017	0	3	27.33131027	-4402.324219	411.3786316	175127.7655	0.341406756	0.663167547	0.514812218	-9999	-9999	-9999	1	0
473	100	126.288	3036402	2011	212	27	2	1	10.524	3.017	0	3	27.33131027	-4402.324219	411.3786316	175127.7655	0.341406756	0.663167547	0.514812218	-9999	-9999	-9999	2	0
474	100	126.288	3036402	2011	212	27	2	1	10.524	3.017	0	3	27.33131027	-4402.324219	411.3786316	175127.7655	0.341406756	0.663167547	0.514812218	-9999	-9999	-9999	3	0
475	100	84.744	3036403	2011	212	27	2	1	7.062	2.848	0	3	27.37085915	-4371.188477	420.1168518	181435.9498	0.336222223	0.663167547	0.506994385	-9999	-9999	-9999	1	0
476	100	84.744	3036403	2011	212	27	2	1	7.062	2.848	0	3	27.37085915	-4371.188477	420.1168518	181435.9498	0.336222223	0.663167547	0.506994385	-9999	-9999	-9999	2	0
477	100	84.744	3036403	2011	212	27	2	1	7.062	2.848	0	3	27.37085915	-4371.188477	420.1168518	181435.9498	0.336222223	0.663167547	0.506994385	-9999	-9999	-9999	3	0
478	100	40.272	3036643	2011	212	27	2	1	3.356	2.8	0	3	27.64717102	-4418.67041	424.6121521	189173.9221	0.334756972	0.663167547	0.504784912	-9999	-9999	-9999	1	0
479	100	40.272	3036643	2011	212	27	2	1	3.356	2.8	0	3	27.64717102	-4418.67041	424.6121521	189173.9221	0.334756972	0.663167547	0.504784912	-9999	-9999	-9999	2	0
480	100	40.272	3036643	2011	212	27	2	1	3.356	2.8	0	3	27.64717102	-4418.67041	424.6121521	189173.9221	0.334756972	0.663167547	0.504784912	-9999	-9999	-9999	3	0
481	100	125.304	3036644	2011	212	27	2	1	10.442	2.528	0.525	3	27.57305336	-4039.99585	433.4645996	195528.2826	0.326516624	0.663167547	0.492359171	-9999	-9999	-9999	1	0
482	100	125.304	3036644	2011	212	27	2	1	10.442	2.528	0.525	3	27.57305336	-4039.99585	433.4645996	195528.2826	0.326516624	0.663167547	0.492359171	-9999	-9999	-9999	2	0
483	100	125.304	3036644	2011	212	27	2	1	10.442	2.528	0.525	3	27.57305336	-4039.99585	433.4645996	195528.2826	0.326516624	0.663167547	0.492359171	-9999	-9999	-9999	3	0
484	100	125.064	3036645	2011	212	27	2	1	10.422	2.168	1.8	3	27.54078674	-2690.526611	442.5263672	202148.7438	0.315780725	0.663167547	0.476170352	-9999	-9999	-9999	1	0
485	100	125.064	3036645	2011	212	27	2	1	10.422	2.168	1.8	3	27.54078674	-2690.526611	442.5263672	202148.7438	0.315780725	0.663167547	0.476170352	-9999	-9999	-9999	2	0
486	100	125.064	3036645	2011	212	27	2	1	10.422	2.168	1.8	3	27.54078674	-2690.526611	442.5263672	202148.7438	0.315780725	0.663167547	0.476170352	-9999	-9999	-9999	3	0
487	100	124.752	3036646	2011	212	27	2	1	10.396	2.1	1	3	27.56559372	-3751.52124	451.7444153	208918.6363	0.313775423	0.663167547	0.47314653	-9999	-9999	-9999	1	0
488	100	124.752	3036646	2011	212	27	2	1	10.396	2.1	1	3	27.56559372	-3751.52124	451.7444153	208918.6363	0.313775423	0.663167547	0.47314653	-9999	-9999	-9999	2	0
489	100	124.752	3036646	2011	212	27	2	1	10.396	2.1	1	3	27.56559372	-3751.52124	451.7444153	208918.6363	0.313775423	0.663167547	0.47314653	-9999	-9999	-9999	3	0
490	100	133.668	3036647	2011	212	27	2	1	11.139	2.1	1	3	27.66781235	-4754.757813	457.4342957	215724.9831	0.313775423	0.663167547	0.47314653	-9999	-9999	-9999	1	0
491	100	133.668	3036647	2011	212	27	2	1	11.139	2.1	1	3	27.66781235	-4754.757813	457.4342957	215724.9831	0.313775423	0.663167547	0.47314653	-9999	-9999	-9999	2	0
492	100	133.668	3036647	2011	212	27	2	1	11.139	2.1	1	3	27.66781235	-4754.757813	457.4342957	215724.9831	0.313775423	0.663167547	0.47314653	-9999	-9999	-9999	3	0
493	100	68.016	3036844	2011	212	27	2	1	5.668	4.1	1	2	24.97710609	-2479.962891	192.8858185	66622.98445	0.121144391	0.663167547	0.182675392	-9999	-9999	-9999	1	0
494	100	68.016	3036844	2011	212	27	2	1	5.668	4.1	1	2	24.97710609	-2479.962891	192.8858185	66622.98445	0.121144391	0.663167547	0.182675392	-9999	-9999	-9999	2	0
495	100	68.016	3036844	2011	212	27	2	1	5.668	4.1	1	2	24.97710609	-2479.962891	192.8858185	66622.98445	0.121144391	0.663167547	0.182675392	-9999	-9999	-9999	3	0
496	100	117.264	3036845	2011	212	27	2	1	9.772	4.1	1	2	24.83081245	-2454.997803	193.3499451	65302.91384	0.121144391	0.663167547	0.182675392	-9999	-9999	-9999	1	0
497	100	117.264	3036845	2011	212	27	2	1	9.772	4.1	1	2	24.83081245	-2454.997803	193.3499451	65302.91384	0.121144391	0.663167547	0.182675392	-9999	-9999	-9999	2	0
498	100	117.264	3036845	2011	212	27	2	1	9.772	4.1	1	2	24.83081245	-2454.997803	193.3499451	65302.91384	0.121144391	0.663167547	0.182675392	-9999	-9999	-9999	3	0
499	100	51.648	3036887	2011	212	27	2	1	4.304	2.1	1	3	27.83433533	-4787.698242	464.8711853	223041.3469	0.313775423	0.663167547	0.47314653	-9999	-9999	-9999	1	0
500	100	51.648	3036887	2011	212	27	2	1	4.304	2.1	1	3	27.83433533	-4787.698242	464.8711853	223041.3469	0.313775423	0.663167547	0.47314653	-9999	-9999	-9999	2	0
501	100	51.648	3036887	2011	212	27	2	1	4.304	2.1	1	3	27.83433533	-4787.698242	464.8711853	223041.3469	0.313775423	0.663167547	0.47314653	-9999	-9999	-9999	3	0
502	100	16.236	3037085	2011	212	27	2	1	1.353	4.1	1	2	25.37394142	-2556.320313	203.3483582	74863.75016	0.121144391	0.663167547	0.182675392	-9999	-9999	-9999	1	0
503	100	16.236	3037085	2011	212	27	2	1	1.353	4.1	1	2	25.37394142	-2556.320313	203.3483582	74863.75016	0.121144391	0.663167547	0.182675392	-9999	-9999	-9999	2	0
504	100	16.236	3037085	2011	212	27	2	1	1.353	4.1	1	2	25.37394142	-2556.320313	203.3483582	74863.75016	0.121144391	0.663167547	0.182675392	-9999	-9999	-9999	3	0
505	100	134.64	3037086	2011	212	27	2	1	11.22	4.176	1	2	25.2440567	-2551.241455	203.8234863	71580.44257	0.122205798	0.663167547	0.184275902	-9999	-9999	-9999	1	0
506	100	134.64	3037086	2011	212	27	2	1	11.22	4.176	1	2	25.2440567	-2551.241455	203.8234863	71580.44257	0.122205798	0.663167547	0.184275902	-9999	-9999	-9999	2	0
507	100	134.64	3037086	2011	212	27	2	1	11.22	4.176	1	2	25.2440567	-2551.241455	203.8234863	71580.44257	0.122205798	0.663167547	0.184275902	-9999	-9999	-9999	3	0
508	100	111.072	3037087	2011	212	27	2	1	9.256	4.3	1	2	25.12412834	-2521.481445	204.4986267	69521.18565	0.123955453	0.663167547	0.186914232	-9999	-9999	-9999	1	0
509	100	111.072	3037087	2011	212	27	2	1	9.256	4.3	1	2	25.12412834	-2521.481445	204.4986267	69521.18565	0.123955453	0.663167547	0.186914232	-9999	-9999	-9999	2	0
510	100	111.072	3037087	2011	212	27	2	1	9.256	4.3	1	2	25.12412834	-2521.481445	204.4986267	69521.18565	0.123955453	0.663167547	0.186914232	-9999	-9999	-9999	3	0
511	100	24.432	3037327	2011	212	27	2	1	2.036	4.3	1	2	26.13709641	-2587.677002	214.3074799	79438.64456	0.123955453	0.663167547	0.186914232	-9999	-9999	-9999	1	0
512	100	24.432	3037327	2011	212	27	2	1	2.036	4.3	1	2	26.13709641	-2587.677002	214.3074799	79438.64456	0.123955453	0.663167547	0.186914232	-9999	-9999	-9999	2	0
513	100	24.432	3037327	2011	212	27	2	1	2.036	4.3	1	2	26.13709641	-2587.677002	214.3074799	79438.64456	0.123955453	0.663167547	0.186914232	-9999	-9999	-9999	3	0
514	100	133.56	3037328	2011	212	27	2	1	11.13	4.3	1	2	25.98070145	-2602.660156	215.8050995	76934.03748	0.123955453	0.663167547	0.186914232	-9999	-9999	-9999	1	0
515	100	133.56	3037328	2011	212	27	2	1	11.13	4.3	1	2	25.98070145	-2602.660156	215.8050995	76934.03748	0.123955453	0.663167547	0.186914232	-9999	-9999	-9999	2	0
516	100	133.56	3037328	2011	212	27	2	1	11.13	4.3	1	2	25.98070145	-2602.660156	215.8050995	76934.03748	0.123955453	0.663167547	0.186914232	-9999	-9999	-9999	3	0
517	100	114.084	3037329	2011	212	27	2	1	9.507	4.474	1	1.564	25.94198799	-2588.864258	218.31427	75041.67157	0.072181391	0.663167547	0.108843371	-9999	-9999	-9999	1	0
518	100	114.084	3037329	2011	212	27	2	1	9.507	4.474	1	1.564	25.94198799	-2588.864258	218.31427	75041.67157	0.072181391	0.663167547	0.108843371	-9999	-9999	-9999	2	0
519	100	114.084	3037329	2011	212	27	2	1	9.507	4.474	1	1.564	25.94198799	-2588.864258	218.31427	75041.67157	0.072181391	0.663167547	0.108843371	-9999	-9999	-9999	3	0
520	100	19.884	3037569	2011	212	27	2	1	1.657	4.8	1	1	26.18294907	-2723.044189	227.310318	84960.60234	0.035362042	0.663167547	0.053322938	-9999	-9999	-9999	1	0
521	100	19.884	3037569	2011	212	27	2	1	1.657	4.8	1	1	26.18294907	-2723.044189	227.310318	84960.60234	0.035362042	0.663167547	0.053322938	-9999	-9999	-9999	2	0
522	100	19.884	3037569	2011	212	27	2	1	1.657	4.8	1	1	26.18294907	-2723.044189	227.310318	84960.60234	0.035362042	0.663167547	0.053322938	-9999	-9999	-9999	3	0
523	100	35.244	3037570	2011	212	27	2	1	2.937	4.9	1	1	26.16309166	-2755.168945	229.830307	84230.72818	0.035801142	0.663167547	0.053985064	-9999	-9999	-9999	1	0
524	100	35.244	3037570	2011	212	27	2	1	2.937	4.9	1	1	26.16309166	-2755.168945	229.830307	84230.72818	0.035801142	0.663167547	0.053985064	-9999	-9999	-9999	2	0
525	100	35.244	3037570	2011	212	27	2	1	2.937	4.9	1	1	26.16309166	-2755.168945	229.830307	84230.72818	0.035801142	0.663167547	0.053985064	-9999	-9999	-9999	3	0
526	100	40.74	3037813	2011	212	27	2	1	3.395	4.8	2	1	26.109375	-3069.104248	248.44664	97995.26249	0.035362042	0.663167547	0.053322938	-9999	-9999	-9999	1	0
527	100	40.74	3037813	2011	212	27	2	1	3.395	4.8	2	1	26.109375	-3069.104248	248.44664	97995.26249	0.035362042	0.663167547	0.053322938	-9999	-9999	-9999	2	0
528	100	40.74	3037813	2011	212	27	2	1	3.395	4.8	2	1	26.109375	-3069.104248	248.44664	97995.26249	0.035362042	0.663167547	0.053322938	-9999	-9999	-9999	3	0
529	100	23.58	3038053	2011	212	27	2	1	1.965	4.8	2	1	26.01892471	-3160.928711	257.4456787	107669.866	0.035362042	0.663167547	0.053322938	-9999	-9999	-9999	1	0
530	100	23.58	3038053	2011	212	27	2	1	1.965	4.8	2	1	26.01892471	-3160.928711	257.4456787	107669.866	0.035362042	0.663167547	0.053322938	-9999	-9999	-9999	2	0
531	100	23.58	3038053	2011	212	27	2	1	1.965	4.8	2	1	26.01892471	-3160.928711	257.4456787	107669.866	0.035362042	0.663167547	0.053322938	-9999	-9999	-9999	3	0
532	100	65.772	3038054	2011	212	27	2	1	5.481	4.8	2	1	26.07670975	-3149.765625	261.0101624	110510.4695	0.035362042	0.663167547	0.053322938	-9999	-9999	-9999	1	0
533	100	65.772	3038054	2011	212	27	2	1	5.481	4.8	2	1	26.07670975	-3149.765625	261.0101624	110510.4695	0.035362042	0.663167547	0.053322938	-9999	-9999	-9999	2	0
534	100	65.772	3038054	2011	212	27	2	1	5.481	4.8	2	1	26.07670975	-3149.765625	261.0101624	110510.4695	0.035362042	0.663167547	0.053322938	-9999	-9999	-9999	3	0
535	100	66.756	3032076	2011	196	25	2	1	5.563	4.319	0	2	17.53107452	-1215.289429	256.1943665	16408.36255	0.124225515	0.663167547	0.187321463	-9999	-9999	-9999	1	0
536	100	66.756	3032076	2011	196	25	2	1	5.563	4.319	0	2	17.53107452	-1215.289429	256.1943665	16408.36255	0.124225515	0.663167547	0.187321463	-9999	-9999	-9999	2	0
537	100	66.756	3032076	2011	196	25	2	1	5.563	4.319	0	2	17.53107452	-1215.289429	256.1943665	16408.36255	0.124225515	0.663167547	0.187321463	-9999	-9999	-9999	3	0
538	100	120.012	3032316	2011	196	25	2	1	10.001	3.996	0	2.158	17.95794106	-1676.150024	266.1601257	17597.13263	0.145794292	0.663167547	0.219845335	-9999	-9999	-9999	1	0
539	100	120.012	3032316	2011	196	25	2	1	10.001	3.996	0	2.158	17.95794106	-1676.150024	266.1601257	17597.13263	0.145794292	0.663167547	0.219845335	-9999	-9999	-9999	2	0
540	100	120.012	3032316	2011	196	25	2	1	10.001	3.996	0	2.158	17.95794106	-1676.150024	266.1601257	17597.13263	0.145794292	0.663167547	0.219845335	-9999	-9999	-9999	3	0
541	100	68.844	3032556	2011	196	25	2	1	5.737	3.733	0.267	2.267	18.26358604	-1965.618896	276.1259766	20969.56975	0.161795651	0.663167547	0.243974018	-9999	-9999	-9999	1	0
542	100	68.844	3032556	2011	196	25	2	1	5.737	3.733	0.267	2.267	18.26358604	-1965.618896	276.1259766	20969.56975	0.161795651	0.663167547	0.243974018	-9999	-9999	-9999	2	0
543	100	68.844	3032556	2011	196	25	2	1	5.737	3.733	0.267	2.267	18.26358604	-1965.618896	276.1259766	20969.56975	0.161795651	0.663167547	0.243974018	-9999	-9999	-9999	3	0
544	100	31.596	3032790	2011	196	25	2	1	2.633	3.6	0	3	14.86688709	-86.59213257	253.1515198	15940.32482	0.359580867	0.663167547	0.542217225	-9999	-9999	-9999	1	0
545	100	31.596	3032790	2011	196	25	2	1	2.633	3.6	0	3	14.86688709	-86.59213257	253.1515198	15940.32482	0.359580867	0.663167547	0.542217225	-9999	-9999	-9999	2	1
546	100	31.596	3032790	2011	196	25	2	1	2.633	3.6	0	3	14.86688709	-86.59213257	253.1515198	15940.32482	0.359580867	0.663167547	0.542217225	-9999	-9999	-9999	3	0
547	100	33.528	3032791	2011	196	25	2	1	2.794	3.6	0	3	15.24441433	-92.82054138	263.6516724	9561.649105	0.359580867	0.663167547	0.542217225	-9999	-9999	-9999	1	0
548	100	33.528	3032791	2011	196	25	2	1	2.794	3.6	0	3	15.24441433	-92.82054138	263.6516724	9561.649105	0.359580867	0.663167547	0.542217225	-9999	-9999	-9999	2	0
549	100	33.528	3032791	2011	196	25	2	1	2.794	3.6	0	3	15.24441433	-92.82054138	263.6516724	9561.649105	0.359580867	0.663167547	0.542217225	-9999	-9999	-9999	3	0
550	100	122.712	3032796	2011	196	25	2	1	10.226	2.506	1	3	18.30248833	-2159.161621	286.0919189	26336.88718	0.325854882	0.663167547	0.491361322	-9999	-9999	-9999	1	0
551	100	122.712	3032796	2011	196	25	2	1	10.226	2.506	1	3	18.30248833	-2159.161621	286.0919189	26336.88718	0.325854882	0.663167547	0.491361322	-9999	-9999	-9999	2	0
552	100	122.712	3032796	2011	196	25	2	1	10.226	2.506	1	3	18.30248833	-2159.161621	286.0919189	26336.88718	0.325854882	0.663167547	0.491361322	-9999	-9999	-9999	3	0
553	100	86.832	3033031	2011	196	25	2	1	7.236	2.174	0	3	15.73858738	-120.8866348	264.6422729	2804.469844	0.315958013	0.663167547	0.476437689	-9999	-9999	-9999	1	1
554	100	86.832	3033031	2011	196	25	2	1	7.236	2.174	0	3	15.73858738	-120.8866348	264.6422729	2804.469844	0.315958013	0.663167547	0.476437689	-9999	-9999	-9999	2	1
555	100	86.832	3033031	2011	196	25	2	1	7.236	2.174	0	3	15.73858738	-120.8866348	264.6422729	2804.469844	0.315958013	0.663167547	0.476437689	-9999	-9999	-9999	3	0
556	100	120.444	3033032	2011	196	25	2	1	10.037	1.8	0	3	16.34277725	-237.9802551	274.4436646	4099.94878	0.305017004	0.663167547	0.459939582	-9999	-9999	-9999	1	1
557	100	120.444	3033032	2011	196	25	2	1	10.037	1.8	0	3	16.34277725	-237.9802551	274.4436646	4099.94878	0.305017004	0.663167547	0.459939582	-9999	-9999	-9999	2	1
558	100	120.444	3033032	2011	196	25	2	1	10.037	1.8	0	3	16.34277725	-237.9802551	274.4436646	4099.94878	0.305017004	0.663167547	0.459939582	-9999	-9999	-9999	3	0
559	100	120.168	3033033	2011	196	25	2	1	10.014	3.419	0.859	3	16.96698761	-892.6244507	284.2419739	10993.36487	0.353892678	0.663167547	0.533639922	-9999	-9999	-9999	1	0
560	100	120.168	3033033	2011	196	25	2	1	10.014	3.419	0.859	3	16.96698761	-892.6244507	284.2419739	10993.36487	0.353892678	0.663167547	0.533639922	-9999	-9999	-9999	2	0
561	100	120.168	3033033	2011	196	25	2	1	10.014	3.419	0.859	3	16.96698761	-892.6244507	284.2419739	10993.36487	0.353892678	0.663167547	0.533639922	-9999	-9999	-9999	3	0
562	100	109.116	3033034	2011	196	25	2	1	9.093	3.104	1.737	3	17.46829796	-1619.004028	294.013855	18078.1729	0.34409096	0.663167547	0.518859768	-9999	-9999	-9999	1	0
563	100	109.116	3033034	2011	196	25	2	1	9.093	3.104	1.737	3	17.46829796	-1619.004028	294.013855	18078.1729	0.34409096	0.663167547	0.518859768	-9999	-9999	-9999	2	0
564	100	109.116	3033034	2011	196	25	2	1	9.093	3.104	1.737	3	17.46829796	-1619.004028	294.013855	18078.1729	0.34409096	0.663167547	0.518859768	-9999	-9999	-9999	3	0
565	100	126.972	3033035	2011	196	25	2	1	10.581	3	1	3	18.13521194	-2033.037598	296.209198	25623.33496	0.340883453	0.663167547	0.514023122	-9999	-9999	-9999	1	0
566	100	126.972	3033035	2011	196	25	2	1	10.581	3	1	3	18.13521194	-2033.037598	296.209198	25623.33496	0.340883453	0.663167547	0.514023122	-9999	-9999	-9999	2	0
567	100	126.972	3033035	2011	196	25	2	1	10.581	3	1	3	18.13521194	-2033.037598	296.209198	25623.33496	0.340883453	0.663167547	0.514023122	-9999	-9999	-9999	3	0
568	100	93.264	3033036	2011	196	25	2	1	7.772	3	1	3	18.53573799	-2316.334229	296.0579529	32817.58347	0.340883453	0.663167547	0.514023122	-9999	-9999	-9999	1	0
569	100	93.264	3033036	2011	196	25	2	1	7.772	3	1	3	18.53573799	-2316.334229	296.0579529	32817.58347	0.340883453	0.663167547	0.514023122	-9999	-9999	-9999	2	0
570	100	93.264	3033036	2011	196	25	2	1	7.772	3	1	3	18.53573799	-2316.334229	296.0579529	32817.58347	0.340883453	0.663167547	0.514023122	-9999	-9999	-9999	3	0
571	100	91.608	3035395	2011	196	25	2	1	7.634	3.8	3	2	21.76531601	-170.5556183	121.6548309	6318.873811	0.117034958	0.663167547	0.176478718	-9999	-9999	-9999	1	0
572	100	91.608	3035395	2011	196	25	2	1	7.634	3.8	3	2	21.76531601	-170.5556183	121.6548309	6318.873811	0.117034958	0.663167547	0.176478718	-9999	-9999	-9999	2	0
573	100	91.608	3035395	2011	196	25	2	1	7.634	3.8	3	2	21.76531601	-170.5556183	121.6548309	6318.873811	0.117034958	0.663167547	0.176478718	-9999	-9999	-9999	3	0
574	100	73.608	3035396	2011	196	25	2	1	6.134	3.8	2.315	2	22.44005394	-190.6957397	125.579277	12921.18518	0.117034958	0.663167547	0.176478718	-9999	-9999	-9999	1	0
575	100	73.608	3035396	2011	196	25	2	1	6.134	3.8	2.315	2	22.44005394	-190.6957397	125.579277	12921.18518	0.117034958	0.663167547	0.176478718	-9999	-9999	-9999	2	0
576	100	73.608	3035396	2011	196	25	2	1	6.134	3.8	2.315	2	22.44005394	-190.6957397	125.579277	12921.18518	0.117034958	0.663167547	0.176478718	-9999	-9999	-9999	3	0
577	100	88.836	3035636	2011	196	25	2	1	7.403	3.927	2	2	22.58584976	-354.3474121	135.3787079	20363.54179	0.118759071	0.663167547	0.179078532	-9999	-9999	-9999	1	0
578	100	88.836	3035636	2011	196	25	2	1	7.403	3.927	2	2	22.58584976	-354.3474121	135.3787079	20363.54179	0.118759071	0.663167547	0.179078532	-9999	-9999	-9999	2	0
579	100	88.836	3035636	2011	196	25	2	1	7.403	3.927	2	2	22.58584976	-354.3474121	135.3787079	20363.54179	0.118759071	0.663167547	0.179078532	-9999	-9999	-9999	3	0
580	100	92.928	3035637	2011	196	25	2	1	7.744	4	2	2	22.89406395	-352.8513794	138.9535065	25638.18693	0.119760401	0.663167547	0.180588453	-9999	-9999	-9999	1	0
581	100	92.928	3035637	2011	196	25	2	1	7.744	4	2	2	22.89406395	-352.8513794	138.9535065	25638.18693	0.119760401	0.663167547	0.180588453	-9999	-9999	-9999	2	0
582	100	92.928	3035637	2011	196	25	2	1	7.744	4	2	2	22.89406395	-352.8513794	138.9535065	25638.18693	0.119760401	0.663167547	0.180588453	-9999	-9999	-9999	3	0
583	100	69.408	3035877	2011	196	25	2	1	5.784	4.414	1.893	2	23.07735252	-669.9901733	147.954483	34410.46474	0.125583728	0.663167547	0.189369532	-9999	-9999	-9999	1	0
584	100	69.408	3035877	2011	196	25	2	1	5.784	4.414	1.893	2	23.07735252	-669.9901733	147.954483	34410.46474	0.125583728	0.663167547	0.189369532	-9999	-9999	-9999	2	0
585	100	69.408	3035877	2011	196	25	2	1	5.784	4.414	1.893	2	23.07735252	-669.9901733	147.954483	34410.46474	0.125583728	0.663167547	0.189369532	-9999	-9999	-9999	3	0
586	100	100.584	3035878	2011	196	25	2	1	8.382	4.5	1	2	23.22533417	-665.472229	151.3390656	31400.04994	0.126824679	0.663167547	0.19124078	-9999	-9999	-9999	1	0
587	100	100.584	3035878	2011	196	25	2	1	8.382	4.5	1	2	23.22533417	-665.472229	151.3390656	31400.04994	0.126824679	0.663167547	0.19124078	-9999	-9999	-9999	2	0
588	100	100.584	3035878	2011	196	25	2	1	8.382	4.5	1	2	23.22533417	-665.472229	151.3390656	31400.04994	0.126824679	0.663167547	0.19124078	-9999	-9999	-9999	3	0
589	100	66.24	3036118	2011	196	25	2	1	5.52	4.31	1	2	23.7178421	-1349.704834	160.8031616	39362.10953	0.124097525	0.663167547	0.187128465	-9999	-9999	-9999	1	0
590	100	66.24	3036118	2011	196	25	2	1	5.52	4.31	1	2	23.7178421	-1349.704834	160.8031616	39362.10953	0.124097525	0.663167547	0.187128465	-9999	-9999	-9999	2	0
591	100	66.24	3036118	2011	196	25	2	1	5.52	4.31	1	2	23.7178421	-1349.704834	160.8031616	39362.10953	0.124097525	0.663167547	0.187128465	-9999	-9999	-9999	3	0
592	100	109.404	3036119	2011	196	25	2	1	9.117	4.3	0.443	2	23.61492157	-1435.434204	161.7358398	34637.85652	0.123955453	0.663167547	0.186914232	-9999	-9999	-9999	1	0
593	100	109.404	3036119	2011	196	25	2	1	9.117	4.3	0.443	2	23.61492157	-1435.434204	161.7358398	34637.85652	0.123955453	0.663167547	0.186914232	-9999	-9999	-9999	2	0
594	100	109.404	3036119	2011	196	25	2	1	9.117	4.3	0.443	2	23.61492157	-1435.434204	161.7358398	34637.85652	0.123955453	0.663167547	0.186914232	-9999	-9999	-9999	3	0
595	100	53.412	3036359	2011	196	25	2	1	4.451	4.3	0	2	23.53719902	-2055.398193	171.736618	44113.63067	0.123955453	0.663167547	0.186914232	-9999	-9999	-9999	1	0
596	100	53.412	3036359	2011	196	25	2	1	4.451	4.3	0	2	23.53719902	-2055.398193	171.736618	44113.63067	0.123955453	0.663167547	0.186914232	-9999	-9999	-9999	2	0
597	100	53.412	3036359	2011	196	25	2	1	4.451	4.3	0	2	23.53719902	-2055.398193	171.736618	44113.63067	0.123955453	0.663167547	0.186914232	-9999	-9999	-9999	3	0
598	100	76.692	3036360	2011	196	25	2	1	6.391	4.3	0	2	23.34626198	-2026.661255	172.1437225	42384.17006	0.123955453	0.663167547	0.186914232	-9999	-9999	-9999	1	0
599	100	76.692	3036360	2011	196	25	2	1	6.391	4.3	0	2	23.34626198	-2026.661255	172.1437225	42384.17006	0.123955453	0.663167547	0.186914232	-9999	-9999	-9999	2	0
600	100	76.692	3036360	2011	196	25	2	1	6.391	4.3	0	2	23.34626198	-2026.661255	172.1437225	42384.17006	0.123955453	0.663167547	0.186914232	-9999	-9999	-9999	3	0
601	100	25.116	3036572	2011	196	25	2	1	2.093	4.8	3	2	22.77253151	-26.04330063	19.03429222	114707.9054	0.131239468	0.663167547	0.197897905	-9999	-9999	-9999	1	0
602	100	25.116	3036572	2011	196	25	2	1	2.093	4.8	3	2	22.77253151	-26.04330063	19.03429222	114707.9054	0.131239468	0.663167547	0.197897905	-9999	-9999	-9999	2	0
603	100	25.116	3036572	2011	196	25	2	1	2.093	4.8	3	2	22.77253151	-26.04330063	19.03429222	114707.9054	0.131239468	0.663167547	0.197897905	-9999	-9999	-9999	3	0
604	100	15.912	3036600	2011	196	25	2	1	1.326	4.3	0	2	23.26222992	-2271.314941	182.1443176	52370.3085	0.123955453	0.663167547	0.186914232	-9999	-9999	-9999	1	0
605	100	15.912	3036600	2011	196	25	2	1	1.326	4.3	0	2	23.26222992	-2271.314941	182.1443176	52370.3085	0.123955453	0.663167547	0.186914232	-9999	-9999	-9999	2	0
606	100	15.912	3036600	2011	196	25	2	1	1.326	4.3	0	2	23.26222992	-2271.314941	182.1443176	52370.3085	0.123955453	0.663167547	0.186914232	-9999	-9999	-9999	3	0
607	100	73.38	3036601	2011	196	25	2	1	6.115	3.5	1	3	22.98366356	-2269.072998	183.5625916	52652.34408	0.356433338	0.663167547	0.53747102	-9999	-9999	-9999	1	0
608	100	73.38	3036601	2011	196	25	2	1	6.115	3.5	1	3	22.98366356	-2269.072998	183.5625916	52652.34408	0.356433338	0.663167547	0.53747102	-9999	-9999	-9999	2	0
609	100	73.38	3036601	2011	196	25	2	1	6.115	3.5	1	3	22.98366356	-2269.072998	183.5625916	52652.34408	0.356433338	0.663167547	0.53747102	-9999	-9999	-9999	3	0
610	100	39.648	3036811	2011	196	25	2	1	3.304	4.8	3	2	22.6567173	-22.02593422	14.56250858	117879.6372	0.131239468	0.663167547	0.197897905	-9999	-9999	-9999	1	0
611	100	39.648	3036811	2011	196	25	2	1	3.304	4.8	3	2	22.6567173	-22.02593422	14.56250858	117879.6372	0.131239468	0.663167547	0.197897905	-9999	-9999	-9999	2	0
612	100	39.648	3036811	2011	196	25	2	1	3.304	4.8	3	2	22.6567173	-22.02593422	14.56250858	117879.6372	0.131239468	0.663167547	0.197897905	-9999	-9999	-9999	3	0
613	100	82.164	3036812	2011	196	25	2	1	6.847	4.8	3	2	22.63488007	-26.68025017	23.19883728	110609.8368	0.131239468	0.663167547	0.197897905	-9999	-9999	-9999	1	0
614	100	82.164	3036812	2011	196	25	2	1	6.847	4.8	3	2	22.63488007	-26.68025017	23.19883728	110609.8368	0.131239468	0.663167547	0.197897905	-9999	-9999	-9999	2	0
615	100	82.164	3036812	2011	196	25	2	1	6.847	4.8	3	2	22.63488007	-26.68025017	23.19883728	110609.8368	0.131239468	0.663167547	0.197897905	-9999	-9999	-9999	3	0
616	100	80.244	3037051	2011	196	25	2	1	6.687	4.8	2.695	2	22.66293526	-23.04793167	19.47308731	111372.734	0.131239468	0.663167547	0.197897905	-9999	-9999	-9999	1	0
617	100	80.244	3037051	2011	196	25	2	1	6.687	4.8	2.695	2	22.66293526	-23.04793167	19.47308731	111372.734	0.131239468	0.663167547	0.197897905	-9999	-9999	-9999	2	0
618	100	80.244	3037051	2011	196	25	2	1	6.687	4.8	2.695	2	22.66293526	-23.04793167	19.47308731	111372.734	0.131239468	0.663167547	0.197897905	-9999	-9999	-9999	3	0
619	100	91.104	3037529	2011	196	25	2	1	7.592	4.3	1	2	22.46862221	-18.42525482	12.95798397	111796.1046	0.123955453	0.663167547	0.186914232	-9999	-9999	-9999	1	0
620	100	91.104	3037529	2011	196	25	2	1	7.592	4.3	1	2	22.46862221	-18.42525482	12.95798397	111796.1046	0.123955453	0.663167547	0.186914232	-9999	-9999	-9999	2	0
621	100	91.104	3037529	2011	196	25	2	1	7.592	4.3	1	2	22.46862221	-18.42525482	12.95798397	111796.1046	0.123955453	0.663167547	0.186914232	-9999	-9999	-9999	3	0
622	100	146.58	3037530	2011	196	25	2	1	12.215	4.3	1	2	22.67935371	-24.76363945	20.98561859	106161.6664	0.123955453	0.663167547	0.186914232	-9999	-9999	-9999	1	0
623	100	146.58	3037530	2011	196	25	2	1	12.215	4.3	1	2	22.67935371	-24.76363945	20.98561859	106161.6664	0.123955453	0.663167547	0.186914232	-9999	-9999	-9999	2	0
624	100	146.58	3037530	2011	196	25	2	1	12.215	4.3	1	2	22.67935371	-24.76363945	20.98561859	106161.6664	0.123955453	0.663167547	0.186914232	-9999	-9999	-9999	3	0
625	100	123.432	3037769	2011	196	25	2	1	10.286	4.351	1	2	22.63476944	-21.52134514	19.8852272	103921.1117	0.124681546	0.663167547	0.188009118	-9999	-9999	-9999	1	0
626	100	123.432	3037769	2011	196	25	2	1	10.286	4.351	1	2	22.63476944	-21.52134514	19.8852272	103921.1117	0.124681546	0.663167547	0.188009118	-9999	-9999	-9999	2	0
627	100	123.432	3037769	2011	196	25	2	1	10.286	4.351	1	2	22.63476944	-21.52134514	19.8852272	103921.1117	0.124681546	0.663167547	0.188009118	-9999	-9999	-9999	3	0
628	100	122.004	3037770	2011	196	25	2	1	10.167	4.412	1	2	22.92590332	-26.10430908	26.98347282	97834.1861	0.125554998	0.663167547	0.189326209	-9999	-9999	-9999	1	0
629	100	122.004	3037770	2011	196	25	2	1	10.167	4.412	1	2	22.92590332	-26.10430908	26.98347282	97834.1861	0.125554998	0.663167547	0.189326209	-9999	-9999	-9999	2	0
630	100	122.004	3037770	2011	196	25	2	1	10.167	4.412	1	2	22.92590332	-26.10430908	26.98347282	97834.1861	0.125554998	0.663167547	0.189326209	-9999	-9999	-9999	3	0
631	100	12.78	3037771	2011	196	25	2	1	1.065	4.5	1	2	23.01225662	-27.71500778	35.14430237	92430.8309	0.126824679	0.663167547	0.19124078	-9999	-9999	-9999	1	0
632	100	12.78	3037771	2011	196	25	2	1	1.065	4.5	1	2	23.01225662	-27.71500778	35.14430237	92430.8309	0.126824679	0.663167547	0.19124078	-9999	-9999	-9999	2	0
633	100	12.78	3037771	2011	196	25	2	1	1.065	4.5	1	2	23.01225662	-27.71500778	35.14430237	92430.8309	0.126824679	0.663167547	0.19124078	-9999	-9999	-9999	3	0
634	100	8.268	3038007	2011	196	25	2	1	0.689	4	3	2	22.4615612	-18.96846581	14.95792198	110262.3196	0.119760401	0.663167547	0.180588453	-9999	-9999	-9999	1	0
635	100	8.268	3038007	2011	196	25	2	1	0.689	4	3	2	22.4615612	-18.96846581	14.95792198	110262.3196	0.119760401	0.663167547	0.180588453	-9999	-9999	-9999	2	0
636	100	8.268	3038007	2011	196	25	2	1	0.689	4	3	2	22.4615612	-18.96846581	14.95792198	110262.3196	0.119760401	0.663167547	0.180588453	-9999	-9999	-9999	3	0
637	100	122.976	3038009	2011	196	25	2	1	10.248	4.644	1.721	1.279	22.96645927	-24.0682373	27.81260872	96363.8539	0.05050219	0.663167547	0.076152988	-9999	-9999	-9999	1	0
638	100	122.976	3038009	2011	196	25	2	1	10.248	4.644	1.721	1.279	22.96645927	-24.0682373	27.81260872	96363.8539	0.05050219	0.663167547	0.076152988	-9999	-9999	-9999	2	0
639	100	122.976	3038009	2011	196	25	2	1	10.248	4.644	1.721	1.279	22.96645927	-24.0682373	27.81260872	96363.8539	0.05050219	0.663167547	0.076152988	-9999	-9999	-9999	3	0
640	100	122.976	3044266	2011	196	25	2	1	10.248	0.427	3	3	27.96169662	-3421.901855	289.1269836	194529.4717	0.266884039	0.663167547	0.076152988	-9999	-9999	-9999	1	0
641	100	122.976	3044266	2011	196	25	2	1	10.248	0.427	3	3	27.96169662	-3421.901855	289.1269836	194529.4717	0.266884039	0.663167547	0.076152988	-9999	-9999	-9999	2	0
642	100	122.976	3044266	2011	196	25	2	1	10.248	0.427	3	3	27.96169662	-3421.901855	289.1269836	194529.4717	0.266884039	0.663167547	0.076152988	-9999	-9999	-9999	3	0
643	100	8.448	3038011	2011	196	25	2	1	0.704	4.5	1	2	23.15961456	-34.01409912	41.0800705	83932.6333	0.126824679	0.663167547	0.19124078	-9999	-9999	-9999	1	0
644	100	8.448	3038011	2011	196	25	2	1	0.704	4.5	1	2	23.15961456	-34.01409912	41.0800705	83932.6333	0.126824679	0.663167547	0.19124078	-9999	-9999	-9999	2	0
645	100	8.448	3038011	2011	196	25	2	1	0.704	4.5	1	2	23.15961456	-34.01409912	41.0800705	83932.6333	0.126824679	0.663167547	0.19124078	-9999	-9999	-9999	3	0
646	100	80.604	3038247	2011	196	25	2	1	6.717	4	2.681	2	22.49068642	-18.96051979	19.73734665	103557.2704	0.119760401	0.663167547	0.180588453	-9999	-9999	-9999	1	0
647	100	80.604	3038247	2011	196	25	2	1	6.717	4	2.681	2	22.49068642	-18.96051979	19.73734665	103557.2704	0.119760401	0.663167547	0.180588453	-9999	-9999	-9999	2	0
648	100	80.604	3038247	2011	196	25	2	1	6.717	4	2.681	2	22.49068642	-18.96051979	19.73734665	103557.2704	0.119760401	0.663167547	0.180588453	-9999	-9999	-9999	3	0
649	100	102.756	3038248	2011	196	25	2	1	8.563	4	2	2	22.67880058	-26.02609444	28.89342499	96122.34669	0.119760401	0.663167547	0.180588453	-9999	-9999	-9999	1	0
650	100	102.756	3038248	2011	196	25	2	1	8.563	4	2	2	22.67880058	-26.02609444	28.89342499	96122.34669	0.119760401	0.663167547	0.180588453	-9999	-9999	-9999	2	0
651	100	102.756	3038248	2011	196	25	2	1	8.563	4	2	2	22.67880058	-26.02609444	28.89342499	96122.34669	0.119760401	0.663167547	0.180588453	-9999	-9999	-9999	3	0
652	100	123.096	3038249	2011	196	25	2	1	10.258	4.7	2	1	23.05924797	-28.22257996	35.9053154	89190.26247	0.03492816	0.663167547	0.052668681	-9999	-9999	-9999	1	0
653	100	123.096	3038249	2011	196	25	2	1	10.258	4.7	2	1	23.05924797	-28.22257996	35.9053154	89190.26247	0.03492816	0.663167547	0.052668681	-9999	-9999	-9999	2	0
654	100	123.096	3038249	2011	196	25	2	1	10.258	4.7	2	1	23.05924797	-28.22257996	35.9053154	89190.26247	0.03492816	0.663167547	0.052668681	-9999	-9999	-9999	3	0
655	100	54.18	3038488	2011	196	25	2	1	4.515	4	2	2	22.79905891	-28.45617867	32.88757324	89475.33083	0.119760401	0.663167547	0.180588453	-9999	-9999	-9999	1	0
656	100	54.18	3038488	2011	196	25	2	1	4.515	4	2	2	22.79905891	-28.45617867	32.88757324	89475.33083	0.119760401	0.663167547	0.180588453	-9999	-9999	-9999	2	0
657	100	54.18	3038488	2011	196	25	2	1	4.515	4	2	2	22.79905891	-28.45617867	32.88757324	89475.33083	0.119760401	0.663167547	0.180588453	-9999	-9999	-9999	3	0
658	100	39.384	3038489	2011	196	25	2	1	3.282	4.7	2	1	22.94985199	-33.38969421	41.75756836	81983.12151	0.03492816	0.663167547	0.052668681	-9999	-9999	-9999	1	0
659	100	39.384	3038489	2011	196	25	2	1	3.282	4.7	2	1	22.94985199	-33.38969421	41.75756836	81983.12151	0.03492816	0.663167547	0.052668681	-9999	-9999	-9999	2	0
660	100	39.384	3038489	2011	196	25	2	1	3.282	4.7	2	1	22.94985199	-33.38969421	41.75756836	81983.12151	0.03492816	0.663167547	0.052668681	-9999	-9999	-9999	3	0
661	100	141.6	3039204	2011	196	25	2	1	11.8	2.798	1.994	3	22.9199543	-19.73072624	21.06550789	99329.19293	0.33469599	0.663167547	0.504692957	-9999	-9999	-9999	1	0
662	100	141.6	3039204	2011	196	25	2	1	11.8	2.798	1.994	3	22.9199543	-19.73072624	21.06550789	99329.19293	0.33469599	0.663167547	0.504692957	-9999	-9999	-9999	2	0
663	100	141.6	3039204	2011	196	25	2	1	11.8	2.798	1.994	3	22.9199543	-19.73072624	21.06550789	99329.19293	0.33469599	0.663167547	0.504692957	-9999	-9999	-9999	3	0
664	100	126.084	3039205	2011	196	25	2	1	10.507	3.92	1	2.829	23.23475647	-20.47718048	29.42848778	90893.95623	0.312121769	0.663167547	0.47065296	-9999	-9999	-9999	1	0
665	100	126.084	3039205	2011	196	25	2	1	10.507	3.92	1	2.829	23.23475647	-20.47718048	29.42848778	90893.95623	0.312121769	0.663167547	0.47065296	-9999	-9999	-9999	2	0
666	100	126.084	3039205	2011	196	25	2	1	10.507	3.92	1	2.829	23.23475647	-20.47718048	29.42848778	90893.95623	0.312121769	0.663167547	0.47065296	-9999	-9999	-9999	3	0
667	100	90.024	3039206	2011	196	25	2	1	7.502	4.5	1	2	23.39299583	-29.10252762	35.03781509	82757.649	0.126824679	0.663167547	0.19124078	-9999	-9999	-9999	1	0
668	100	90.024	3039206	2011	196	25	2	1	7.502	4.5	1	2	23.39299583	-29.10252762	35.03781509	82757.649	0.126824679	0.663167547	0.19124078	-9999	-9999	-9999	2	0
669	100	90.024	3039206	2011	196	25	2	1	7.502	4.5	1	2	23.39299583	-29.10252762	35.03781509	82757.649	0.126824679	0.663167547	0.19124078	-9999	-9999	-9999	3	0
670	100	70.416	3039444	2011	196	25	2	1	5.868	2.7	2.005	3	22.99863243	-23.60868835	19.0568924	94503.48295	0.331714922	0.663167547	0.500197761	-9999	-9999	-9999	1	0
671	100	70.416	3039444	2011	196	25	2	1	5.868	2.7	2.005	3	22.99863243	-23.60868835	19.0568924	94503.48295	0.331714922	0.663167547	0.500197761	-9999	-9999	-9999	2	0
672	100	70.416	3039444	2011	196	25	2	1	5.868	2.7	2.005	3	22.99863243	-23.60868835	19.0568924	94503.48295	0.331714922	0.663167547	0.500197761	-9999	-9999	-9999	3	0
673	100	140.484	3039445	2011	196	25	2	1	11.707	2.7	0	3	23.20662689	-22.80444336	29.53380966	85682.26591	0.331714922	0.663167547	0.500197761	-9999	-9999	-9999	1	0
674	100	140.484	3039445	2011	196	25	2	1	11.707	2.7	0	3	23.20662689	-22.80444336	29.53380966	85682.26591	0.331714922	0.663167547	0.500197761	-9999	-9999	-9999	2	0
675	100	140.484	3039445	2011	196	25	2	1	11.707	2.7	0	3	23.20662689	-22.80444336	29.53380966	85682.26591	0.331714922	0.663167547	0.500197761	-9999	-9999	-9999	3	0
676	100	15.24	3039446	2011	196	25	2	1	1.27	2.7	0	3	23.4430275	-30.03593826	39.01118469	77051.10955	0.331714922	0.663167547	0.500197761	-9999	-9999	-9999	1	0
677	100	15.24	3039446	2011	196	25	2	1	1.27	2.7	0	3	23.4430275	-30.03593826	39.01118469	77051.10955	0.331714922	0.663167547	0.500197761	-9999	-9999	-9999	2	0
678	100	15.24	3039446	2011	196	25	2	1	1.27	2.7	0	3	23.4430275	-30.03593826	39.01118469	77051.10955	0.331714922	0.663167547	0.500197761	-9999	-9999	-9999	3	0
679	100	151.452	3039686	2011	196	25	2	1	12.621	3.987	0	2.06	23.53670502	-27.13579559	38.97428513	72182.3212	0.128946704	0.663167547	0.194440613	-9999	-9999	-9999	1	0
680	100	151.452	3039686	2011	196	25	2	1	12.621	3.987	0	2.06	23.53670502	-27.13579559	38.97428513	72182.3212	0.128946704	0.663167547	0.194440613	-9999	-9999	-9999	2	0
681	100	151.452	3039686	2011	196	25	2	1	12.621	3.987	0	2.06	23.53670502	-27.13579559	38.97428513	72182.3212	0.128946704	0.663167547	0.194440613	-9999	-9999	-9999	3	0
682	100	145.032	3039924	2011	196	25	2	1	12.086	4.369	0.234	2	23.2357502	-21.15513992	19.03814697	85670.69559	0.12493872	0.663167547	0.188396915	-9999	-9999	-9999	1	0
683	100	145.032	3039924	2011	196	25	2	1	12.086	4.369	0.234	2	23.2357502	-21.15513992	19.03814697	85670.69559	0.12493872	0.663167547	0.188396915	-9999	-9999	-9999	2	0
684	100	145.032	3039924	2011	196	25	2	1	12.086	4.369	0.234	2	23.2357502	-21.15513992	19.03814697	85670.69559	0.12493872	0.663167547	0.188396915	-9999	-9999	-9999	3	0
685	100	123.492	3039925	2011	196	25	2	1	10.291	4.779	0	1.069	23.31123161	-29.9873333	29.48735237	76959.19289	0.038720265	0.663167547	0.058386852	-9999	-9999	-9999	1	0
686	100	123.492	3039925	2011	196	25	2	1	10.291	4.779	0	1.069	23.31123161	-29.9873333	29.48735237	76959.19289	0.038720265	0.663167547	0.058386852	-9999	-9999	-9999	2	0
687	100	123.492	3039925	2011	196	25	2	1	10.291	4.779	0	1.069	23.31123161	-29.9873333	29.48735237	76959.19289	0.038720265	0.663167547	0.058386852	-9999	-9999	-9999	3	0
688	100	160.644	3039926	2011	196	25	2	1	13.387	4.758	1.095	1.096	23.65232277	-31.479105	38.93698883	67663.63174	0.040053571	0.663167547	0.060397362	-9999	-9999	-9999	1	0
689	100	160.644	3039926	2011	196	25	2	1	13.387	4.758	1.095	1.096	23.65232277	-31.479105	38.93698883	67663.63174	0.040053571	0.663167547	0.060397362	-9999	-9999	-9999	2	0
690	100	160.644	3039926	2011	196	25	2	1	13.387	4.758	1.095	1.096	23.65232277	-31.479105	38.93698883	67663.63174	0.040053571	0.663167547	0.060397362	-9999	-9999	-9999	3	0
691	100	123.24	3039927	2011	196	25	2	1	10.27	4.735	0.706	1	24.14639473	-36.69273758	49.38700485	58600.48469	0.035079429	0.663167547	0.052896781	-9999	-9999	-9999	1	0
692	100	123.24	3039927	2011	196	25	2	1	10.27	4.735	0.706	1	24.14639473	-36.69273758	49.38700485	58600.48469	0.035079429	0.663167547	0.052896781	-9999	-9999	-9999	2	0
693	100	123.24	3039927	2011	196	25	2	1	10.27	4.735	0.706	1	24.14639473	-36.69273758	49.38700485	58600.48469	0.035079429	0.663167547	0.052896781	-9999	-9999	-9999	3	0
694	100	38.988	3040164	2011	196	25	2	1	3.249	4.3	0	2	23.35365868	-20.02733994	20.8090744	79567.24822	0.123955453	0.663167547	0.186914232	-9999	-9999	-9999	1	0
695	100	38.988	3040164	2011	196	25	2	1	3.249	4.3	0	2	23.35365868	-20.02733994	20.8090744	79567.24822	0.123955453	0.663167547	0.186914232	-9999	-9999	-9999	2	0
696	100	38.988	3040164	2011	196	25	2	1	3.249	4.3	0	2	23.35365868	-20.02733994	20.8090744	79567.24822	0.123955453	0.663167547	0.186914232	-9999	-9999	-9999	3	0
697	100	152.28	3040165	2011	196	25	2	1	12.69	4.3	0.451	2	23.40084457	-28.08554459	30.36826897	71606.25633	0.123955453	0.663167547	0.186914232	-9999	-9999	-9999	1	0
698	100	152.28	3040165	2011	196	25	2	1	12.69	4.3	0.451	2	23.40084457	-28.08554459	30.36826897	71606.25633	0.123955453	0.663167547	0.186914232	-9999	-9999	-9999	2	0
699	100	152.28	3040165	2011	196	25	2	1	12.69	4.3	0.451	2	23.40084457	-28.08554459	30.36826897	71606.25633	0.123955453	0.663167547	0.186914232	-9999	-9999	-9999	3	0
700	100	3.768	3040166	2011	196	25	2	1	0.314	4.3	1	2	23.7082386	-35.86541367	39.89931488	63992.63088	0.123955453	0.663167547	0.186914232	-9999	-9999	-9999	1	0
701	100	3.768	3040166	2011	196	25	2	1	0.314	4.3	1	2	23.7082386	-35.86541367	39.89931488	63992.63088	0.123955453	0.663167547	0.186914232	-9999	-9999	-9999	2	0
702	100	3.768	3040166	2011	196	25	2	1	0.314	4.3	1	2	23.7082386	-35.86541367	39.89931488	63992.63088	0.123955453	0.663167547	0.186914232	-9999	-9999	-9999	3	0
703	100	73.116	3040406	2011	196	25	2	1	6.093	4.3	1	2	24.08200264	-37.22286987	42.86127472	57579.88942	0.123955453	0.663167547	0.186914232	-9999	-9999	-9999	1	0
704	100	73.116	3040406	2011	196	25	2	1	6.093	4.3	1	2	24.08200264	-37.22286987	42.86127472	57579.88942	0.123955453	0.663167547	0.186914232	-9999	-9999	-9999	2	0
705	100	73.116	3040406	2011	196	25	2	1	6.093	4.3	1	2	24.08200264	-37.22286987	42.86127472	57579.88942	0.123955453	0.663167547	0.186914232	-9999	-9999	-9999	3	0
706	100	67.908	3041390	2011	196	25	2	1	5.659	2.851	3	3	27.01978493	-3062.696045	276.8633118	146211.5258	0.336313909	0.663167547	0.50713264	-9999	-9999	-9999	1	0
707	100	67.908	3041390	2011	196	25	2	1	5.659	2.851	3	3	27.01978493	-3062.696045	276.8633118	146211.5258	0.336313909	0.663167547	0.50713264	-9999	-9999	-9999	2	0
708	100	67.908	3041390	2011	196	25	2	1	5.659	2.851	3	3	27.01978493	-3062.696045	276.8633118	146211.5258	0.336313909	0.663167547	0.50713264	-9999	-9999	-9999	3	0
709	100	85.08	3041630	2011	196	25	2	1	7.09	2.757	2.501	3	26.99373817	-3098.905273	282.8684998	152085.324	0.333447132	0.663167547	0.502809786	-9999	-9999	-9999	1	0
710	100	85.08	3041630	2011	196	25	2	1	7.09	2.757	2.501	3	26.99373817	-3098.905273	282.8684998	152085.324	0.333447132	0.663167547	0.502809786	-9999	-9999	-9999	2	0
711	100	85.08	3041630	2011	196	25	2	1	7.09	2.757	2.501	3	26.99373817	-3098.905273	282.8684998	152085.324	0.333447132	0.663167547	0.502809786	-9999	-9999	-9999	3	0
712	100	120.12	3041870	2011	196	25	2	1	10.01	2.804	2	3	27.17219353	-3157.071777	289.5106201	157683.4198	0.334878951	0.663167547	0.504968846	-9999	-9999	-9999	1	0
713	100	120.12	3041870	2011	196	25	2	1	10.01	2.804	2	3	27.17219353	-3157.071777	289.5106201	157683.4198	0.334878951	0.663167547	0.504968846	-9999	-9999	-9999	2	0
714	100	120.12	3041870	2011	196	25	2	1	10.01	2.804	2	3	27.17219353	-3157.071777	289.5106201	157683.4198	0.334878951	0.663167547	0.504968846	-9999	-9999	-9999	3	0
715	100	46.764	3042094	2011	196	25	2	1	3.897	2	3	3	25.20123482	-2078.669678	142.1022644	47619.0793	0.310839807	0.663167547	0.468719872	-9999	-9999	-9999	1	0
716	100	46.764	3042094	2011	196	25	2	1	3.897	2	3	3	25.20123482	-2078.669678	142.1022644	47619.0793	0.310839807	0.663167547	0.468719872	-9999	-9999	-9999	2	0
717	100	46.764	3042094	2011	196	25	2	1	3.897	2	3	3	25.20123482	-2078.669678	142.1022644	47619.0793	0.310839807	0.663167547	0.468719872	-9999	-9999	-9999	3	0
718	100	120.336	3042110	2011	196	25	2	1	10.028	2.4	2	3	27.41789627	-3216.141846	292.4022827	163315.9605	0.322676695	0.663167547	0.486568888	-9999	-9999	-9999	1	0
719	100	120.336	3042110	2011	196	25	2	1	10.028	2.4	2	3	27.41789627	-3216.141846	292.4022827	163315.9605	0.322676695	0.663167547	0.486568888	-9999	-9999	-9999	2	0
720	100	120.336	3042110	2011	196	25	2	1	10.028	2.4	2	3	27.41789627	-3216.141846	292.4022827	163315.9605	0.322676695	0.663167547	0.486568888	-9999	-9999	-9999	3	0
721	100	120.336	3043789	2011	196	25	2	1	10.028	1.8	1	3	28.11118889	-3732.781738	307.3435669	203975.4503	0.305017004	0.663167547	0.486568888	-9999	-9999	-9999	1	0
722	100	120.336	3043789	2011	196	25	2	1	10.028	1.8	1	3	28.11118889	-3732.781738	307.3435669	203975.4503	0.305017004	0.663167547	0.486568888	-9999	-9999	-9999	2	0
723	100	120.336	3043789	2011	196	25	2	1	10.028	1.8	1	3	28.11118889	-3732.781738	307.3435669	203975.4503	0.305017004	0.663167547	0.486568888	-9999	-9999	-9999	3	0
724	100	78.996	3042335	2011	196	25	2	1	6.583	1.88	3	3	25.24888802	-2284.894043	154.9995728	60863.85353	0.30733831	0.663167547	0.463439912	-9999	-9999	-9999	1	0
725	100	78.996	3042335	2011	196	25	2	1	6.583	1.88	3	3	25.24888802	-2284.894043	154.9995728	60863.85353	0.30733831	0.663167547	0.463439912	-9999	-9999	-9999	2	0
726	100	78.996	3042335	2011	196	25	2	1	6.583	1.88	3	3	25.24888802	-2284.894043	154.9995728	60863.85353	0.30733831	0.663167547	0.463439912	-9999	-9999	-9999	3	0
727	100	42.828	3042336	2011	196	25	2	1	3.569	1.8	3	3	25.19546127	-2445.390869	164.4473114	69970.25978	0.305017004	0.663167547	0.459939582	-9999	-9999	-9999	1	0
728	100	42.828	3042336	2011	196	25	2	1	3.569	1.8	3	3	25.19546127	-2445.390869	164.4473114	69970.25978	0.305017004	0.663167547	0.459939582	-9999	-9999	-9999	2	0
729	100	42.828	3042336	2011	196	25	2	1	3.569	1.8	3	3	25.19546127	-2445.390869	164.4473114	69970.25978	0.305017004	0.663167547	0.459939582	-9999	-9999	-9999	3	0
730	100	104.808	3042350	2011	196	25	2	1	8.734	2.4	1.194	3	27.88048172	-3281.903809	295.7979736	169245.4924	0.322676695	0.663167547	0.486568888	-9999	-9999	-9999	1	0
731	100	104.808	3042350	2011	196	25	2	1	8.734	2.4	1.194	3	27.88048172	-3281.903809	295.7979736	169245.4924	0.322676695	0.663167547	0.486568888	-9999	-9999	-9999	2	0
732	100	104.808	3042350	2011	196	25	2	1	8.734	2.4	1.194	3	27.88048172	-3281.903809	295.7979736	169245.4924	0.322676695	0.663167547	0.486568888	-9999	-9999	-9999	3	0
733	100	39.48	3042576	2011	196	25	2	1	3.29	1.833	3	3	25.60032654	-2459.532715	168.2849121	74042.75896	0.305973272	0.663167547	0.461381552	-9999	-9999	-9999	1	0
734	100	39.48	3042576	2011	196	25	2	1	3.29	1.833	3	3	25.60032654	-2459.532715	168.2849121	74042.75896	0.305973272	0.663167547	0.461381552	-9999	-9999	-9999	2	0
735	100	39.48	3042576	2011	196	25	2	1	3.29	1.833	3	3	25.60032654	-2459.532715	168.2849121	74042.75896	0.305973272	0.663167547	0.461381552	-9999	-9999	-9999	3	0
736	100	110.544	3042577	2011	196	25	2	1	9.212	2.749	2.375	3	26.17711258	-2645.210449	176.9841461	83210.35899	0.333203733	0.663167547	0.50244276	-9999	-9999	-9999	1	0
737	100	110.544	3042577	2011	196	25	2	1	9.212	2.749	2.375	3	26.17711258	-2645.210449	176.9841461	83210.35899	0.333203733	0.663167547	0.50244276	-9999	-9999	-9999	2	0
738	100	110.544	3042577	2011	196	25	2	1	9.212	2.749	2.375	3	26.17711258	-2645.210449	176.9841461	83210.35899	0.333203733	0.663167547	0.50244276	-9999	-9999	-9999	3	0
739	100	81.864	3042590	2011	196	25	2	1	6.822	1.5	1	3	28.37035942	-3342.883301	298.6739197	175544.7811	0.29640662	0.663167547	0.446955858	-9999	-9999	-9999	1	0
740	100	81.864	3042590	2011	196	25	2	1	6.822	1.5	1	3	28.37035942	-3342.883301	298.6739197	175544.7811	0.29640662	0.663167547	0.446955858	-9999	-9999	-9999	2	0
741	100	81.864	3042590	2011	196	25	2	1	6.822	1.5	1	3	28.37035942	-3342.883301	298.6739197	175544.7811	0.29640662	0.663167547	0.446955858	-9999	-9999	-9999	3	0
742	100	31.416	3042817	2011	196	25	2	1	2.618	3	3	3	26.74389648	-2649.139648	181.5816803	87273.23832	0.340883453	0.663167547	0.514023122	-9999	-9999	-9999	1	0
743	100	31.416	3042817	2011	196	25	2	1	2.618	3	3	3	26.74389648	-2649.139648	181.5816803	87273.23832	0.340883453	0.663167547	0.514023122	-9999	-9999	-9999	2	0
744	100	31.416	3042817	2011	196	25	2	1	2.618	3	3	3	26.74389648	-2649.139648	181.5816803	87273.23832	0.340883453	0.663167547	0.514023122	-9999	-9999	-9999	3	0
745	100	145.356	3042818	2011	196	25	2	1	12.113	2.37	1.185	3	26.65553665	-2782.026855	190.9145966	96392.33373	0.321780302	0.663167547	0.485217203	-9999	-9999	-9999	1	0
746	100	145.356	3042818	2011	196	25	2	1	12.113	2.37	1.185	3	26.65553665	-2782.026855	190.9145966	96392.33373	0.321780302	0.663167547	0.485217203	-9999	-9999	-9999	2	0
747	100	145.356	3042818	2011	196	25	2	1	12.113	2.37	1.185	3	26.65553665	-2782.026855	190.9145966	96392.33373	0.321780302	0.663167547	0.485217203	-9999	-9999	-9999	3	0
748	100	12.3	3042819	2011	196	25	2	1	1.025	3.3	1	3	26.59558868	-2872.788086	199.4478455	105518.1948	0.350174853	0.663167547	0.528033759	-9999	-9999	-9999	1	0
749	100	12.3	3042819	2011	196	25	2	1	1.025	3.3	1	3	26.59558868	-2872.788086	199.4478455	105518.1948	0.350174853	0.663167547	0.528033759	-9999	-9999	-9999	2	0
750	100	12.3	3042819	2011	196	25	2	1	1.025	3.3	1	3	26.59558868	-2872.788086	199.4478455	105518.1948	0.350174853	0.663167547	0.528033759	-9999	-9999	-9999	3	0
751	100	100.128	3042830	2011	196	25	2	1	8.344	1.5	1	3	28.35637283	-3424.36499	302.3111572	182175.4755	0.29640662	0.663167547	0.446955858	-9999	-9999	-9999	1	0
752	100	100.128	3042830	2011	196	25	2	1	8.344	1.5	1	3	28.35637283	-3424.36499	302.3111572	182175.4755	0.29640662	0.663167547	0.446955858	-9999	-9999	-9999	2	0
753	100	100.128	3042830	2011	196	25	2	1	8.344	1.5	1	3	28.35637283	-3424.36499	302.3111572	182175.4755	0.29640662	0.663167547	0.446955858	-9999	-9999	-9999	3	0
754	100	109.728	3043059	2011	196	25	2	1	9.144	3.4	1	3	26.66462898	-2892.023438	203.9868774	109631.088	0.353297888	0.663167547	0.532743029	-9999	-9999	-9999	1	0
755	100	109.728	3043059	2011	196	25	2	1	9.144	3.4	1	3	26.66462898	-2892.023438	203.9868774	109631.088	0.353297888	0.663167547	0.532743029	-9999	-9999	-9999	2	0
756	100	109.728	3043059	2011	196	25	2	1	9.144	3.4	1	3	26.66462898	-2892.023438	203.9868774	109631.088	0.353297888	0.663167547	0.532743029	-9999	-9999	-9999	3	0
757	100	83.928	3043060	2011	196	25	2	1	6.994	3.557	1	3	26.72712708	-2968.153076	212.6947632	118717.4766	0.358225971	0.663167547	0.540174158	-9999	-9999	-9999	1	0
758	100	83.928	3043060	2011	196	25	2	1	6.994	3.557	1	3	26.72712708	-2968.153076	212.6947632	118717.4766	0.358225971	0.663167547	0.540174158	-9999	-9999	-9999	2	0
759	100	83.928	3043060	2011	196	25	2	1	6.994	3.557	1	3	26.72712708	-2968.153076	212.6947632	118717.4766	0.358225971	0.663167547	0.540174158	-9999	-9999	-9999	3	0
760	100	118.488	3043070	2011	196	25	2	1	9.874	1.5	1	3	28.20705605	-3498.797607	305.9493408	188968.5105	0.29640662	0.663167547	0.446955858	-9999	-9999	-9999	1	0
761	100	118.488	3043070	2011	196	25	2	1	9.874	1.5	1	3	28.20705605	-3498.797607	305.9493408	188968.5105	0.29640662	0.663167547	0.446955858	-9999	-9999	-9999	2	0
762	100	118.488	3043070	2011	196	25	2	1	9.874	1.5	1	3	28.20705605	-3498.797607	305.9493408	188968.5105	0.29640662	0.663167547	0.446955858	-9999	-9999	-9999	3	0
763	100	65.472	3043300	2011	196	25	2	1	5.456	3.7	1	3	26.78434944	-2978.614502	217.4655914	122921.1893	0.362740127	0.663167547	0.546981119	-9999	-9999	-9999	1	0
764	100	65.472	3043300	2011	196	25	2	1	5.456	3.7	1	3	26.78434944	-2978.614502	217.4655914	122921.1893	0.362740127	0.663167547	0.546981119	-9999	-9999	-9999	2	0
765	100	65.472	3043300	2011	196	25	2	1	5.456	3.7	1	3	26.78434944	-2978.614502	217.4655914	122921.1893	0.362740127	0.663167547	0.546981119	-9999	-9999	-9999	3	0
766	100	138.408	3043301	2011	196	25	2	1	11.534	4.332	1.203	2.002	26.87912941	-2977.453369	226.1846619	131989.8958	0.124723584	0.663167547	0.188072509	-9999	-9999	-9999	1	0
767	100	138.408	3043301	2011	196	25	2	1	11.534	4.332	1.203	2.002	26.87912941	-2977.453369	226.1846619	131989.8958	0.124723584	0.663167547	0.188072509	-9999	-9999	-9999	2	0
768	100	138.408	3043301	2011	196	25	2	1	11.534	4.332	1.203	2.002	26.87912941	-2977.453369	226.1846619	131989.8958	0.124723584	0.663167547	0.188072509	-9999	-9999	-9999	3	0
769	100	88.452	3043310	2011	196	25	2	1	7.371	1.643	1	3	28.13170433	-3580.017578	309.4688721	195878.48	0.300492138	0.663167547	0.453116471	-9999	-9999	-9999	1	0
770	100	88.452	3043310	2011	196	25	2	1	7.371	1.643	1	3	28.13170433	-3580.017578	309.4688721	195878.48	0.300492138	0.663167547	0.453116471	-9999	-9999	-9999	2	0
771	100	88.452	3043310	2011	196	25	2	1	7.371	1.643	1	3	28.13170433	-3580.017578	309.4688721	195878.48	0.300492138	0.663167547	0.453116471	-9999	-9999	-9999	3	0
772	100	9.576	3043541	2011	196	25	2	1	0.798	4	2	2	27.17396736	-2989.819092	230.6980133	136308.8559	0.119760401	0.663167547	0.180588453	-9999	-9999	-9999	1	0
773	100	9.576	3043541	2011	196	25	2	1	0.798	4	2	2	27.17396736	-2989.819092	230.6980133	136308.8559	0.119760401	0.663167547	0.180588453	-9999	-9999	-9999	2	0
774	100	9.576	3043541	2011	196	25	2	1	0.798	4	2	2	27.17396736	-2989.819092	230.6980133	136308.8559	0.119760401	0.663167547	0.180588453	-9999	-9999	-9999	3	0
775	100	149.46	3043542	2011	196	25	2	1	12.455	3.988	2	2.039	27.73543167	-3030.304443	239.8901062	145276.226	0.125611311	0.663167547	0.189411125	-9999	-9999	-9999	1	0
776	100	149.46	3043542	2011	196	25	2	1	12.455	3.988	2	2.039	27.73543167	-3030.304443	239.8901062	145276.226	0.125611311	0.663167547	0.189411125	-9999	-9999	-9999	2	0
777	100	149.46	3043542	2011	196	25	2	1	12.455	3.988	2	2.039	27.73543167	-3030.304443	239.8901062	145276.226	0.125611311	0.663167547	0.189411125	-9999	-9999	-9999	3	0
778	100	42.192	3043543	2011	196	25	2	1	3.516	3.7	2	3	28.1427021	-3142.176514	248.5640869	154349.2461	0.362740127	0.663167547	0.546981119	-9999	-9999	-9999	1	0
779	100	42.192	3043543	2011	196	25	2	1	3.516	3.7	2	3	28.1427021	-3142.176514	248.5640869	154349.2461	0.362740127	0.663167547	0.546981119	-9999	-9999	-9999	2	0
780	100	42.192	3043543	2011	196	25	2	1	3.516	3.7	2	3	28.1427021	-3142.176514	248.5640869	154349.2461	0.362740127	0.663167547	0.546981119	-9999	-9999	-9999	3	0
781	100	105.48	3043549	2011	196	25	2	1	8.79	1.8	1	3	28.12097359	-3552.7146	303.5133362	196333.144	0.305017004	0.663167547	0.459939582	-9999	-9999	-9999	1	0
782	100	105.48	3043549	2011	196	25	2	1	8.79	1.8	1	3	28.12097359	-3552.7146	303.5133362	196333.144	0.305017004	0.663167547	0.459939582	-9999	-9999	-9999	2	0
783	100	105.48	3043549	2011	196	25	2	1	8.79	1.8	1	3	28.12097359	-3552.7146	303.5133362	196333.144	0.305017004	0.663167547	0.459939582	-9999	-9999	-9999	3	0
784	100	14.628	3043550	2011	196	25	2	1	1.219	1.8	1	3	28.17525482	-3667.42041	313.0346985	203045.9555	0.305017004	0.663167547	0.459939582	-9999	-9999	-9999	1	0
785	100	14.628	3043550	2011	196	25	2	1	1.219	1.8	1	3	28.17525482	-3667.42041	313.0346985	203045.9555	0.305017004	0.663167547	0.459939582	-9999	-9999	-9999	2	0
786	100	14.628	3043550	2011	196	25	2	1	1.219	1.8	1	3	28.17525482	-3667.42041	313.0346985	203045.9555	0.305017004	0.663167547	0.459939582	-9999	-9999	-9999	3	0
787	100	50.76	3043783	2011	196	25	2	1	4.23	3.7	2	3	28.43590164	-3177.833984	253.320755	158668.4186	0.362740127	0.663167547	0.546981119	-9999	-9999	-9999	1	0
788	100	50.76	3043783	2011	196	25	2	1	4.23	3.7	2	3	28.43590164	-3177.833984	253.320755	158668.4186	0.362740127	0.663167547	0.546981119	-9999	-9999	-9999	2	0
789	100	50.76	3043783	2011	196	25	2	1	4.23	3.7	2	3	28.43590164	-3177.833984	253.320755	158668.4186	0.362740127	0.663167547	0.546981119	-9999	-9999	-9999	3	0
790	100	112.848	3043784	2011	196	25	2	1	9.404	3.46	2.801	2.199	28.36603165	-3208.538574	262.1423035	167632.7676	0.144388659	0.663167547	0.217725761	-9999	-9999	-9999	1	0
791	100	112.848	3043784	2011	196	25	2	1	9.404	3.46	2.801	2.199	28.36603165	-3208.538574	262.1423035	167632.7676	0.144388659	0.663167547	0.217725761	-9999	-9999	-9999	2	0
792	100	112.848	3043784	2011	196	25	2	1	9.404	3.46	2.801	2.199	28.36603165	-3208.538574	262.1423035	167632.7676	0.144388659	0.663167547	0.217725761	-9999	-9999	-9999	3	0
793	100	44.208	3044024	2011	196	25	2	1	3.684	3.4	3	2	28.18563652	-3269.699463	266.5201721	172179.4753	0.111751165	0.663167547	0.168511209	-9999	-9999	-9999	1	0
794	100	44.208	3044024	2011	196	25	2	1	3.684	3.4	3	2	28.18563652	-3269.699463	266.5201721	172179.4753	0.111751165	0.663167547	0.168511209	-9999	-9999	-9999	2	0
795	100	44.208	3044024	2011	196	25	2	1	3.684	3.4	3	2	28.18563652	-3269.699463	266.5201721	172179.4753	0.111751165	0.663167547	0.168511209	-9999	-9999	-9999	3	0
796	100	147.252	3044025	2011	196	25	2	1	12.271	2.582	3	2.909	28.07827759	-3315.000732	275.7337952	181028.2579	0.298788623	0.663167547	0.450547715	-9999	-9999	-9999	1	0
797	100	147.252	3044025	2011	196	25	2	1	12.271	2.582	3	2.909	28.07827759	-3315.000732	275.7337952	181028.2579	0.298788623	0.663167547	0.450547715	-9999	-9999	-9999	2	0
798	100	147.252	3044025	2011	196	25	2	1	12.271	2.582	3	2.909	28.07827759	-3315.000732	275.7337952	181028.2579	0.298788623	0.663167547	0.450547715	-9999	-9999	-9999	3	0
799	100	15.324	3044026	2011	196	25	2	1	1.277	0.684	3	3	27.97320175	-3335.573486	284.5013123	189442.7614	0.273768957	0.663167547	0.412820196	-9999	-9999	-9999	1	0
800	100	15.324	3044026	2011	196	25	2	1	1.277	0.684	3	3	27.97320175	-3335.573486	284.5013123	189442.7614	0.273768957	0.663167547	0.412820196	-9999	-9999	-9999	2	0
801	100	15.324	3044026	2011	196	25	2	1	1.277	0.684	3	3	27.97320175	-3335.573486	284.5013123	189442.7614	0.273768957	0.663167547	0.412820196	-9999	-9999	-9999	3	0
802	100	120.432	3044029	2011	196	25	2	1	10.036	1.837	1	3	27.99809837	-3725.293701	311.2998962	210850.8887	0.306089305	0.663167547	0.461556519	-9999	-9999	-9999	1	0
803	100	120.432	3044029	2011	196	25	2	1	10.036	1.837	1	3	27.99809837	-3725.293701	311.2998962	210850.8887	0.306089305	0.663167547	0.461556519	-9999	-9999	-9999	2	0
804	100	120.432	3044029	2011	196	25	2	1	10.036	1.837	1	3	27.99809837	-3725.293701	311.2998962	210850.8887	0.306089305	0.663167547	0.461556519	-9999	-9999	-9999	3	0
805	100	62.532	3044267	2011	196	25	2	1	5.211	0.7	3	3	28.09582901	-3508.759766	298.0122375	203388.2813	0.274201529	0.663167547	0.413472478	-9999	-9999	-9999	1	0
806	100	62.532	3044267	2011	196	25	2	1	5.211	0.7	3	3	28.09582901	-3508.759766	298.0122375	203388.2813	0.274201529	0.663167547	0.413472478	-9999	-9999	-9999	2	0
807	100	62.532	3044267	2011	196	25	2	1	5.211	0.7	3	3	28.09582901	-3508.759766	298.0122375	203388.2813	0.274201529	0.663167547	0.413472478	-9999	-9999	-9999	3	0
808	100	120.516	3044269	2011	196	25	2	1	10.043	2	1.762	3	27.90245819	-3753.664551	315.528717	217610.8091	0.310839807	0.663167547	0.468719872	-9999	-9999	-9999	1	0
809	100	120.516	3044269	2011	196	25	2	1	10.043	2	1.762	3	27.90245819	-3753.664551	315.528717	217610.8091	0.310839807	0.663167547	0.468719872	-9999	-9999	-9999	2	0
810	100	120.516	3044269	2011	196	25	2	1	10.043	2	1.762	3	27.90245819	-3753.664551	315.528717	217610.8091	0.310839807	0.663167547	0.468719872	-9999	-9999	-9999	3	0
811	100	73.8	3044507	2011	196	25	2	1	6.15	0.7	3	3	28.02317429	-3588.038086	303.0078735	208082.7342	0.274201529	0.663167547	0.413472478	-9999	-9999	-9999	1	0
812	100	73.8	3044507	2011	196	25	2	1	6.15	0.7	3	3	28.02317429	-3588.038086	303.0078735	208082.7342	0.274201529	0.663167547	0.413472478	-9999	-9999	-9999	2	0
813	100	73.8	3044507	2011	196	25	2	1	6.15	0.7	3	3	28.02317429	-3588.038086	303.0078735	208082.7342	0.274201529	0.663167547	0.413472478	-9999	-9999	-9999	3	0
814	100	134.94	3044508	2011	196	25	2	1	11.245	0.987	3	3	27.98625374	-3694.302979	311.5946655	216880.7935	0.282038437	0.663167547	0.425289866	-9999	-9999	-9999	1	0
815	100	134.94	3044508	2011	196	25	2	1	11.245	0.987	3	3	27.98625374	-3694.302979	311.5946655	216880.7935	0.282038437	0.663167547	0.425289866	-9999	-9999	-9999	2	0
816	100	134.94	3044508	2011	196	25	2	1	11.245	0.987	3	3	27.98625374	-3694.302979	311.5946655	216880.7935	0.282038437	0.663167547	0.425289866	-9999	-9999	-9999	3	0
817	100	120.36	3044509	2011	196	25	2	1	10.03	2	3	3	27.8836689	-3798.713135	320.3453674	224612.6247	0.310839807	0.663167547	0.468719872	-9999	-9999	-9999	1	0
818	100	120.36	3044509	2011	196	25	2	1	10.03	2	3	3	27.8836689	-3798.713135	320.3453674	224612.6247	0.310839807	0.663167547	0.468719872	-9999	-9999	-9999	2	0
819	100	120.36	3044509	2011	196	25	2	1	10.03	2	3	3	27.8836689	-3798.713135	320.3453674	224612.6247	0.310839807	0.663167547	0.468719872	-9999	-9999	-9999	3	0
820	100	10.62	3044748	2011	196	25	2	1	0.885	1.8	3	3	27.83185005	-3749.683594	315.0985107	221697.6985	0.305017004	0.663167547	0.459939582	-9999	-9999	-9999	1	0
821	100	10.62	3044748	2011	196	25	2	1	0.885	1.8	3	3	27.83185005	-3749.683594	315.0985107	221697.6985	0.305017004	0.663167547	0.459939582	-9999	-9999	-9999	2	0
822	100	10.62	3044748	2011	196	25	2	1	0.885	1.8	3	3	27.83185005	-3749.683594	315.0985107	221697.6985	0.305017004	0.663167547	0.459939582	-9999	-9999	-9999	3	0
823	100	133.764	3044749	2011	196	25	2	1	11.147	1.879	3	3	27.73722267	-3844.000244	324.2718811	230428.2131	0.307309229	0.663167547	0.46339606	-9999	-9999	-9999	1	0
824	100	133.764	3044749	2011	196	25	2	1	11.147	1.879	3	3	27.73722267	-3844.000244	324.2718811	230428.2131	0.307309229	0.663167547	0.46339606	-9999	-9999	-9999	2	0
825	100	133.764	3044749	2011	196	25	2	1	11.147	1.879	3	3	27.73722267	-3844.000244	324.2718811	230428.2131	0.307309229	0.663167547	0.46339606	-9999	-9999	-9999	3	0
826	100	104.352	3033030	2011	172	22	2	1	8.696	2.413	0	3	13.93735886	-99.52112579	254.8378143	7319.724415	0.323065558	0.663167547	0.48715526	-9999	-9999	-9999	1	0
827	100	104.352	3033030	2011	172	22	2	1	8.696	2.413	0	3	13.93735886	-99.52112579	254.8378143	7319.724415	0.323065558	0.663167547	0.48715526	-9999	-9999	-9999	2	0
828	100	104.352	3033030	2011	172	22	2	1	8.696	2.413	0	3	13.93735886	-99.52112579	254.8378143	7319.724415	0.323065558	0.663167547	0.48715526	-9999	-9999	-9999	3	0
829	100	122.58	3033270	2011	172	22	2	1	10.215	2.2	0	3	14.92374516	-137.7099609	256.0991211	1118.956405	0.316726918	0.663167547	0.477597131	-9999	-9999	-9999	1	1
830	100	122.58	3033270	2011	172	22	2	1	10.215	2.2	0	3	14.92374516	-137.7099609	256.0991211	1118.956405	0.316726918	0.663167547	0.477597131	-9999	-9999	-9999	2	0
831	100	122.58	3033270	2011	172	22	2	1	10.215	2.2	0	3	14.92374516	-137.7099609	256.0991211	1118.956405	0.316726918	0.663167547	0.477597131	-9999	-9999	-9999	3	0
832	100	97.872	3033510	2011	172	22	2	1	8.156	2.19	0	3	15.36372852	-381.0932617	258.0757141	8822.516507	0.31643106	0.663167547	0.477151002	-9999	-9999	-9999	1	1
833	100	97.872	3033510	2011	172	22	2	1	8.156	2.19	0	3	15.36372852	-381.0932617	258.0757141	8822.516507	0.31643106	0.663167547	0.477151002	-9999	-9999	-9999	2	0
834	100	97.872	3033510	2011	172	22	2	1	8.156	2.19	0	3	15.36372852	-381.0932617	258.0757141	8822.516507	0.31643106	0.663167547	0.477151002	-9999	-9999	-9999	3	0
835	100	63.444	3033741	2011	172	22	2	1	5.287	4.8	0	1	14.28188896	-92.67030334	174.826828	8519.319787	0.035362042	0.663167547	0.053322938	-9999	-9999	-9999	1	0
836	100	63.444	3033741	2011	172	22	2	1	5.287	4.8	0	1	14.28188896	-92.67030334	174.826828	8519.319787	0.035362042	0.663167547	0.053322938	-9999	-9999	-9999	2	0
837	100	63.444	3033741	2011	172	22	2	1	5.287	4.8	0	1	14.28188896	-92.67030334	174.826828	8519.319787	0.035362042	0.663167547	0.053322938	-9999	-9999	-9999	3	0
838	100	276.876	3033742	2011	172	22	2	1	23.073	4.05	1.438	1.854	14.25129032	-94.2911911	183.8411102	10335.99623	0.100036043	0.663167547	0.150845806	-9999	-9999	-9999	1	0
839	100	276.876	3033742	2011	172	22	2	1	23.073	4.05	1.438	1.854	14.25129032	-94.2911911	183.8411102	10335.99623	0.100036043	0.663167547	0.150845806	-9999	-9999	-9999	2	0
840	100	276.876	3033742	2011	172	22	2	1	23.073	4.05	1.438	1.854	14.25129032	-94.2911911	183.8411102	10335.99623	0.100036043	0.663167547	0.150845806	-9999	-9999	-9999	3	0
841	100	94.452	3033743	2011	172	22	2	1	7.871	4.19	1.95	2	14.26059914	-92.99970245	193.3874512	9956.323999	0.122402226	0.663167547	0.1845721	-9999	-9999	-9999	1	0
842	100	94.452	3033743	2011	172	22	2	1	7.871	4.19	1.95	2	14.26059914	-92.99970245	193.3874512	9956.323999	0.122402226	0.663167547	0.1845721	-9999	-9999	-9999	2	0
843	100	94.452	3033743	2011	172	22	2	1	7.871	4.19	1.95	2	14.26059914	-92.99970245	193.3874512	9956.323999	0.122402226	0.663167547	0.1845721	-9999	-9999	-9999	3	0
844	100	10.428	3033749	2011	172	22	2	1	0.869	3	0	2	15.34979248	-315.8276978	251.0061188	8873.237186	0.10668434	0.663167547	0.16087087	-9999	-9999	-9999	1	0
845	100	10.428	3033749	2011	172	22	2	1	0.869	3	0	2	15.34979248	-315.8276978	251.0061188	8873.237186	0.10668434	0.663167547	0.16087087	-9999	-9999	-9999	2	0
846	100	10.428	3033749	2011	172	22	2	1	0.869	3	0	2	15.34979248	-315.8276978	251.0061188	8873.237186	0.10668434	0.663167547	0.16087087	-9999	-9999	-9999	3	0
847	100	201.624	3033750	2011	172	22	2	1	16.802	2.925	0	2.253	15.86401176	-684.1705322	260.7660522	15177.75381	0.145325745	0.663167547	0.219138807	-9999	-9999	-9999	1	0
848	100	201.624	3033750	2011	172	22	2	1	16.802	2.925	0	2.253	15.86401176	-684.1705322	260.7660522	15177.75381	0.145325745	0.663167547	0.219138807	-9999	-9999	-9999	2	0
849	100	201.624	3033750	2011	172	22	2	1	16.802	2.925	0	2.253	15.86401176	-684.1705322	260.7660522	15177.75381	0.145325745	0.663167547	0.219138807	-9999	-9999	-9999	3	0
850	100	115.044	3033981	2011	172	22	2	1	9.587	4.8	0.054	1	14.6185751	-143.1547699	178.5144043	389.708337	0.035362042	0.663167547	0.053322938	-9999	-9999	-9999	1	0
851	100	115.044	3033981	2011	172	22	2	1	9.587	4.8	0.054	1	14.6185751	-143.1547699	178.5144043	389.708337	0.035362042	0.663167547	0.053322938	-9999	-9999	-9999	2	0
852	100	115.044	3033981	2011	172	22	2	1	9.587	4.8	0.054	1	14.6185751	-143.1547699	178.5144043	389.708337	0.035362042	0.663167547	0.053322938	-9999	-9999	-9999	3	0
853	100	116.94	3033983	2011	172	22	2	1	9.745	4.318	2.219	2	14.8599081	-123.7960739	196.9490509	1354.402163	0.124211288	0.663167547	0.18730001	-9999	-9999	-9999	1	0
854	100	116.94	3033983	2011	172	22	2	1	9.745	4.318	2.219	2	14.8599081	-123.7960739	196.9490509	1354.402163	0.124211288	0.663167547	0.18730001	-9999	-9999	-9999	2	0
855	100	116.94	3033983	2011	172	22	2	1	9.745	4.318	2.219	2	14.8599081	-123.7960739	196.9490509	1354.402163	0.124211288	0.663167547	0.18730001	-9999	-9999	-9999	3	0
856	100	27.912	3033984	2011	172	22	2	1	2.326	4.4	2	2	15.05649662	-155.4462891	206.2402344	1988.916611	0.125382741	0.663167547	0.189066461	-9999	-9999	-9999	1	0
857	100	27.912	3033984	2011	172	22	2	1	2.326	4.4	2	2	15.05649662	-155.4462891	206.2402344	1988.916611	0.125382741	0.663167547	0.189066461	-9999	-9999	-9999	2	0
858	100	27.912	3033984	2011	172	22	2	1	2.326	4.4	2	2	15.05649662	-155.4462891	206.2402344	1988.916611	0.125382741	0.663167547	0.189066461	-9999	-9999	-9999	3	0
859	100	122.388	3033989	2011	172	22	2	1	10.199	2.844	0	2.782	16.05143738	-1075.311768	254.0010529	17743.07117	0.267549538	0.663167547	0.403441844	-9999	-9999	-9999	1	0
860	100	122.388	3033989	2011	172	22	2	1	10.199	2.844	0	2.782	16.05143738	-1075.311768	254.0010529	17743.07117	0.267549538	0.663167547	0.403441844	-9999	-9999	-9999	2	0
861	100	122.388	3033989	2011	172	22	2	1	10.199	2.844	0	2.782	16.05143738	-1075.311768	254.0010529	17743.07117	0.267549538	0.663167547	0.403441844	-9999	-9999	-9999	3	0
862	100	10.452	3033990	2011	172	22	2	1	0.871	3.4	0	2	16.24752617	-1583.288818	263.0332336	22522.68142	0.111751165	0.663167547	0.168511209	-9999	-9999	-9999	1	0
863	100	10.452	3033990	2011	172	22	2	1	0.871	3.4	0	2	16.24752617	-1583.288818	263.0332336	22522.68142	0.111751165	0.663167547	0.168511209	-9999	-9999	-9999	2	0
864	100	10.452	3033990	2011	172	22	2	1	0.871	3.4	0	2	16.24752617	-1583.288818	263.0332336	22522.68142	0.111751165	0.663167547	0.168511209	-9999	-9999	-9999	3	0
865	100	123.42	3034221	2011	172	22	2	1	10.285	4.8	1	1	15.45293999	-244.9418945	183.039978	9450.516281	0.035362042	0.663167547	0.053322938	-9999	-9999	-9999	1	0
866	100	123.42	3034221	2011	172	22	2	1	10.285	4.8	1	1	15.45293999	-244.9418945	183.039978	9450.516281	0.035362042	0.663167547	0.053322938	-9999	-9999	-9999	2	0
867	100	123.42	3034221	2011	172	22	2	1	10.285	4.8	1	1	15.45293999	-244.9418945	183.039978	9450.516281	0.035362042	0.663167547	0.053322938	-9999	-9999	-9999	3	0
868	100	123.096	3034229	2011	172	22	2	1	10.258	2.8	0	3	16.57287598	-1824.526978	257.0011292	26955.50628	0.334756972	0.663167547	0.504784912	-9999	-9999	-9999	1	0
869	100	123.096	3034229	2011	172	22	2	1	10.258	2.8	0	3	16.57287598	-1824.526978	257.0011292	26955.50628	0.334756972	0.663167547	0.504784912	-9999	-9999	-9999	2	0
870	100	123.096	3034229	2011	172	22	2	1	10.258	2.8	0	3	16.57287598	-1824.526978	257.0011292	26955.50628	0.334756972	0.663167547	0.504784912	-9999	-9999	-9999	3	0
871	100	85.248	3034461	2011	172	22	2	1	7.104	4.8	1	1	16.44352913	-563.9421997	187.714035	15844.2902	0.035362042	0.663167547	0.053322938	-9999	-9999	-9999	1	0
872	100	85.248	3034461	2011	172	22	2	1	7.104	4.8	1	1	16.44352913	-563.9421997	187.714035	15844.2902	0.035362042	0.663167547	0.053322938	-9999	-9999	-9999	2	0
873	100	85.248	3034461	2011	172	22	2	1	7.104	4.8	1	1	16.44352913	-563.9421997	187.714035	15844.2902	0.035362042	0.663167547	0.053322938	-9999	-9999	-9999	3	0
874	100	84.396	3034467	2011	172	22	2	1	7.033	3.4	0	2	16.83573341	-1630.632935	241.5733795	28823.38661	0.111751165	0.663167547	0.168511209	-9999	-9999	-9999	1	1
875	100	84.396	3034467	2011	172	22	2	1	7.033	3.4	0	2	16.83573341	-1630.632935	241.5733795	28823.38661	0.111751165	0.663167547	0.168511209	-9999	-9999	-9999	2	0
876	100	84.396	3034467	2011	172	22	2	1	7.033	3.4	0	2	16.83573341	-1630.632935	241.5733795	28823.38661	0.111751165	0.663167547	0.168511209	-9999	-9999	-9999	3	0
877	100	75.24	3034468	2011	172	22	2	1	6.27	3.4	0	2	16.9111042	-1904.293823	250.7604065	33094.67866	0.111751165	0.663167547	0.168511209	-9999	-9999	-9999	1	0
878	100	75.24	3034468	2011	172	22	2	1	6.27	3.4	0	2	16.9111042	-1904.293823	250.7604065	33094.67866	0.111751165	0.663167547	0.168511209	-9999	-9999	-9999	2	0
879	100	75.24	3034468	2011	172	22	2	1	6.27	3.4	0	2	16.9111042	-1904.293823	250.7604065	33094.67866	0.111751165	0.663167547	0.168511209	-9999	-9999	-9999	3	0
880	100	223.908	3034469	2011	172	22	2	1	18.659	3.164	0	2.053	16.80576134	-2019.848389	260.2308655	36429.84347	0.116302449	0.663167547	0.175374156	-9999	-9999	-9999	1	0
881	100	223.908	3034469	2011	172	22	2	1	18.659	3.164	0	2.053	16.80576134	-2019.848389	260.2308655	36429.84347	0.116302449	0.663167547	0.175374156	-9999	-9999	-9999	2	0
882	100	223.908	3034469	2011	172	22	2	1	18.659	3.164	0	2.053	16.80576134	-2019.848389	260.2308655	36429.84347	0.116302449	0.663167547	0.175374156	-9999	-9999	-9999	3	0
883	100	63.204	3034708	2011	172	22	2	1	5.267	3.404	0	2	17.14057159	-2067.829834	254.7592163	41954.94698	0.111802917	0.663167547	0.168589247	-9999	-9999	-9999	1	0
884	100	63.204	3034708	2011	172	22	2	1	5.267	3.404	0	2	17.14057159	-2067.829834	254.7592163	41954.94698	0.111802917	0.663167547	0.168589247	-9999	-9999	-9999	2	0
885	100	63.204	3034708	2011	172	22	2	1	5.267	3.404	0	2	17.14057159	-2067.829834	254.7592163	41954.94698	0.111802917	0.663167547	0.168589247	-9999	-9999	-9999	3	0
886	100	144.348	3034709	2011	172	22	2	1	12.029	3.347	0	2	17.39865112	-2355.216064	264.0144958	46045.98979	0.111067493	0.663167547	0.167480289	-9999	-9999	-9999	1	0
887	100	144.348	3034709	2011	172	22	2	1	12.029	3.347	0	2	17.39865112	-2355.216064	264.0144958	46045.98979	0.111067493	0.663167547	0.167480289	-9999	-9999	-9999	2	0
888	100	144.348	3034709	2011	172	22	2	1	12.029	3.347	0	2	17.39865112	-2355.216064	264.0144958	46045.98979	0.111067493	0.663167547	0.167480289	-9999	-9999	-9999	3	0
889	100	31.812	3035185	2011	172	22	2	1	2.651	3	2	3	17.76582718	-2561.841797	237.5535126	52397.41218	0.340883453	0.663167547	0.514023122	-9999	-9999	-9999	1	0
890	100	31.812	3035185	2011	172	22	2	1	2.651	3	2	3	17.76582718	-2561.841797	237.5535126	52397.41218	0.340883453	0.663167547	0.514023122	-9999	-9999	-9999	2	0
891	100	31.812	3035185	2011	172	22	2	1	2.651	3	2	3	17.76582718	-2561.841797	237.5535126	52397.41218	0.340883453	0.663167547	0.514023122	-9999	-9999	-9999	3	0
892	100	125.856	3035186	2011	172	22	2	1	10.488	3.163	2.181	2.819	17.78532791	-2361.707031	246.017807	55730.19084	0.287307116	0.663167547	0.433234583	-9999	-9999	-9999	1	0
893	100	125.856	3035186	2011	172	22	2	1	10.488	3.163	2.181	2.819	17.78532791	-2361.707031	246.017807	55730.19084	0.287307116	0.663167547	0.433234583	-9999	-9999	-9999	2	0
894	100	125.856	3035186	2011	172	22	2	1	10.488	3.163	2.181	2.819	17.78532791	-2361.707031	246.017807	55730.19084	0.287307116	0.663167547	0.433234583	-9999	-9999	-9999	3	0
895	100	18.888	3035187	2011	172	22	2	1	1.574	3.9	3	2	18.04682541	-2048.238037	254.8954773	57825.07405	0.118390627	0.663167547	0.17852295	-9999	-9999	-9999	1	0
896	100	18.888	3035187	2011	172	22	2	1	1.574	3.9	3	2	18.04682541	-2048.238037	254.8954773	57825.07405	0.118390627	0.663167547	0.17852295	-9999	-9999	-9999	2	0
897	100	18.888	3035187	2011	172	22	2	1	1.574	3.9	3	2	18.04682541	-2048.238037	254.8954773	57825.07405	0.118390627	0.663167547	0.17852295	-9999	-9999	-9999	3	0
898	100	66.288	3035427	2011	172	22	2	1	5.524	3.5	3	2	18.45401382	-1659.533936	259.9055176	67683.47621	0.113051499	0.663167547	0.170472002	-9999	-9999	-9999	1	0
899	100	66.288	3035427	2011	172	22	2	1	5.524	3.5	3	2	18.45401382	-1659.533936	259.9055176	67683.47621	0.113051499	0.663167547	0.170472002	-9999	-9999	-9999	2	0
900	100	66.288	3035427	2011	172	22	2	1	5.524	3.5	3	2	18.45401382	-1659.533936	259.9055176	67683.47621	0.113051499	0.663167547	0.170472002	-9999	-9999	-9999	3	0
901	100	126.072	3035428	2011	172	22	2	1	10.506	3.332	3	2.482	18.86688232	-1980.346802	268.6238098	69934.58407	0.200250662	0.663167547	0.301960889	-9999	-9999	-9999	1	0
902	100	126.072	3035428	2011	172	22	2	1	10.506	3.332	3	2.482	18.86688232	-1980.346802	268.6238098	69934.58407	0.200250662	0.663167547	0.301960889	-9999	-9999	-9999	2	0
903	100	126.072	3035428	2011	172	22	2	1	10.506	3.332	3	2.482	18.86688232	-1980.346802	268.6238098	69934.58407	0.200250662	0.663167547	0.301960889	-9999	-9999	-9999	3	0
904	100	125.664	3035429	2011	172	22	2	1	10.472	3.8	3	2	19.15680313	-2820.483887	277.1722412	73371.62298	0.117034958	0.663167547	0.176478718	-9999	-9999	-9999	1	0
905	100	125.664	3035429	2011	172	22	2	1	10.472	3.8	3	2	19.15680313	-2820.483887	277.1722412	73371.62298	0.117034958	0.663167547	0.176478718	-9999	-9999	-9999	2	0
906	100	125.664	3035429	2011	172	22	2	1	10.472	3.8	3	2	19.15680313	-2820.483887	277.1722412	73371.62298	0.117034958	0.663167547	0.176478718	-9999	-9999	-9999	3	0
907	100	53.46	3035430	2011	172	22	2	1	4.455	3.8	2.192	2	19.22528458	-3201.429443	285.9675598	77617.82683	0.117034958	0.663167547	0.176478718	-9999	-9999	-9999	1	0
908	100	53.46	3035430	2011	172	22	2	1	4.455	3.8	2.192	2	19.22528458	-3201.429443	285.9675598	77617.82683	0.117034958	0.663167547	0.176478718	-9999	-9999	-9999	2	0
909	100	53.46	3035430	2011	172	22	2	1	4.455	3.8	2.192	2	19.22528458	-3201.429443	285.9675598	77617.82683	0.117034958	0.663167547	0.176478718	-9999	-9999	-9999	3	0
910	100	72.708	3035670	2011	172	22	2	1	6.059	3.8	2	2	19.81111526	-3315.042969	290.6104126	86675.36253	0.117034958	0.663167547	0.176478718	-9999	-9999	-9999	1	0
911	100	72.708	3035670	2011	172	22	2	1	6.059	3.8	2	2	19.81111526	-3315.042969	290.6104126	86675.36253	0.117034958	0.663167547	0.176478718	-9999	-9999	-9999	2	0
912	100	72.708	3035670	2011	172	22	2	1	6.059	3.8	2	2	19.81111526	-3315.042969	290.6104126	86675.36253	0.117034958	0.663167547	0.176478718	-9999	-9999	-9999	3	0
913	100	125.148	3035671	2011	172	22	2	1	10.429	3.989	2	2	19.77075195	-3423.844482	299.3381958	90172.18578	0.119609032	0.663167547	0.180360201	-9999	-9999	-9999	1	0
914	100	125.148	3035671	2011	172	22	2	1	10.429	3.989	2	2	19.77075195	-3423.844482	299.3381958	90172.18578	0.119609032	0.663167547	0.180360201	-9999	-9999	-9999	2	0
915	100	125.148	3035671	2011	172	22	2	1	10.429	3.989	2	2	19.77075195	-3423.844482	299.3381958	90172.18578	0.119609032	0.663167547	0.180360201	-9999	-9999	-9999	3	0
916	100	126.216	3035672	2011	172	22	2	1	10.518	4	1.029	2	19.33733177	-3504.596191	308.3936462	93899.70582	0.119760401	0.663167547	0.180588453	-9999	-9999	-9999	1	0
917	100	126.216	3035672	2011	172	22	2	1	10.518	4	1.029	2	19.33733177	-3504.596191	308.3936462	93899.70582	0.119760401	0.663167547	0.180588453	-9999	-9999	-9999	2	0
918	100	126.216	3035672	2011	172	22	2	1	10.518	4	1.029	2	19.33733177	-3504.596191	308.3936462	93899.70582	0.119760401	0.663167547	0.180588453	-9999	-9999	-9999	3	0
919	100	79.788	3035673	2011	172	22	2	1	6.649	4	1	2	19.41119194	-3691.110107	317.132843	98272.07413	0.119760401	0.663167547	0.180588453	-9999	-9999	-9999	1	0
920	100	79.788	3035673	2011	172	22	2	1	6.649	4	1	2	19.41119194	-3691.110107	317.132843	98272.07413	0.119760401	0.663167547	0.180588453	-9999	-9999	-9999	2	0
921	100	79.788	3035673	2011	172	22	2	1	6.649	4	1	2	19.41119194	-3691.110107	317.132843	98272.07413	0.119760401	0.663167547	0.180588453	-9999	-9999	-9999	3	0
922	100	45.552	3035913	2011	172	22	2	1	3.796	4	1	2	20.03600121	-3800.504639	321.7489624	107169.8481	0.119760401	0.663167547	0.180588453	-9999	-9999	-9999	1	0
923	100	45.552	3035913	2011	172	22	2	1	3.796	4	1	2	20.03600121	-3800.504639	321.7489624	107169.8481	0.119760401	0.663167547	0.180588453	-9999	-9999	-9999	2	0
924	100	45.552	3035913	2011	172	22	2	1	3.796	4	1	2	20.03600121	-3800.504639	321.7489624	107169.8481	0.119760401	0.663167547	0.180588453	-9999	-9999	-9999	3	0
925	100	89.496	3035914	2011	172	22	2	1	7.458	4	1	2	20.50362778	-3897.118164	331.0003662	111740.4913	0.119760401	0.663167547	0.180588453	-9999	-9999	-9999	1	0
926	100	89.496	3035914	2011	172	22	2	1	7.458	4	1	2	20.50362778	-3897.118164	331.0003662	111740.4913	0.119760401	0.663167547	0.180588453	-9999	-9999	-9999	2	0
927	100	89.496	3035914	2011	172	22	2	1	7.458	4	1	2	20.50362778	-3897.118164	331.0003662	111740.4913	0.119760401	0.663167547	0.180588453	-9999	-9999	-9999	3	0
928	100	37.548	3035915	2011	172	22	2	1	3.129	4	1	2	20.45879936	-4047.839844	339.6322937	116826.1289	0.119760401	0.663167547	0.180588453	-9999	-9999	-9999	1	0
929	100	37.548	3035915	2011	172	22	2	1	3.129	4	1	2	20.45879936	-4047.839844	339.6322937	116826.1289	0.119760401	0.663167547	0.180588453	-9999	-9999	-9999	2	0
930	100	37.548	3035915	2011	172	22	2	1	3.129	4	1	2	20.45879936	-4047.839844	339.6322937	116826.1289	0.119760401	0.663167547	0.180588453	-9999	-9999	-9999	3	0
931	100	63.048	3037542	2011	172	22	2	1	5.254	4.8	3	2	20.4960022	-96.3660965	126.7731628	7746.784282	0.131239468	0.663167547	0.197897905	-9999	-9999	-9999	1	0
932	100	63.048	3037542	2011	172	22	2	1	5.254	4.8	3	2	20.4960022	-96.3660965	126.7731628	7746.784282	0.131239468	0.663167547	0.197897905	-9999	-9999	-9999	2	0
933	100	63.048	3037542	2011	172	22	2	1	5.254	4.8	3	2	20.4960022	-96.3660965	126.7731628	7746.784282	0.131239468	0.663167547	0.197897905	-9999	-9999	-9999	3	0
934	100	176.796	3037782	2011	172	22	2	1	14.733	4.493	2.586	2.153	20.67532349	-110.5971069	130.5090332	3098.7081	0.153198281	0.663167547	0.231009919	-9999	-9999	-9999	1	0
935	100	176.796	3037782	2011	172	22	2	1	14.733	4.493	2.586	2.153	20.67532349	-110.5971069	130.5090332	3098.7081	0.153198281	0.663167547	0.231009919	-9999	-9999	-9999	2	0
936	100	176.796	3037782	2011	172	22	2	1	14.733	4.493	2.586	2.153	20.67532349	-110.5971069	130.5090332	3098.7081	0.153198281	0.663167547	0.231009919	-9999	-9999	-9999	3	0
937	100	125.484	3037783	2011	172	22	2	1	10.457	4.5	1.76	2	20.97715378	-138.76297	139.9134064	5903.882274	0.126824679	0.663167547	0.19124078	-9999	-9999	-9999	1	0
938	100	125.484	3037783	2011	172	22	2	1	10.457	4.5	1.76	2	20.97715378	-138.76297	139.9134064	5903.882274	0.126824679	0.663167547	0.19124078	-9999	-9999	-9999	2	0
939	100	125.484	3037783	2011	172	22	2	1	10.457	4.5	1.76	2	20.97715378	-138.76297	139.9134064	5903.882274	0.126824679	0.663167547	0.19124078	-9999	-9999	-9999	3	0
940	100	125.208	3037784	2011	172	22	2	1	10.434	4.5	1	2	21.19066238	-228.8215485	148.7129822	13885.61802	0.126824679	0.663167547	0.19124078	-9999	-9999	-9999	1	1
941	100	125.208	3037784	2011	172	22	2	1	10.434	4.5	1	2	21.19066238	-228.8215485	148.7129822	13885.61802	0.126824679	0.663167547	0.19124078	-9999	-9999	-9999	2	0
942	100	125.208	3037784	2011	172	22	2	1	10.434	4.5	1	2	21.19066238	-228.8215485	148.7129822	13885.61802	0.126824679	0.663167547	0.19124078	-9999	-9999	-9999	3	0
943	100	104.028	3037785	2011	172	22	2	1	8.669	4.5	1	2	21.0480442	-426.9282227	158.2408752	21569.07882	0.126824679	0.663167547	0.19124078	-9999	-9999	-9999	1	0
944	100	104.028	3037785	2011	172	22	2	1	8.669	4.5	1	2	21.0480442	-426.9282227	158.2408752	21569.07882	0.126824679	0.663167547	0.19124078	-9999	-9999	-9999	2	0
945	100	104.028	3037785	2011	172	22	2	1	8.669	4.5	1	2	21.0480442	-426.9282227	158.2408752	21569.07882	0.126824679	0.663167547	0.19124078	-9999	-9999	-9999	3	0
946	100	121.008	3038022	2011	172	22	2	1	10.084	2.802	1	3	20.82274246	-158.6363525	134.8672028	136.8415021	0.334817959	0.663167547	0.504876875	-9999	-9999	-9999	1	7
947	100	121.008	3038022	2011	172	22	2	1	10.084	2.802	1	3	20.82274246	-158.6363525	134.8672028	136.8415021	0.334817959	0.663167547	0.504876875	-9999	-9999	-9999	2	0
948	100	121.008	3038022	2011	172	22	2	1	10.084	2.802	1	3	20.82274246	-158.6363525	134.8672028	136.8415021	0.334817959	0.663167547	0.504876875	-9999	-9999	-9999	3	0
949	100	21.036	3038025	2011	172	22	2	1	1.753	4.5	1	2	21.0084877	-925.762146	161.9527588	27908.78696	0.126824679	0.663167547	0.19124078	-9999	-9999	-9999	1	0
950	100	21.036	3038025	2011	172	22	2	1	1.753	4.5	1	2	21.0084877	-925.762146	161.9527588	27908.78696	0.126824679	0.663167547	0.19124078	-9999	-9999	-9999	2	0
951	100	21.036	3038025	2011	172	22	2	1	1.753	4.5	1	2	21.0084877	-925.762146	161.9527588	27908.78696	0.126824679	0.663167547	0.19124078	-9999	-9999	-9999	3	0
952	100	125.22	3038026	2011	172	22	2	1	10.435	4.388	0.439	2	21.22239494	-1156.070435	171.2643127	35459.32919	0.125210695	0.663167547	0.18880703	-9999	-9999	-9999	1	0
953	100	125.22	3038026	2011	172	22	2	1	10.435	4.388	0.439	2	21.22239494	-1156.070435	171.2643127	35459.32919	0.125210695	0.663167547	0.18880703	-9999	-9999	-9999	2	0
954	100	125.22	3038026	2011	172	22	2	1	10.435	4.388	0.439	2	21.22239494	-1156.070435	171.2643127	35459.32919	0.125210695	0.663167547	0.18880703	-9999	-9999	-9999	3	0
955	100	125.316	3038027	2011	172	22	2	1	10.443	4.5	0	2	21.29663086	-1561.365234	180.80159	42394.55869	0.126824679	0.663167547	0.19124078	-9999	-9999	-9999	1	0
956	100	125.316	3038027	2011	172	22	2	1	10.443	4.5	0	2	21.29663086	-1561.365234	180.80159	42394.55869	0.126824679	0.663167547	0.19124078	-9999	-9999	-9999	2	0
957	100	125.316	3038027	2011	172	22	2	1	10.443	4.5	0	2	21.29663086	-1561.365234	180.80159	42394.55869	0.126824679	0.663167547	0.19124078	-9999	-9999	-9999	3	0
958	100	108.72	3038028	2011	172	22	2	1	9.06	4.6	0.745	2	21.30175018	-1950.763306	189.6744843	48907.23623	0.128281374	0.663167547	0.193437352	-9999	-9999	-9999	1	0
959	100	108.72	3038028	2011	172	22	2	1	9.06	4.6	0.745	2	21.30175018	-1950.763306	189.6744843	48907.23623	0.128281374	0.663167547	0.193437352	-9999	-9999	-9999	2	0
960	100	108.72	3038028	2011	172	22	2	1	9.06	4.6	0.745	2	21.30175018	-1950.763306	189.6744843	48907.23623	0.128281374	0.663167547	0.193437352	-9999	-9999	-9999	3	0
961	100	17.22	3038029	2011	172	22	2	1	1.435	4	1	2	21.40466881	-2154.041504	196.3358917	56234.12431	0.119760401	0.663167547	0.180588453	-9999	-9999	-9999	1	0
962	100	17.22	3038029	2011	172	22	2	1	1.435	4	1	2	21.40466881	-2154.041504	196.3358917	56234.12431	0.119760401	0.663167547	0.180588453	-9999	-9999	-9999	2	0
963	100	17.22	3038029	2011	172	22	2	1	1.435	4	1	2	21.40466881	-2154.041504	196.3358917	56234.12431	0.119760401	0.663167547	0.180588453	-9999	-9999	-9999	3	0
964	100	120.996	3038262	2011	172	22	2	1	10.083	2.772	2.301	3	21.00723076	-346.43927	139.6103516	3128.978605	0.333903753	0.663167547	0.503498331	-9999	-9999	-9999	1	5
965	100	120.996	3038262	2011	172	22	2	1	10.083	2.772	2.301	3	21.00723076	-346.43927	139.6103516	3128.978605	0.333903753	0.663167547	0.503498331	-9999	-9999	-9999	2	0
966	100	120.996	3038262	2011	172	22	2	1	10.083	2.772	2.301	3	21.00723076	-346.43927	139.6103516	3128.978605	0.333903753	0.663167547	0.503498331	-9999	-9999	-9999	3	0
967	100	43.56	3038269	2011	172	22	2	1	3.63	4	1	2	21.38025475	-2337.966797	202.8126221	63049.27084	0.119760401	0.663167547	0.180588453	-9999	-9999	-9999	1	0
968	100	43.56	3038269	2011	172	22	2	1	3.63	4	1	2	21.38025475	-2337.966797	202.8126221	63049.27084	0.119760401	0.663167547	0.180588453	-9999	-9999	-9999	2	0
969	100	43.56	3038269	2011	172	22	2	1	3.63	4	1	2	21.38025475	-2337.966797	202.8126221	63049.27084	0.119760401	0.663167547	0.180588453	-9999	-9999	-9999	3	0
970	100	121.272	3038502	2011	172	22	2	1	10.106	3.721	3	2.557	21.28878021	-825.1918945	144.4567413	8344.692583	0.227543475	0.663167547	0.343116119	-9999	-9999	-9999	1	0
971	100	121.272	3038502	2011	172	22	2	1	10.106	3.721	3	2.557	21.28878021	-825.1918945	144.4567413	8344.692583	0.227543475	0.663167547	0.343116119	-9999	-9999	-9999	2	0
972	100	121.272	3038502	2011	172	22	2	1	10.106	3.721	3	2.557	21.28878021	-825.1918945	144.4567413	8344.692583	0.227543475	0.663167547	0.343116119	-9999	-9999	-9999	3	0
973	100	120.912	3038742	2011	172	22	2	1	10.076	4	3	2	21.60896492	-1254.462646	149.4559631	13431.33306	0.119760401	0.663167547	0.180588453	-9999	-9999	-9999	1	0
974	100	120.912	3038742	2011	172	22	2	1	10.076	4	3	2	21.60896492	-1254.462646	149.4559631	13431.33306	0.119760401	0.663167547	0.180588453	-9999	-9999	-9999	2	0
975	100	120.912	3038742	2011	172	22	2	1	10.076	4	3	2	21.60896492	-1254.462646	149.4559631	13431.33306	0.119760401	0.663167547	0.180588453	-9999	-9999	-9999	3	0
976	100	104.064	3038982	2011	172	22	2	1	8.672	4.26	3	2	22.05295753	-1760.815552	154.8439941	19466.80719	0.123388615	0.663167547	0.186059489	-9999	-9999	-9999	1	0
977	100	104.064	3038982	2011	172	22	2	1	8.672	4.26	3	2	22.05295753	-1760.815552	154.8439941	19466.80719	0.123388615	0.663167547	0.186059489	-9999	-9999	-9999	2	0
978	100	104.064	3038982	2011	172	22	2	1	8.672	4.26	3	2	22.05295753	-1760.815552	154.8439941	19466.80719	0.123388615	0.663167547	0.186059489	-9999	-9999	-9999	3	0
979	100	157.92	3039217	2011	172	22	2	1	13.16	3.36	3	2.66	21.93196487	-79.72273254	119.2402954	11198.37318	0.246286728	0.663167547	0.371379343	-9999	-9999	-9999	1	0
980	100	157.92	3039217	2011	172	22	2	1	13.16	3.36	3	2.66	21.93196487	-79.72273254	119.2402954	11198.37318	0.246286728	0.663167547	0.371379343	-9999	-9999	-9999	2	0
981	100	157.92	3039217	2011	172	22	2	1	13.16	3.36	3	2.66	21.93196487	-79.72273254	119.2402954	11198.37318	0.246286728	0.663167547	0.371379343	-9999	-9999	-9999	3	0
982	100	120.732	3039218	2011	172	22	2	1	10.061	3.739	3	2.326	22.05864525	-114.8428726	126.891304	3368.134273	0.173874815	0.663167547	0.262188365	-9999	-9999	-9999	1	0
983	100	120.732	3039218	2011	172	22	2	1	10.061	3.739	3	2.326	22.05864525	-114.8428726	126.891304	3368.134273	0.173874815	0.663167547	0.262188365	-9999	-9999	-9999	2	0
984	100	120.732	3039218	2011	172	22	2	1	10.061	3.739	3	2.326	22.05864525	-114.8428726	126.891304	3368.134273	0.173874815	0.663167547	0.262188365	-9999	-9999	-9999	3	0
985	100	120.744	3039219	2011	172	22	2	1	10.062	2.807	3	3	22.42327881	-302.3283691	134.5476379	4407.030454	0.334970451	0.663167547	0.50510682	-9999	-9999	-9999	1	0
986	100	120.744	3039219	2011	172	22	2	1	10.062	2.807	3	3	22.42327881	-302.3283691	134.5476379	4407.030454	0.334970451	0.663167547	0.50510682	-9999	-9999	-9999	2	0
987	100	120.744	3039219	2011	172	22	2	1	10.062	2.807	3	3	22.42327881	-302.3283691	134.5476379	4407.030454	0.334970451	0.663167547	0.50510682	-9999	-9999	-9999	3	0
988	100	120.816	3039220	2011	172	22	2	1	10.068	3.427	3	3	22.72540092	-1028.588989	143.2176056	12229.11942	0.354143249	0.663167547	0.534017762	-9999	-9999	-9999	1	0
989	100	120.816	3039220	2011	172	22	2	1	10.068	3.427	3	3	22.72540092	-1028.588989	143.2176056	12229.11942	0.354143249	0.663167547	0.534017762	-9999	-9999	-9999	2	0
990	100	120.816	3039220	2011	172	22	2	1	10.068	3.427	3	3	22.72540092	-1028.588989	143.2176056	12229.11942	0.354143249	0.663167547	0.534017762	-9999	-9999	-9999	3	0
991	100	3.708	3039221	2011	172	22	2	1	0.309	3.5	3	3	22.82316017	-1725.890747	151.4397278	20217.93084	0.356433338	0.663167547	0.53747102	-9999	-9999	-9999	1	0
992	100	3.708	3039221	2011	172	22	2	1	0.309	3.5	3	3	22.82316017	-1725.890747	151.4397278	20217.93084	0.356433338	0.663167547	0.53747102	-9999	-9999	-9999	2	0
993	100	3.708	3039221	2011	172	22	2	1	0.309	3.5	3	3	22.82316017	-1725.890747	151.4397278	20217.93084	0.356433338	0.663167547	0.53747102	-9999	-9999	-9999	3	0
994	100	121.656	3039222	2011	172	22	2	1	10.138	4.56	3	2	22.66607285	-2134.386963	159.9316711	25811.09484	0.127696918	0.663167547	0.192556042	-9999	-9999	-9999	1	0
995	100	121.656	3039222	2011	172	22	2	1	10.138	4.56	3	2	22.66607285	-2134.386963	159.9316711	25811.09484	0.127696918	0.663167547	0.192556042	-9999	-9999	-9999	2	0
996	100	121.656	3039222	2011	172	22	2	1	10.138	4.56	3	2	22.66607285	-2134.386963	159.9316711	25811.09484	0.127696918	0.663167547	0.192556042	-9999	-9999	-9999	3	0
997	100	121.812	3039457	2011	172	22	2	1	10.151	1.501	2.278	3	22.05126953	-97.17500305	125.8408203	5892.329499	0.29643507	0.663167547	0.446998758	-9999	-9999	-9999	1	0
998	100	121.812	3039457	2011	172	22	2	1	10.151	1.501	2.278	3	22.05126953	-97.17500305	125.8408203	5892.329499	0.29643507	0.663167547	0.446998758	-9999	-9999	-9999	2	0
999	100	121.812	3039457	2011	172	22	2	1	10.151	1.501	2.278	3	22.05126953	-97.17500305	125.8408203	5892.329499	0.29643507	0.663167547	0.446998758	-9999	-9999	-9999	3	0
1000	100	115.5	3039461	2011	172	22	2	1	9.625	4.289	2.374	2.374	23.05724525	-2117.295654	157.089798	26354.42507	0.195419398	0.663167547	0.294675755	-9999	-9999	-9999	1	0
1001	100	115.5	3039461	2011	172	22	2	1	9.625	4.289	2.374	2.374	23.05724525	-2117.295654	157.089798	26354.42507	0.195419398	0.663167547	0.294675755	-9999	-9999	-9999	2	0
1002	100	115.5	3039461	2011	172	22	2	1	9.625	4.289	2.374	2.374	23.05724525	-2117.295654	157.089798	26354.42507	0.195419398	0.663167547	0.294675755	-9999	-9999	-9999	3	0
1003	100	122.46	3039462	2011	172	22	2	1	10.205	4.8	2.012	2	22.98299408	-2325.012451	165.3366089	33744.01676	0.131239468	0.663167547	0.197897905	-9999	-9999	-9999	1	0
1004	100	122.46	3039462	2011	172	22	2	1	10.205	4.8	2.012	2	22.98299408	-2325.012451	165.3366089	33744.01676	0.131239468	0.663167547	0.197897905	-9999	-9999	-9999	2	0
1005	100	122.46	3039462	2011	172	22	2	1	10.205	4.8	2.012	2	22.98299408	-2325.012451	165.3366089	33744.01676	0.131239468	0.663167547	0.197897905	-9999	-9999	-9999	3	0
1006	100	33.012	3039463	2011	172	22	2	1	2.751	4.8	2.875	2	22.92765808	-2459.733154	173.8952942	39951.30258	0.131239468	0.663167547	0.197897905	-9999	-9999	-9999	1	0
1007	100	33.012	3039463	2011	172	22	2	1	2.751	4.8	2.875	2	22.92765808	-2459.733154	173.8952942	39951.30258	0.131239468	0.663167547	0.197897905	-9999	-9999	-9999	2	0
1008	100	33.012	3039463	2011	172	22	2	1	2.751	4.8	2.875	2	22.92765808	-2459.733154	173.8952942	39951.30258	0.131239468	0.663167547	0.197897905	-9999	-9999	-9999	3	0
1009	100	121.644	3039697	2011	172	22	2	1	10.137	2.641	2	2.982	22.2466507	-204.9533539	132.7880249	237.0373684	0.323978854	0.663167547	0.488532432	-9999	-9999	-9999	1	0
1010	100	121.644	3039697	2011	172	22	2	1	10.137	2.641	2	2.982	22.2466507	-204.9533539	132.7880249	237.0373684	0.323978854	0.663167547	0.488532432	-9999	-9999	-9999	2	0
1011	100	121.644	3039697	2011	172	22	2	1	10.137	2.641	2	2.982	22.2466507	-204.9533539	132.7880249	237.0373684	0.323978854	0.663167547	0.488532432	-9999	-9999	-9999	3	0
1012	100	125.376	3039937	2011	172	22	2	1	10.448	3.979	1.104	2	22.71698189	-809.9274292	139.7147064	5257.57643	0.119471573	0.663167547	0.180152925	-9999	-9999	-9999	1	0
1013	100	125.376	3039937	2011	172	22	2	1	10.448	3.979	1.104	2	22.71698189	-809.9274292	139.7147064	5257.57643	0.119471573	0.663167547	0.180152925	-9999	-9999	-9999	2	0
1014	100	125.376	3039937	2011	172	22	2	1	10.448	3.979	1.104	2	22.71698189	-809.9274292	139.7147064	5257.57643	0.119471573	0.663167547	0.180152925	-9999	-9999	-9999	3	0
1015	100	125.448	3040177	2011	172	22	2	1	10.454	4	1	2	23.43169403	-1423.842041	145.7065277	12053.60394	0.119760401	0.663167547	0.180588453	-9999	-9999	-9999	1	0
1016	100	125.448	3040177	2011	172	22	2	1	10.454	4	1	2	23.43169403	-1423.842041	145.7065277	12053.60394	0.119760401	0.663167547	0.180588453	-9999	-9999	-9999	2	0
1017	100	125.448	3040177	2011	172	22	2	1	10.454	4	1	2	23.43169403	-1423.842041	145.7065277	12053.60394	0.119760401	0.663167547	0.180588453	-9999	-9999	-9999	3	0
1018	100	1.98	3040413	2011	172	22	2	1	0.165	4.8	2	2	23.08855629	-122.4343643	110.8229294	1295.113785	0.131239468	0.663167547	0.197897905	-9999	-9999	-9999	1	0
1019	100	1.98	3040413	2011	172	22	2	1	0.165	4.8	2	2	23.08855629	-122.4343643	110.8229294	1295.113785	0.131239468	0.663167547	0.197897905	-9999	-9999	-9999	2	0
1020	100	1.98	3040413	2011	172	22	2	1	0.165	4.8	2	2	23.08855629	-122.4343643	110.8229294	1295.113785	0.131239468	0.663167547	0.197897905	-9999	-9999	-9999	3	0
1021	100	61.944	3040414	2011	172	22	2	1	5.162	4.8	2	2	23.00645447	-149.764679	120.2464142	1110.313029	0.131239468	0.663167547	0.197897905	-9999	-9999	-9999	1	0
1022	100	61.944	3040414	2011	172	22	2	1	5.162	4.8	2	2	23.00645447	-149.764679	120.2464142	1110.313029	0.131239468	0.663167547	0.197897905	-9999	-9999	-9999	2	0
1023	100	61.944	3040414	2011	172	22	2	1	5.162	4.8	2	2	23.00645447	-149.764679	120.2464142	1110.313029	0.131239468	0.663167547	0.197897905	-9999	-9999	-9999	3	0
1024	100	28.452	3040417	2011	172	22	2	1	2.371	3.775	1	2.75	23.86987114	-1736.657349	150.3319397	20113.93688	0.283278377	0.663167547	0.427159589	-9999	-9999	-9999	1	0
1025	100	28.452	3040417	2011	172	22	2	1	2.371	3.775	1	2.75	23.86987114	-1736.657349	150.3319397	20113.93688	0.283278377	0.663167547	0.427159589	-9999	-9999	-9999	2	0
1026	100	28.452	3040417	2011	172	22	2	1	2.371	3.775	1	2.75	23.86987114	-1736.657349	150.3319397	20113.93688	0.283278377	0.663167547	0.427159589	-9999	-9999	-9999	3	0
1027	100	72.504	3040418	2011	172	22	2	1	6.042	3.7	1	3	24.0134964	-2003.205688	158.9982452	26182.57084	0.362740127	0.663167547	0.546981119	-9999	-9999	-9999	1	0
1028	100	72.504	3040418	2011	172	22	2	1	6.042	3.7	1	3	24.0134964	-2003.205688	158.9982452	26182.57084	0.362740127	0.663167547	0.546981119	-9999	-9999	-9999	2	0
1029	100	72.504	3040418	2011	172	22	2	1	6.042	3.7	1	3	24.0134964	-2003.205688	158.9982452	26182.57084	0.362740127	0.663167547	0.546981119	-9999	-9999	-9999	3	0
1030	100	67.704	3040654	2011	172	22	2	1	5.642	4.8	2	2	23.28435707	-576.088501	122.0979538	5699.341745	0.131239468	0.663167547	0.197897905	-9999	-9999	-9999	1	0
1031	100	67.704	3040654	2011	172	22	2	1	5.642	4.8	2	2	23.28435707	-576.088501	122.0979538	5699.341745	0.131239468	0.663167547	0.197897905	-9999	-9999	-9999	2	0
1032	100	67.704	3040654	2011	172	22	2	1	5.642	4.8	2	2	23.28435707	-576.088501	122.0979538	5699.341745	0.131239468	0.663167547	0.197897905	-9999	-9999	-9999	3	0
1033	100	109.692	3040655	2011	172	22	2	1	9.141	4.696	2	2	23.68399429	-1275.65918	132.277832	13492.58444	0.129693785	0.663167547	0.195567148	-9999	-9999	-9999	1	0
1034	100	109.692	3040655	2011	172	22	2	1	9.141	4.696	2	2	23.68399429	-1275.65918	132.277832	13492.58444	0.129693785	0.663167547	0.195567148	-9999	-9999	-9999	2	0
1035	100	109.692	3040655	2011	172	22	2	1	9.141	4.696	2	2	23.68399429	-1275.65918	132.277832	13492.58444	0.129693785	0.663167547	0.195567148	-9999	-9999	-9999	3	0
1036	100	122.76	3040656	2011	172	22	2	1	10.23	3.758	1.573	2.606	23.90168953	-1632.723633	141.9170685	22561.34443	0.241442472	0.663167547	0.36407462	-9999	-9999	-9999	1	0
1037	100	122.76	3040656	2011	172	22	2	1	10.23	3.758	1.573	2.606	23.90168953	-1632.723633	141.9170685	22561.34443	0.241442472	0.663167547	0.36407462	-9999	-9999	-9999	2	0
1038	100	122.76	3040656	2011	172	22	2	1	10.23	3.758	1.573	2.606	23.90168953	-1632.723633	141.9170685	22561.34443	0.241442472	0.663167547	0.36407462	-9999	-9999	-9999	3	0
1039	100	12.132	3040657	2011	172	22	2	1	1.011	3.6	1	3	24.05595589	-1876.815552	151.3263855	29391.35092	0.359580867	0.663167547	0.542217225	-9999	-9999	-9999	1	0
1040	100	12.132	3040657	2011	172	22	2	1	1.011	3.6	1	3	24.05595589	-1876.815552	151.3263855	29391.35092	0.359580867	0.663167547	0.542217225	-9999	-9999	-9999	2	0
1041	100	12.132	3040657	2011	172	22	2	1	1.011	3.6	1	3	24.05595589	-1876.815552	151.3263855	29391.35092	0.359580867	0.663167547	0.542217225	-9999	-9999	-9999	3	0
1042	100	66.78	3040658	2011	172	22	2	1	5.565	2.817	0	3	24.14186287	-2089.878906	161.7355042	33835.01249	0.335275542	0.663167547	0.505566871	-9999	-9999	-9999	1	0
1043	100	66.78	3040658	2011	172	22	2	1	5.565	2.817	0	3	24.14186287	-2089.878906	161.7355042	33835.01249	0.335275542	0.663167547	0.505566871	-9999	-9999	-9999	2	0
1044	100	66.78	3040658	2011	172	22	2	1	5.565	2.817	0	3	24.14186287	-2089.878906	161.7355042	33835.01249	0.335275542	0.663167547	0.505566871	-9999	-9999	-9999	3	0
1045	100	116.784	3040897	2011	172	22	2	1	9.732	3.6	1	3	24.04815102	-1974.797119	154.1141815	35804.30312	0.359580867	0.663167547	0.542217225	-9999	-9999	-9999	1	0
1046	100	116.784	3040897	2011	172	22	2	1	9.732	3.6	1	3	24.04815102	-1974.797119	154.1141815	35804.30312	0.359580867	0.663167547	0.542217225	-9999	-9999	-9999	2	0
1047	100	116.784	3040897	2011	172	22	2	1	9.732	3.6	1	3	24.04815102	-1974.797119	154.1141815	35804.30312	0.359580867	0.663167547	0.542217225	-9999	-9999	-9999	3	0
1048	100	114.912	3040898	2011	172	22	2	1	9.576	3.579	0.159	3	24.20457268	-2122.091797	163.5319519	42474.57143	0.358918901	0.663167547	0.541219037	-9999	-9999	-9999	1	0
1049	100	114.912	3040898	2011	172	22	2	1	9.576	3.579	0.159	3	24.20457268	-2122.091797	163.5319519	42474.57143	0.358918901	0.663167547	0.541219037	-9999	-9999	-9999	2	0
1050	100	114.912	3040898	2011	172	22	2	1	9.576	3.579	0.159	3	24.20457268	-2122.091797	163.5319519	42474.57143	0.358918901	0.663167547	0.541219037	-9999	-9999	-9999	3	0
1051	100	58.236	3034461	2011	164	21	2	1	4.853	2	3	3	15.4359684	-563.9421997	187.714035	15844.2902	0.310839807	0.663167547	0.468719872	-9999	-9999	-9999	1	0
1052	100	58.236	3034461	2011	164	21	2	1	4.853	2	3	3	15.4359684	-563.9421997	187.714035	15844.2902	0.310839807	0.663167547	0.468719872	-9999	-9999	-9999	2	0
1053	100	58.236	3034461	2011	164	21	2	1	4.853	2	3	3	15.4359684	-563.9421997	187.714035	15844.2902	0.310839807	0.663167547	0.468719872	-9999	-9999	-9999	3	0
1054	100	232.26	3034693	2011	164	21	2	1	19.355	3.423	1.91	2.413	14.49862576	-102.0232468	133.0521088	4168.553783	0.186402514	0.663167547	0.281079065	-9999	-9999	-9999	1	0
1055	100	232.26	3034693	2011	164	21	2	1	19.355	3.423	1.91	2.413	14.49862576	-102.0232468	133.0521088	4168.553783	0.186402514	0.663167547	0.281079065	-9999	-9999	-9999	2	0
1056	100	232.26	3034693	2011	164	21	2	1	19.355	3.423	1.91	2.413	14.49862576	-102.0232468	133.0521088	4168.553783	0.186402514	0.663167547	0.281079065	-9999	-9999	-9999	3	0
1057	100	84.42	3034694	2011	164	21	2	1	7.035	4.183	0.229	2	14.67184639	-107.7466354	139.3346252	5356.477733	0.122303977	0.663167547	0.184423948	-9999	-9999	-9999	1	0
1058	100	84.42	3034694	2011	164	21	2	1	7.035	4.183	0.229	2	14.67184639	-107.7466354	139.3346252	5356.477733	0.122303977	0.663167547	0.184423948	-9999	-9999	-9999	2	0
1059	100	84.42	3034694	2011	164	21	2	1	7.035	4.183	0.229	2	14.67184639	-107.7466354	139.3346252	5356.477733	0.122303977	0.663167547	0.184423948	-9999	-9999	-9999	3	0
1060	100	40.8	3034700	2011	164	21	2	1	3.4	2	3	3	15.68989944	-529.2252808	184.5120697	15905.42075	0.310839807	0.663167547	0.468719872	-9999	-9999	-9999	1	0
1061	100	40.8	3034700	2011	164	21	2	1	3.4	2	3	3	15.68989944	-529.2252808	184.5120697	15905.42075	0.310839807	0.663167547	0.468719872	-9999	-9999	-9999	2	0
1062	100	40.8	3034700	2011	164	21	2	1	3.4	2	3	3	15.68989944	-529.2252808	184.5120697	15905.42075	0.310839807	0.663167547	0.468719872	-9999	-9999	-9999	3	0
1063	100	83.088	3034701	2011	164	21	2	1	6.924	2	3	3	15.9754715	-966.0485229	192.8291321	22827.80294	0.310839807	0.663167547	0.468719872	-9999	-9999	-9999	1	1
1064	100	83.088	3034701	2011	164	21	2	1	6.924	2	3	3	15.9754715	-966.0485229	192.8291321	22827.80294	0.310839807	0.663167547	0.468719872	-9999	-9999	-9999	2	0
1065	100	83.088	3034701	2011	164	21	2	1	6.924	2	3	3	15.9754715	-966.0485229	192.8291321	22827.80294	0.310839807	0.663167547	0.468719872	-9999	-9999	-9999	3	0
1066	100	96.804	3034922	2011	164	21	2	1	8.067	3.398	3	2	16.61555672	-103.716835	113.9996719	15031.01453	0.111725297	0.663167547	0.168472202	-9999	-9999	-9999	1	0
1067	100	96.804	3034922	2011	164	21	2	1	8.067	3.398	3	2	16.61555672	-103.716835	113.9996719	15031.01453	0.111725297	0.663167547	0.168472202	-9999	-9999	-9999	2	0
1068	100	96.804	3034922	2011	164	21	2	1	8.067	3.398	3	2	16.61555672	-103.716835	113.9996719	15031.01453	0.111725297	0.663167547	0.168472202	-9999	-9999	-9999	3	0
1069	100	71.532	3034923	2011	164	21	2	1	5.961	4.7	3	2	16.35001564	-99.31075287	112.4445267	12312.07484	0.129752935	0.663167547	0.195656339	-9999	-9999	-9999	1	0
1070	100	71.532	3034923	2011	164	21	2	1	5.961	4.7	3	2	16.35001564	-99.31075287	112.4445267	12312.07484	0.129752935	0.663167547	0.195656339	-9999	-9999	-9999	2	0
1071	100	71.532	3034923	2011	164	21	2	1	5.961	4.7	3	2	16.35001564	-99.31075287	112.4445267	12312.07484	0.129752935	0.663167547	0.195656339	-9999	-9999	-9999	3	0
1072	100	262.38	3034932	2011	164	21	2	1	21.865	2.428	2.502	2.878	14.79731464	-104.7488708	135.0136414	6241.541633	0.284869336	0.663167547	0.42955862	-9999	-9999	-9999	1	0
1073	100	262.38	3034932	2011	164	21	2	1	21.865	2.428	2.502	2.878	14.79731464	-104.7488708	135.0136414	6241.541633	0.284869336	0.663167547	0.42955862	-9999	-9999	-9999	2	0
1074	100	262.38	3034932	2011	164	21	2	1	21.865	2.428	2.502	2.878	14.79731464	-104.7488708	135.0136414	6241.541633	0.284869336	0.663167547	0.42955862	-9999	-9999	-9999	3	0
1075	100	11.112	3034933	2011	164	21	2	1	0.926	2.524	2.476	3	15.09233284	-149.2953339	140.5440063	3586.96129	0.326396253	0.663167547	0.492177663	-9999	-9999	-9999	1	0
1076	100	11.112	3034933	2011	164	21	2	1	0.926	2.524	2.476	3	15.09233284	-149.2953339	140.5440063	3586.96129	0.326396253	0.663167547	0.492177663	-9999	-9999	-9999	2	0
1077	100	11.112	3034933	2011	164	21	2	1	0.926	2.524	2.476	3	15.09233284	-149.2953339	140.5440063	3586.96129	0.326396253	0.663167547	0.492177663	-9999	-9999	-9999	3	0
1078	100	13.692	3034934	2011	164	21	2	1	1.141	4	0	2	15.24684334	-144.8220367	147.1191864	4509.014136	0.119760401	0.663167547	0.180588453	-9999	-9999	-9999	1	0
1079	100	13.692	3034934	2011	164	21	2	1	1.141	4	0	2	15.24684334	-144.8220367	147.1191864	4509.014136	0.119760401	0.663167547	0.180588453	-9999	-9999	-9999	2	0
1080	100	13.692	3034934	2011	164	21	2	1	1.141	4	0	2	15.24684334	-144.8220367	147.1191864	4509.014136	0.119760401	0.663167547	0.180588453	-9999	-9999	-9999	3	0
1081	100	131.748	3034935	2011	164	21	2	1	10.979	3.573	0	2	15.31361771	-171.4138794	153.7062531	4066.04056	0.114009369	0.663167547	0.171916388	-9999	-9999	-9999	1	0
1082	100	131.748	3034935	2011	164	21	2	1	10.979	3.573	0	2	15.31361771	-171.4138794	153.7062531	4066.04056	0.114009369	0.663167547	0.171916388	-9999	-9999	-9999	2	0
1083	100	131.748	3034935	2011	164	21	2	1	10.979	3.573	0	2	15.31361771	-171.4138794	153.7062531	4066.04056	0.114009369	0.663167547	0.171916388	-9999	-9999	-9999	3	0
1084	100	131.04	3034936	2011	164	21	2	1	10.92	2.526	0	2.968	15.23144341	-191.0353851	160.2792053	7465.8892	0.315984207	0.663167547	0.476477187	-9999	-9999	-9999	1	0
1085	100	131.04	3034936	2011	164	21	2	1	10.92	2.526	0	2.968	15.23144341	-191.0353851	160.2792053	7465.8892	0.315984207	0.663167547	0.476477187	-9999	-9999	-9999	2	0
1086	100	131.04	3034936	2011	164	21	2	1	10.92	2.526	0	2.968	15.23144341	-191.0353851	160.2792053	7465.8892	0.315984207	0.663167547	0.476477187	-9999	-9999	-9999	3	0
1087	100	17.556	3034937	2011	164	21	2	1	1.463	2.038	0	3	15.23191547	-209.4790192	167.546051	10008.9629	0.311953458	0.663167547	0.470399162	-9999	-9999	-9999	1	0
1088	100	17.556	3034937	2011	164	21	2	1	1.463	2.038	0	3	15.23191547	-209.4790192	167.546051	10008.9629	0.311953458	0.663167547	0.470399162	-9999	-9999	-9999	2	0
1089	100	17.556	3034937	2011	164	21	2	1	1.463	2.038	0	3	15.23191547	-209.4790192	167.546051	10008.9629	0.311953458	0.663167547	0.470399162	-9999	-9999	-9999	3	0
1090	100	123.396	3034940	2011	164	21	2	1	10.283	1.742	3	3	15.95255184	-1266.775879	190.5822449	24281.71832	0.303340637	0.663167547	0.457411764	-9999	-9999	-9999	1	0
1091	100	123.396	3034940	2011	164	21	2	1	10.283	1.742	3	3	15.95255184	-1266.775879	190.5822449	24281.71832	0.303340637	0.663167547	0.457411764	-9999	-9999	-9999	2	0
1092	100	123.396	3034940	2011	164	21	2	1	10.283	1.742	3	3	15.95255184	-1266.775879	190.5822449	24281.71832	0.303340637	0.663167547	0.457411764	-9999	-9999	-9999	3	0
1093	100	103.464	3035154	2011	164	21	2	1	8.622	2	2	3	18.85525703	-95.83811951	107.8660965	7724.567139	0.310839807	0.663167547	0.468719872	-9999	-9999	-9999	1	0
1094	100	103.464	3035154	2011	164	21	2	1	8.622	2	2	3	18.85525703	-95.83811951	107.8660965	7724.567139	0.310839807	0.663167547	0.468719872	-9999	-9999	-9999	2	0
1095	100	103.464	3035154	2011	164	21	2	1	8.622	2	2	3	18.85525703	-95.83811951	107.8660965	7724.567139	0.310839807	0.663167547	0.468719872	-9999	-9999	-9999	3	0
1096	100	29.412	3035155	2011	164	21	2	1	2.451	2.511	1	3	18.85137367	-121.8492737	113.2164841	408.6462007	0.326005215	0.663167547	0.49158801	-9999	-9999	-9999	1	0
1097	100	29.412	3035155	2011	164	21	2	1	2.451	2.511	1	3	18.85137367	-121.8492737	113.2164841	408.6462007	0.326005215	0.663167547	0.49158801	-9999	-9999	-9999	2	0
1098	100	29.412	3035155	2011	164	21	2	1	2.451	2.511	1	3	18.85137367	-121.8492737	113.2164841	408.6462007	0.326005215	0.663167547	0.49158801	-9999	-9999	-9999	3	0
1099	100	121.248	3035162	2011	164	21	2	1	10.104	2.8	3	2	17.67488861	-118.3974991	123.8676987	5031.015515	0.104230111	0.663167547	0.157170102	-9999	-9999	-9999	1	0
1100	100	121.248	3035162	2011	164	21	2	1	10.104	2.8	3	2	17.67488861	-118.3974991	123.8676987	5031.015515	0.104230111	0.663167547	0.157170102	-9999	-9999	-9999	2	0
1101	100	121.248	3035162	2011	164	21	2	1	10.104	2.8	3	2	17.67488861	-118.3974991	123.8676987	5031.015515	0.104230111	0.663167547	0.157170102	-9999	-9999	-9999	3	0
1102	100	86.136	3035163	2011	164	21	2	1	7.178	4.7	3	2	17.48191643	-120.836174	122.4422913	3010.665815	0.129752935	0.663167547	0.195656339	-9999	-9999	-9999	1	0
1103	100	86.136	3035163	2011	164	21	2	1	7.178	4.7	3	2	17.48191643	-120.836174	122.4422913	3010.665815	0.129752935	0.663167547	0.195656339	-9999	-9999	-9999	2	0
1104	100	86.136	3035163	2011	164	21	2	1	7.178	4.7	3	2	17.48191643	-120.836174	122.4422913	3010.665815	0.129752935	0.663167547	0.195656339	-9999	-9999	-9999	3	0
1105	100	47.088	3035164	2011	164	21	2	1	3.924	4.7	3	2	17.38132668	-129.8797455	122.8984756	482.6475165	0.129752935	0.663167547	0.195656339	-9999	-9999	-9999	1	0
1106	100	47.088	3035164	2011	164	21	2	1	3.924	4.7	3	2	17.38132668	-129.8797455	122.8984756	482.6475165	0.129752935	0.663167547	0.195656339	-9999	-9999	-9999	2	0
1107	100	47.088	3035164	2011	164	21	2	1	3.924	4.7	3	2	17.38132668	-129.8797455	122.8984756	482.6475165	0.129752935	0.663167547	0.195656339	-9999	-9999	-9999	3	0
1108	100	47.724	3035171	2011	164	21	2	1	3.977	2.334	2.335	2.555	14.96994972	-100.7908173	139.0195313	7964.711658	0.196070392	0.663167547	0.295657399	-9999	-9999	-9999	1	0
1109	100	47.724	3035171	2011	164	21	2	1	3.977	2.334	2.335	2.555	14.96994972	-100.7908173	139.0195313	7964.711658	0.196070392	0.663167547	0.295657399	-9999	-9999	-9999	2	0
1110	100	47.724	3035171	2011	164	21	2	1	3.977	2.334	2.335	2.555	14.96994972	-100.7908173	139.0195313	7964.711658	0.196070392	0.663167547	0.295657399	-9999	-9999	-9999	3	0
1111	100	229.08	3035172	2011	164	21	2	1	19.09	2.997	2.067	2.004	15.1636095	-126.4002228	143.973053	270.5245245	0.107192533	0.663167547	0.161637182	-9999	-9999	-9999	1	0
1112	100	229.08	3035172	2011	164	21	2	1	19.09	2.997	2.067	2.004	15.1636095	-126.4002228	143.973053	270.5245245	0.107192533	0.663167547	0.161637182	-9999	-9999	-9999	2	0
1113	100	229.08	3035172	2011	164	21	2	1	19.09	2.997	2.067	2.004	15.1636095	-126.4002228	143.973053	270.5245245	0.107192533	0.663167547	0.161637182	-9999	-9999	-9999	3	0
1114	100	114.9	3035177	2011	164	21	2	1	9.575	2	0	3	15.4602499	-875.8427124	174.7316437	19554.36766	0.310839807	0.663167547	0.468719872	-9999	-9999	-9999	1	2
1115	100	114.9	3035177	2011	164	21	2	1	9.575	2	0	3	15.4602499	-875.8427124	174.7316437	19554.36766	0.310839807	0.663167547	0.468719872	-9999	-9999	-9999	2	0
1116	100	114.9	3035177	2011	164	21	2	1	9.575	2	0	3	15.4602499	-875.8427124	174.7316437	19554.36766	0.310839807	0.663167547	0.468719872	-9999	-9999	-9999	3	0
1117	100	131.34	3035178	2011	164	21	2	1	10.945	1.977	0.991	3	15.60205746	-1349.951416	181.5262909	23705.17543	0.310166883	0.663167547	0.467705159	-9999	-9999	-9999	1	1
1118	100	131.34	3035178	2011	164	21	2	1	10.945	1.977	0.991	3	15.60205746	-1349.951416	181.5262909	23705.17543	0.310166883	0.663167547	0.467705159	-9999	-9999	-9999	2	0
1119	100	131.34	3035178	2011	164	21	2	1	10.945	1.977	0.991	3	15.60205746	-1349.951416	181.5262909	23705.17543	0.310166883	0.663167547	0.467705159	-9999	-9999	-9999	3	0
1120	100	42.252	3035179	2011	164	21	2	1	3.521	1.7	1	3	15.84409046	-1606.181519	189.1600342	29195.31595	0.302130192	0.663167547	0.455586515	-9999	-9999	-9999	1	0
1121	100	42.252	3035179	2011	164	21	2	1	3.521	1.7	1	3	15.84409046	-1606.181519	189.1600342	29195.31595	0.302130192	0.663167547	0.455586515	-9999	-9999	-9999	2	0
1122	100	42.252	3035179	2011	164	21	2	1	3.521	1.7	1	3	15.84409046	-1606.181519	189.1600342	29195.31595	0.302130192	0.663167547	0.455586515	-9999	-9999	-9999	3	0
1123	100	123.6	3035180	2011	164	21	2	1	10.3	1.5	2.558	3	16.14028549	-1897.39978	196.7188416	33521.93596	0.29640662	0.663167547	0.446955858	-9999	-9999	-9999	1	0
1124	100	123.6	3035180	2011	164	21	2	1	10.3	1.5	2.558	3	16.14028549	-1897.39978	196.7188416	33521.93596	0.29640662	0.663167547	0.446955858	-9999	-9999	-9999	2	0
1125	100	123.6	3035180	2011	164	21	2	1	10.3	1.5	2.558	3	16.14028549	-1897.39978	196.7188416	33521.93596	0.29640662	0.663167547	0.446955858	-9999	-9999	-9999	3	0
1126	100	103.656	3035394	2011	164	21	2	1	8.638	2	2	3	19.41601944	-120.1744614	116.8672791	1452.140207	0.310839807	0.663167547	0.468719872	-9999	-9999	-9999	1	0
1127	100	103.656	3035394	2011	164	21	2	1	8.638	2	2	3	19.41601944	-120.1744614	116.8672791	1452.140207	0.310839807	0.663167547	0.468719872	-9999	-9999	-9999	2	0
1128	100	103.656	3035394	2011	164	21	2	1	8.638	2	2	3	19.41601944	-120.1744614	116.8672791	1452.140207	0.310839807	0.663167547	0.468719872	-9999	-9999	-9999	3	0
1129	100	101.304	3035395	2011	164	21	2	1	8.442	2.7	1	3	19.57500648	-170.5556183	121.6548309	6318.873811	0.331714922	0.663167547	0.500197761	-9999	-9999	-9999	1	0
1130	100	101.304	3035395	2011	164	21	2	1	8.442	2.7	1	3	19.57500648	-170.5556183	121.6548309	6318.873811	0.331714922	0.663167547	0.500197761	-9999	-9999	-9999	2	0
1131	100	101.304	3035395	2011	164	21	2	1	8.442	2.7	1	3	19.57500648	-170.5556183	121.6548309	6318.873811	0.331714922	0.663167547	0.500197761	-9999	-9999	-9999	3	0
1132	100	74.808	3035396	2011	164	21	2	1	6.234	2.977	1	3	19.66171455	-190.6957397	125.579277	12921.18518	0.340176084	0.663167547	0.512956471	-9999	-9999	-9999	1	0
1133	100	74.808	3035396	2011	164	21	2	1	6.234	2.977	1	3	19.66171455	-190.6957397	125.579277	12921.18518	0.340176084	0.663167547	0.512956471	-9999	-9999	-9999	2	0
1134	100	74.808	3035396	2011	164	21	2	1	6.234	2.977	1	3	19.66171455	-190.6957397	125.579277	12921.18518	0.340176084	0.663167547	0.512956471	-9999	-9999	-9999	3	0
1135	100	121.308	3035402	2011	164	21	2	1	10.109	2.8	3	2	18.25821686	-188.6007233	133.4369049	4968.98377	0.104230111	0.663167547	0.157170102	-9999	-9999	-9999	1	0
1136	100	121.308	3035402	2011	164	21	2	1	10.109	2.8	3	2	18.25821686	-188.6007233	133.4369049	4968.98377	0.104230111	0.663167547	0.157170102	-9999	-9999	-9999	2	0
1137	100	121.308	3035402	2011	164	21	2	1	10.109	2.8	3	2	18.25821686	-188.6007233	133.4369049	4968.98377	0.104230111	0.663167547	0.157170102	-9999	-9999	-9999	3	0
1138	100	275.424	3035411	2011	164	21	2	1	22.952	2.54	1.998	2.501	15.58345318	-143.4635468	148.3042908	911.8583086	0.188075333	0.663167547	0.283601533	-9999	-9999	-9999	1	0
1139	100	275.424	3035411	2011	164	21	2	1	22.952	2.54	1.998	2.501	15.58345318	-143.4635468	148.3042908	911.8583086	0.188075333	0.663167547	0.283601533	-9999	-9999	-9999	2	0
1140	100	275.424	3035411	2011	164	21	2	1	22.952	2.54	1.998	2.501	15.58345318	-143.4635468	148.3042908	911.8583086	0.188075333	0.663167547	0.283601533	-9999	-9999	-9999	3	0
1141	100	88.956	3035419	2011	164	21	2	1	7.413	1.797	1.325	3	16.12355995	-2313.32251	195.535614	37313.21721	0.304930159	0.663167547	0.459808627	-9999	-9999	-9999	1	0
1142	100	88.956	3035419	2011	164	21	2	1	7.413	1.797	1.325	3	16.12355995	-2313.32251	195.535614	37313.21721	0.304930159	0.663167547	0.459808627	-9999	-9999	-9999	2	0
1143	100	88.956	3035419	2011	164	21	2	1	7.413	1.797	1.325	3	16.12355995	-2313.32251	195.535614	37313.21721	0.304930159	0.663167547	0.459808627	-9999	-9999	-9999	3	0
1144	100	96.72	3035420	2011	164	21	2	1	8.06	1.716	2	3	16.43000984	-2536.737549	202.8579407	42869.07638	0.302590969	0.663167547	0.456281328	-9999	-9999	-9999	1	0
1145	100	96.72	3035420	2011	164	21	2	1	8.06	1.716	2	3	16.43000984	-2536.737549	202.8579407	42869.07638	0.302590969	0.663167547	0.456281328	-9999	-9999	-9999	2	0
1146	100	96.72	3035420	2011	164	21	2	1	8.06	1.716	2	3	16.43000984	-2536.737549	202.8579407	42869.07638	0.302590969	0.663167547	0.456281328	-9999	-9999	-9999	3	0
1147	100	104.832	3035634	2011	164	21	2	1	8.736	1.941	2.117	3	19.86376381	-229.7705994	125.8687897	5692.856244	0.309115323	0.663167547	0.466119497	-9999	-9999	-9999	1	0
1148	100	104.832	3035634	2011	164	21	2	1	8.736	1.941	2.117	3	19.86376381	-229.7705994	125.8687897	5692.856244	0.309115323	0.663167547	0.466119497	-9999	-9999	-9999	2	0
1149	100	104.832	3035634	2011	164	21	2	1	8.736	1.941	2.117	3	19.86376381	-229.7705994	125.8687897	5692.856244	0.309115323	0.663167547	0.466119497	-9999	-9999	-9999	3	0
1150	100	88.62	3035636	2011	164	21	2	1	7.385	3.387	1	3	20.0877552	-354.3474121	135.3787079	20363.54179	0.352891184	0.663167547	0.532129754	-9999	-9999	-9999	1	0
1151	100	88.62	3035636	2011	164	21	2	1	7.385	3.387	1	3	20.0877552	-354.3474121	135.3787079	20363.54179	0.352891184	0.663167547	0.532129754	-9999	-9999	-9999	2	0
1152	100	88.62	3035636	2011	164	21	2	1	7.385	3.387	1	3	20.0877552	-354.3474121	135.3787079	20363.54179	0.352891184	0.663167547	0.532129754	-9999	-9999	-9999	3	0
1153	100	87.816	3035637	2011	164	21	2	1	7.318	3.191	1	3	19.91988564	-352.8513794	138.9535065	25638.18693	0.346785269	0.663167547	0.522922557	-9999	-9999	-9999	1	0
1154	100	87.816	3035637	2011	164	21	2	1	7.318	3.191	1	3	19.91988564	-352.8513794	138.9535065	25638.18693	0.346785269	0.663167547	0.522922557	-9999	-9999	-9999	2	0
1155	100	87.816	3035637	2011	164	21	2	1	7.318	3.191	1	3	19.91988564	-352.8513794	138.9535065	25638.18693	0.346785269	0.663167547	0.522922557	-9999	-9999	-9999	3	0
1156	100	121.356	3035642	2011	164	21	2	1	10.113	2.918	3	2	19.1588192	-361.6704407	143.0050201	14968.982	0.105671806	0.663167547	0.159344055	-9999	-9999	-9999	1	0
1157	100	121.356	3035642	2011	164	21	2	1	10.113	2.918	3	2	19.1588192	-361.6704407	143.0050201	14968.982	0.105671806	0.663167547	0.159344055	-9999	-9999	-9999	2	0
1158	100	121.356	3035642	2011	164	21	2	1	10.113	2.918	3	2	19.1588192	-361.6704407	143.0050201	14968.982	0.105671806	0.663167547	0.159344055	-9999	-9999	-9999	3	0
1159	100	85.908	3035646	2011	164	21	2	1	7.159	4.3	1	2	17.83609009	-307.6808472	143.8393555	14514.99933	0.123955453	0.663167547	0.186914232	-9999	-9999	-9999	1	0
1160	100	85.908	3035646	2011	164	21	2	1	7.159	4.3	1	2	17.83609009	-307.6808472	143.8393555	14514.99933	0.123955453	0.663167547	0.186914232	-9999	-9999	-9999	2	0
1161	100	85.908	3035646	2011	164	21	2	1	7.159	4.3	1	2	17.83609009	-307.6808472	143.8393555	14514.99933	0.123955453	0.663167547	0.186914232	-9999	-9999	-9999	3	0
1162	100	1.452	3035647	2011	164	21	2	1	0.121	4.3	1	2	17.17295647	-262.0852051	145.3297729	11732.20128	0.123955453	0.663167547	0.186914232	-9999	-9999	-9999	1	0
1163	100	1.452	3035647	2011	164	21	2	1	0.121	4.3	1	2	17.17295647	-262.0852051	145.3297729	11732.20128	0.123955453	0.663167547	0.186914232	-9999	-9999	-9999	2	0
1164	100	1.452	3035647	2011	164	21	2	1	0.121	4.3	1	2	17.17295647	-262.0852051	145.3297729	11732.20128	0.123955453	0.663167547	0.186914232	-9999	-9999	-9999	3	0
1165	100	62.124	3035650	2011	164	21	2	1	5.177	3.889	1.782	2.074	16.10061073	-415.6812134	153.372345	4339.33567	0.129766992	0.663167547	0.195677537	-9999	-9999	-9999	1	0
1166	100	62.124	3035650	2011	164	21	2	1	5.177	3.889	1.782	2.074	16.10061073	-415.6812134	153.372345	4339.33567	0.129766992	0.663167547	0.195677537	-9999	-9999	-9999	2	0
1167	100	62.124	3035650	2011	164	21	2	1	5.177	3.889	1.782	2.074	16.10061073	-415.6812134	153.372345	4339.33567	0.129766992	0.663167547	0.195677537	-9999	-9999	-9999	3	0
1168	100	162.924	3035651	2011	164	21	2	1	13.577	2.773	1.595	2.491	16.03310966	-692.1535645	157.4090424	6847.857661	0.19059596	0.663167547	0.287402424	-9999	-9999	-9999	1	0
1169	100	162.924	3035651	2011	164	21	2	1	13.577	2.773	1.595	2.491	16.03310966	-692.1535645	157.4090424	6847.857661	0.19059596	0.663167547	0.287402424	-9999	-9999	-9999	2	0
1170	100	162.924	3035651	2011	164	21	2	1	13.577	2.773	1.595	2.491	16.03310966	-692.1535645	157.4090424	6847.857661	0.19059596	0.663167547	0.287402424	-9999	-9999	-9999	3	0
1171	100	119.628	3035874	2011	164	21	2	1	9.969	1.524	2.84	3	19.82763863	-485.1537781	134.8706207	12752.72888	0.297089893	0.663167547	0.447986175	-9999	-9999	-9999	1	0
1172	100	119.628	3035874	2011	164	21	2	1	9.969	1.524	2.84	3	19.82763863	-485.1537781	134.8706207	12752.72888	0.297089893	0.663167547	0.447986175	-9999	-9999	-9999	2	0
1173	100	119.628	3035874	2011	164	21	2	1	9.969	1.524	2.84	3	19.82763863	-485.1537781	134.8706207	12752.72888	0.297089893	0.663167547	0.447986175	-9999	-9999	-9999	3	0
1174	100	33.456	3035877	2011	164	21	2	1	2.788	3	1	3	20.0384388	-669.9901733	147.954483	34410.46474	0.285636238	0.663167547	0.430715043	-9999	-9999	-9999	1	1
1175	100	33.456	3035877	2011	164	21	2	1	2.788	3	1	3	20.0384388	-669.9901733	147.954483	34410.46474	0.285636238	0.663167547	0.430715043	-9999	-9999	-9999	2	0
1176	100	33.456	3035877	2011	164	21	2	1	2.788	3	1	3	20.0384388	-669.9901733	147.954483	34410.46474	0.285636238	0.663167547	0.430715043	-9999	-9999	-9999	3	0
1177	100	98.952	3035878	2011	164	21	2	1	8.246	3	1	3	19.90055084	-665.472229	151.3390656	31400.04994	0.340883453	0.663167547	0.514023122	-9999	-9999	-9999	1	0
1178	100	98.952	3035878	2011	164	21	2	1	8.246	3	1	3	19.90055084	-665.472229	151.3390656	31400.04994	0.340883453	0.663167547	0.514023122	-9999	-9999	-9999	2	0
1179	100	98.952	3035878	2011	164	21	2	1	8.246	3	1	3	19.90055084	-665.472229	151.3390656	31400.04994	0.340883453	0.663167547	0.514023122	-9999	-9999	-9999	3	0
1180	100	87.096	3035882	2011	164	21	2	1	7.258	3.807	3	2	19.73629951	-760.7012329	152.9941101	24967.31722	0.117129398	0.663167547	0.176621125	-9999	-9999	-9999	1	0
1181	100	87.096	3035882	2011	164	21	2	1	7.258	3.807	3	2	19.73629951	-760.7012329	152.9941101	24967.31722	0.117129398	0.663167547	0.176621125	-9999	-9999	-9999	2	0
1182	100	87.096	3035882	2011	164	21	2	1	7.258	3.807	3	2	19.73629951	-760.7012329	152.9941101	24967.31722	0.117129398	0.663167547	0.176621125	-9999	-9999	-9999	3	0
1183	100	129.132	3035887	2011	164	21	2	1	10.761	4.773	1	2	17.99518013	-834.6378174	155.3260498	21013.5488	0.130836622	0.663167547	0.197290448	-9999	-9999	-9999	1	0
1184	100	129.132	3035887	2011	164	21	2	1	10.761	4.773	1	2	17.99518013	-834.6378174	155.3260498	21013.5488	0.130836622	0.663167547	0.197290448	-9999	-9999	-9999	2	0
1185	100	129.132	3035887	2011	164	21	2	1	10.761	4.773	1	2	17.99518013	-834.6378174	155.3260498	21013.5488	0.130836622	0.663167547	0.197290448	-9999	-9999	-9999	3	0
1186	100	31.956	3035888	2011	164	21	2	1	2.663	4.8	1	2	17.34837341	-929.3192139	156.8275909	18739.29645	0.131239468	0.663167547	0.197897905	-9999	-9999	-9999	1	0
1187	100	31.956	3035888	2011	164	21	2	1	2.663	4.8	1	2	17.34837341	-929.3192139	156.8275909	18739.29645	0.131239468	0.663167547	0.197897905	-9999	-9999	-9999	2	0
1188	100	31.956	3035888	2011	164	21	2	1	2.663	4.8	1	2	17.34837341	-929.3192139	156.8275909	18739.29645	0.131239468	0.663167547	0.197897905	-9999	-9999	-9999	3	0
1189	100	250.668	3035890	2011	164	21	2	1	20.889	3.563	1.778	2.408	16.66691589	-1455.968018	162.8658905	14271.03149	0.18812772	0.663167547	0.283680528	-9999	-9999	-9999	1	0
1190	100	250.668	3035890	2011	164	21	2	1	20.889	3.563	1.778	2.408	16.66691589	-1455.968018	162.8658905	14271.03149	0.18812772	0.663167547	0.283680528	-9999	-9999	-9999	2	0
1191	100	250.668	3035890	2011	164	21	2	1	20.889	3.563	1.778	2.408	16.66691589	-1455.968018	162.8658905	14271.03149	0.18812772	0.663167547	0.283680528	-9999	-9999	-9999	3	0
1192	100	116.076	3036114	2011	164	21	2	1	9.673	1.8	1.205	3	19.71916199	-882.755127	143.872757	20923.61659	0.305017004	0.663167547	0.459939582	-9999	-9999	-9999	1	1
1193	100	116.076	3036114	2011	164	21	2	1	9.673	1.8	1.205	3	19.71916199	-882.755127	143.872757	20923.61659	0.305017004	0.663167547	0.459939582	-9999	-9999	-9999	2	0
1194	100	116.076	3036114	2011	164	21	2	1	9.673	1.8	1.205	3	19.71916199	-882.755127	143.872757	20923.61659	0.305017004	0.663167547	0.459939582	-9999	-9999	-9999	3	0
1195	100	67.02	3036118	2011	164	21	2	1	5.585	3.42	1	2.161	20.15612984	-1349.704834	160.8031616	39362.10953	0.137128278	0.663167547	0.206777728	-9999	-9999	-9999	1	0
1196	100	67.02	3036118	2011	164	21	2	1	5.585	3.42	1	2.161	20.15612984	-1349.704834	160.8031616	39362.10953	0.137128278	0.663167547	0.206777728	-9999	-9999	-9999	2	0
1197	100	67.02	3036118	2011	164	21	2	1	5.585	3.42	1	2.161	20.15612984	-1349.704834	160.8031616	39362.10953	0.137128278	0.663167547	0.206777728	-9999	-9999	-9999	3	0
1198	100	18.432	3036119	2011	164	21	2	1	1.536	4.413	1.83	1.17	19.93359375	-1435.434204	161.7358398	34637.85652	0.042417387	0.663167547	0.063961795	-9999	-9999	-9999	1	0
1199	100	18.432	3036119	2011	164	21	2	1	1.536	4.413	1.83	1.17	19.93359375	-1435.434204	161.7358398	34637.85652	0.042417387	0.663167547	0.063961795	-9999	-9999	-9999	2	0
1200	100	18.432	3036119	2011	164	21	2	1	1.536	4.413	1.83	1.17	19.93359375	-1435.434204	161.7358398	34637.85652	0.042417387	0.663167547	0.063961795	-9999	-9999	-9999	3	0
1201	100	109.74	3036122	2011	164	21	2	1	9.145	4	3	2	19.74481964	-1485.123291	162.9933319	34955.55765	0.119760401	0.663167547	0.180588453	-9999	-9999	-9999	1	0
1202	100	109.74	3036122	2011	164	21	2	1	9.145	4	3	2	19.74481964	-1485.123291	162.9933319	34955.55765	0.119760401	0.663167547	0.180588453	-9999	-9999	-9999	2	0
1203	100	109.74	3036122	2011	164	21	2	1	9.145	4	3	2	19.74481964	-1485.123291	162.9933319	34955.55765	0.119760401	0.663167547	0.180588453	-9999	-9999	-9999	3	0
1204	100	124.44	3036128	2011	164	21	2	1	10.37	4.8	1.327	2	17.90406227	-1768.605225	166.8234406	28730.70937	0.131239468	0.663167547	0.197897905	-9999	-9999	-9999	1	0
1205	100	124.44	3036128	2011	164	21	2	1	10.37	4.8	1.327	2	17.90406227	-1768.605225	166.8234406	28730.70937	0.131239468	0.663167547	0.197897905	-9999	-9999	-9999	2	0
1206	100	124.44	3036128	2011	164	21	2	1	10.37	4.8	1.327	2	17.90406227	-1768.605225	166.8234406	28730.70937	0.131239468	0.663167547	0.197897905	-9999	-9999	-9999	3	0
1207	100	210.756	3036129	2011	164	21	2	1	17.563	3.564	2.297	2.297	17.40649796	-1845.096436	169.3360443	26190.3754	0.164688916	0.663167547	0.248336815	-9999	-9999	-9999	1	1
1208	100	210.756	3036129	2011	164	21	2	1	17.563	3.564	2.297	2.297	17.40649796	-1845.096436	169.3360443	26190.3754	0.164688916	0.663167547	0.248336815	-9999	-9999	-9999	2	0
1209	100	210.756	3036129	2011	164	21	2	1	17.563	3.564	2.297	2.297	17.40649796	-1845.096436	169.3360443	26190.3754	0.164688916	0.663167547	0.248336815	-9999	-9999	-9999	3	0
1210	100	92.916	3036130	2011	164	21	2	1	7.743	3.529	2.049	2.446	17.13158607	-2036.418701	171.8603821	24251.03706	0.196049755	0.663167547	0.295626281	-9999	-9999	-9999	1	0
1211	100	92.916	3036130	2011	164	21	2	1	7.743	3.529	2.049	2.446	17.13158607	-2036.418701	171.8603821	24251.03706	0.196049755	0.663167547	0.295626281	-9999	-9999	-9999	2	0
1212	100	92.916	3036130	2011	164	21	2	1	7.743	3.529	2.049	2.446	17.13158607	-2036.418701	171.8603821	24251.03706	0.196049755	0.663167547	0.295626281	-9999	-9999	-9999	3	0
1213	100	117.312	3036345	2011	164	21	2	1	9.776	3.996	1	2	19.47701645	-88.88959503	116.2529373	10387.53248	0.119705338	0.663167547	0.180505422	-9999	-9999	-9999	1	0
1214	100	117.312	3036345	2011	164	21	2	1	9.776	3.996	1	2	19.47701645	-88.88959503	116.2529373	10387.53248	0.119705338	0.663167547	0.180505422	-9999	-9999	-9999	2	0
1215	100	117.312	3036345	2011	164	21	2	1	9.776	3.996	1	2	19.47701645	-88.88959503	116.2529373	10387.53248	0.119705338	0.663167547	0.180505422	-9999	-9999	-9999	3	0
1216	100	104.628	3036346	2011	164	21	2	1	8.719	4.441	1	2	19.62140465	-99.61504364	120.2575684	9098.371644	0.125972157	0.663167547	0.18995525	-9999	-9999	-9999	1	0
1217	100	104.628	3036346	2011	164	21	2	1	8.719	4.441	1	2	19.62140465	-99.61504364	120.2575684	9098.371644	0.125972157	0.663167547	0.18995525	-9999	-9999	-9999	2	0
1218	100	104.628	3036346	2011	164	21	2	1	8.719	4.441	1	2	19.62140465	-99.61504364	120.2575684	9098.371644	0.125972157	0.663167547	0.18995525	-9999	-9999	-9999	3	0
1219	100	120.852	3036354	2011	164	21	2	1	10.071	1.977	3	3	19.92981148	-1450.247803	152.8751984	29555.7886	0.310166883	0.663167547	0.467705159	-9999	-9999	-9999	1	0
1220	100	120.852	3036354	2011	164	21	2	1	10.071	1.977	3	3	19.92981148	-1450.247803	152.8751984	29555.7886	0.310166883	0.663167547	0.467705159	-9999	-9999	-9999	2	0
1221	100	120.852	3036354	2011	164	21	2	1	10.071	1.977	3	3	19.92981148	-1450.247803	152.8751984	29555.7886	0.310166883	0.663167547	0.467705159	-9999	-9999	-9999	3	0
1222	100	61.2	3036359	2011	164	21	2	1	5.1	4.6	2	1	19.7609787	-2055.398193	171.736618	44113.63067	0.034499438	0.663167547	0.052022205	-9999	-9999	-9999	1	0
1223	100	61.2	3036359	2011	164	21	2	1	5.1	4.6	2	1	19.7609787	-2055.398193	171.736618	44113.63067	0.034499438	0.663167547	0.052022205	-9999	-9999	-9999	2	0
1224	100	61.2	3036359	2011	164	21	2	1	5.1	4.6	2	1	19.7609787	-2055.398193	171.736618	44113.63067	0.034499438	0.663167547	0.052022205	-9999	-9999	-9999	3	0
1225	100	118.872	3036360	2011	164	21	2	1	9.906	4.6	2	1	19.97762489	-2026.661255	172.1437225	42384.17006	0.034499438	0.663167547	0.052022205	-9999	-9999	-9999	1	0
1226	100	118.872	3036360	2011	164	21	2	1	9.906	4.6	2	1	19.97762489	-2026.661255	172.1437225	42384.17006	0.034499438	0.663167547	0.052022205	-9999	-9999	-9999	2	0
1227	100	118.872	3036360	2011	164	21	2	1	9.906	4.6	2	1	19.97762489	-2026.661255	172.1437225	42384.17006	0.034499438	0.663167547	0.052022205	-9999	-9999	-9999	3	0
1228	100	84.612	3036361	2011	164	21	2	1	7.051	4.403	2.983	1	19.95588303	-2071.202881	173.562439	42701.20342	0.033669727	0.663167547	0.050771072	-9999	-9999	-9999	1	0
1229	100	84.612	3036361	2011	164	21	2	1	7.051	4.403	2.983	1	19.95588303	-2071.202881	173.562439	42701.20342	0.033669727	0.663167547	0.050771072	-9999	-9999	-9999	2	0
1230	100	84.612	3036361	2011	164	21	2	1	7.051	4.403	2.983	1	19.95588303	-2071.202881	173.562439	42701.20342	0.033669727	0.663167547	0.050771072	-9999	-9999	-9999	3	0
1231	100	46.296	3036369	2011	164	21	2	1	3.858	3.484	2.344	2.344	17.91197777	-2294.394531	179.1976624	35707.12945	0.172782154	0.663167547	0.260540725	-9999	-9999	-9999	1	0
1232	100	46.296	3036369	2011	164	21	2	1	3.858	3.484	2.344	2.344	17.91197777	-2294.394531	179.1976624	35707.12945	0.172782154	0.663167547	0.260540725	-9999	-9999	-9999	2	0
1233	100	46.296	3036369	2011	164	21	2	1	3.858	3.484	2.344	2.344	17.91197777	-2294.394531	179.1976624	35707.12945	0.172782154	0.663167547	0.260540725	-9999	-9999	-9999	3	0
1234	100	32.088	3036585	2011	164	21	2	1	2.674	3.365	1	2.279	19.53401756	-130.3223572	125.2569733	926.8293313	0.157605873	0.663167547	0.237656191	-9999	-9999	-9999	1	1
1235	100	32.088	3036585	2011	164	21	2	1	2.674	3.365	1	2.279	19.53401756	-130.3223572	125.2569733	926.8293313	0.157605873	0.663167547	0.237656191	-9999	-9999	-9999	2	0
1236	100	32.088	3036585	2011	164	21	2	1	2.674	3.365	1	2.279	19.53401756	-130.3223572	125.2569733	926.8293313	0.157605873	0.663167547	0.237656191	-9999	-9999	-9999	3	0
1237	100	72.936	3036586	2011	164	21	2	1	6.078	3.065	1	2.718	20.17039108	-116.7306671	129.5022125	6677.785602	0.254959449	0.663167547	0.384457065	-9999	-9999	-9999	1	2
1238	100	72.936	3036586	2011	164	21	2	1	6.078	3.065	1	2.718	20.17039108	-116.7306671	129.5022125	6677.785602	0.254959449	0.663167547	0.384457065	-9999	-9999	-9999	2	1
1239	100	72.936	3036586	2011	164	21	2	1	6.078	3.065	1	2.718	20.17039108	-116.7306671	129.5022125	6677.785602	0.254959449	0.663167547	0.384457065	-9999	-9999	-9999	3	0
1240	100	125.4	3036587	2011	164	21	2	1	10.45	4.5	0.126	1.126	20.49944115	-130.7201233	132.822464	2227.941306	0.040405455	0.663167547	0.060927975	-9999	-9999	-9999	1	0
1241	100	125.4	3036587	2011	164	21	2	1	10.45	4.5	0.126	1.126	20.49944115	-130.7201233	132.822464	2227.941306	0.040405455	0.663167547	0.060927975	-9999	-9999	-9999	2	0
1242	100	125.4	3036587	2011	164	21	2	1	10.45	4.5	0.126	1.126	20.49944115	-130.7201233	132.822464	2227.941306	0.040405455	0.663167547	0.060927975	-9999	-9999	-9999	3	0
1243	100	55.824	3036588	2011	164	21	2	1	4.652	4.776	1.84	1	20.82162857	-196.342392	136.7595825	9565.769813	0.035257437	0.663167547	0.053165202	-9999	-9999	-9999	1	0
1244	100	55.824	3036588	2011	164	21	2	1	4.652	4.776	1.84	1	20.82162857	-196.342392	136.7595825	9565.769813	0.035257437	0.663167547	0.053165202	-9999	-9999	-9999	2	0
1245	100	55.824	3036588	2011	164	21	2	1	4.652	4.776	1.84	1	20.82162857	-196.342392	136.7595825	9565.769813	0.035257437	0.663167547	0.053165202	-9999	-9999	-9999	3	0
1246	100	125.088	3036589	2011	164	21	2	1	10.424	4.8	2	1	20.98207474	-456.5814819	140.3068085	17663.71249	0.035362042	0.663167547	0.053322938	-9999	-9999	-9999	1	0
1247	100	125.088	3036589	2011	164	21	2	1	10.424	4.8	2	1	20.98207474	-456.5814819	140.3068085	17663.71249	0.035362042	0.663167547	0.053322938	-9999	-9999	-9999	2	0
1248	100	125.088	3036589	2011	164	21	2	1	10.424	4.8	2	1	20.98207474	-456.5814819	140.3068085	17663.71249	0.035362042	0.663167547	0.053322938	-9999	-9999	-9999	3	0
1249	100	21.708	3036590	2011	164	21	2	1	1.809	4.8	2	1	20.92059517	-748.1184082	143.6260986	24712.84247	0.035362042	0.663167547	0.053322938	-9999	-9999	-9999	1	0
1250	100	21.708	3036590	2011	164	21	2	1	1.809	4.8	2	1	20.92059517	-748.1184082	143.6260986	24712.84247	0.035362042	0.663167547	0.053322938	-9999	-9999	-9999	2	0
1251	100	21.708	3036590	2011	164	21	2	1	1.809	4.8	2	1	20.92059517	-748.1184082	143.6260986	24712.84247	0.035362042	0.663167547	0.053322938	-9999	-9999	-9999	3	0
1252	100	120.756	3036594	2011	164	21	2	1	10.063	2.561	3	3	20.00627327	-1945.228882	161.8779297	38496.74157	0.327510589	0.663167547	0.493857986	-9999	-9999	-9999	1	0
1253	100	120.756	3036594	2011	164	21	2	1	10.063	2.561	3	3	20.00627327	-1945.228882	161.8779297	38496.74157	0.327510589	0.663167547	0.493857986	-9999	-9999	-9999	2	0
1254	100	120.756	3036594	2011	164	21	2	1	10.063	2.561	3	3	20.00627327	-1945.228882	161.8779297	38496.74157	0.327510589	0.663167547	0.493857986	-9999	-9999	-9999	3	0
1255	100	42.072	3036600	2011	164	21	2	1	3.506	4.6	2	1	20.01894569	-2271.314941	182.1443176	52370.3085	0.034499438	0.663167547	0.052022205	-9999	-9999	-9999	1	0
1256	100	42.072	3036600	2011	164	21	2	1	3.506	4.6	2	1	20.01894569	-2271.314941	182.1443176	52370.3085	0.034499438	0.663167547	0.052022205	-9999	-9999	-9999	2	0
1257	100	42.072	3036600	2011	164	21	2	1	3.506	4.6	2	1	20.01894569	-2271.314941	182.1443176	52370.3085	0.034499438	0.663167547	0.052022205	-9999	-9999	-9999	3	0
1258	100	230.736	3036601	2011	164	21	2	1	19.228	4.6	2	1	20.02654839	-2269.072998	183.5625916	52652.34408	0.034499438	0.663167547	0.052022205	-9999	-9999	-9999	1	0
1259	100	230.736	3036601	2011	164	21	2	1	19.228	4.6	2	1	20.02654839	-2269.072998	183.5625916	52652.34408	0.034499438	0.663167547	0.052022205	-9999	-9999	-9999	2	0
1260	100	230.736	3036601	2011	164	21	2	1	19.228	4.6	2	1	20.02654839	-2269.072998	183.5625916	52652.34408	0.034499438	0.663167547	0.052022205	-9999	-9999	-9999	3	0
1261	100	112.92	3036826	2011	164	21	2	1	9.41	2.431	1	2.653	20.35771561	-127.4803391	138.5065918	448.3458505	0.221998938	0.663167547	0.334755432	-9999	-9999	-9999	1	3
1262	100	112.92	3036826	2011	164	21	2	1	9.41	2.431	1	2.653	20.35771561	-127.4803391	138.5065918	448.3458505	0.221998938	0.663167547	0.334755432	-9999	-9999	-9999	2	0
1263	100	112.92	3036826	2011	164	21	2	1	9.41	2.431	1	2.653	20.35771561	-127.4803391	138.5065918	448.3458505	0.221998938	0.663167547	0.334755432	-9999	-9999	-9999	3	0
1264	100	103.512	3036830	2011	164	21	2	1	8.626	4.184	2	1.77	20.70450592	-1087.043335	153.2462616	31680.3458	0.091205049	0.663167547	0.137529422	-9999	-9999	-9999	1	0
1265	100	103.512	3036830	2011	164	21	2	1	8.626	4.184	2	1.77	20.70450592	-1087.043335	153.2462616	31680.3458	0.091205049	0.663167547	0.137529422	-9999	-9999	-9999	2	0
1266	100	103.512	3036830	2011	164	21	2	1	8.626	4.184	2	1.77	20.70450592	-1087.043335	153.2462616	31680.3458	0.091205049	0.663167547	0.137529422	-9999	-9999	-9999	3	0
1267	100	125.304	3036831	2011	164	21	2	1	10.442	4	2.518	2	20.56807518	-1500.407593	157.1806946	38793.41573	0.119760401	0.663167547	0.180588453	-9999	-9999	-9999	1	0
1268	100	125.304	3036831	2011	164	21	2	1	10.442	4	2.518	2	20.56807518	-1500.407593	157.1806946	38793.41573	0.119760401	0.663167547	0.180588453	-9999	-9999	-9999	2	0
1269	100	125.304	3036831	2011	164	21	2	1	10.442	4	2.518	2	20.56807518	-1500.407593	157.1806946	38793.41573	0.119760401	0.663167547	0.180588453	-9999	-9999	-9999	3	0
1270	100	52.284	3036832	2011	164	21	2	1	4.357	4	3	2	20.41856575	-1828.963867	161.2184296	42512.71221	0.119760401	0.663167547	0.180588453	-9999	-9999	-9999	1	0
1271	100	52.284	3036832	2011	164	21	2	1	4.357	4	3	2	20.41856575	-1828.963867	161.2184296	42512.71221	0.119760401	0.663167547	0.180588453	-9999	-9999	-9999	2	0
1272	100	52.284	3036832	2011	164	21	2	1	4.357	4	3	2	20.41856575	-1828.963867	161.2184296	42512.71221	0.119760401	0.663167547	0.180588453	-9999	-9999	-9999	3	0
1273	100	142.824	3036833	2011	164	21	2	1	11.902	2.995	3	2.43	20.19960022	-2058.352783	166.081665	44782.58084	0.181580207	0.663167547	0.273807438	-9999	-9999	-9999	1	0
1274	100	142.824	3036833	2011	164	21	2	1	11.902	2.995	3	2.43	20.19960022	-2058.352783	166.081665	44782.58084	0.181580207	0.663167547	0.273807438	-9999	-9999	-9999	2	0
1275	100	142.824	3036833	2011	164	21	2	1	11.902	2.995	3	2.43	20.19960022	-2058.352783	166.081665	44782.58084	0.181580207	0.663167547	0.273807438	-9999	-9999	-9999	3	0
1276	100	6.48	3036834	2011	164	21	2	1	0.54	2.8	3	3	20.38957787	-2155.164551	170.8809509	47688.49725	0.334756972	0.663167547	0.504784912	-9999	-9999	-9999	1	0
1277	100	6.48	3036834	2011	164	21	2	1	0.54	2.8	3	3	20.38957787	-2155.164551	170.8809509	47688.49725	0.334756972	0.663167547	0.504784912	-9999	-9999	-9999	2	0
1278	100	6.48	3036834	2011	164	21	2	1	0.54	2.8	3	3	20.38957787	-2155.164551	170.8809509	47688.49725	0.334756972	0.663167547	0.504784912	-9999	-9999	-9999	3	0
1279	100	61.404	3037066	2011	164	21	2	1	5.117	2.3	1.263	2	20.52201843	-391.708313	147.5113068	7864.608516	0.098318522	0.663167547	0.14825593	-9999	-9999	-9999	1	0
1280	100	61.404	3037066	2011	164	21	2	1	5.117	2.3	1.263	2	20.52201843	-391.708313	147.5113068	7864.608516	0.098318522	0.663167547	0.14825593	-9999	-9999	-9999	2	0
1281	100	61.404	3037066	2011	164	21	2	1	5.117	2.3	1.263	2	20.52201843	-391.708313	147.5113068	7864.608516	0.098318522	0.663167547	0.14825593	-9999	-9999	-9999	3	0
1282	100	58.056	3037067	2011	164	21	2	1	4.838	2.167	2	2	20.87517738	-532.4850464	151.767868	13425.10412	0.096798655	0.663167547	0.145964101	-9999	-9999	-9999	1	2
1283	100	58.056	3037067	2011	164	21	2	1	4.838	2.167	2	2	20.87517738	-532.4850464	151.767868	13425.10412	0.096798655	0.663167547	0.145964101	-9999	-9999	-9999	2	0
1284	100	58.056	3037067	2011	164	21	2	1	4.838	2.167	2	2	20.87517738	-532.4850464	151.767868	13425.10412	0.096798655	0.663167547	0.145964101	-9999	-9999	-9999	3	0
1285	100	66.108	3037073	2011	164	21	2	1	5.509	3.288	3	2	20.53104591	-2254.783203	174.6577911	54328.43412	0.110310884	0.663167547	0.166339388	-9999	-9999	-9999	1	0
1286	100	66.108	3037073	2011	164	21	2	1	5.509	3.288	3	2	20.53104591	-2254.783203	174.6577911	54328.43412	0.110310884	0.663167547	0.166339388	-9999	-9999	-9999	2	0
1287	100	66.108	3037073	2011	164	21	2	1	5.509	3.288	3	2	20.53104591	-2254.783203	174.6577911	54328.43412	0.110310884	0.663167547	0.166339388	-9999	-9999	-9999	3	0
1288	100	137.052	3037307	2011	164	21	2	1	11.421	2	2.895	2	21.04550362	-859.3070679	160.7728424	21251.7151	0.094920845	0.663167547	0.143132525	-9999	-9999	-9999	1	0
1289	100	137.052	3037307	2011	164	21	2	1	11.421	2	2.895	2	21.04550362	-859.3070679	160.7728424	21251.7151	0.094920845	0.663167547	0.143132525	-9999	-9999	-9999	2	0
1290	100	137.052	3037307	2011	164	21	2	1	11.421	2	2.895	2	21.04550362	-859.3070679	160.7728424	21251.7151	0.094920845	0.663167547	0.143132525	-9999	-9999	-9999	3	0
1291	100	47.676	3037542	2011	164	21	2	1	3.973	4.5	2	1	19.99476624	-96.3660965	126.7731628	7746.784282	0.034075818	0.663167547	0.051383422	-9999	-9999	-9999	1	0
1292	100	47.676	3037542	2011	164	21	2	1	3.973	4.5	2	1	19.99476624	-96.3660965	126.7731628	7746.784282	0.034075818	0.663167547	0.051383422	-9999	-9999	-9999	2	0
1293	100	47.676	3037542	2011	164	21	2	1	3.973	4.5	2	1	19.99476624	-96.3660965	126.7731628	7746.784282	0.034075818	0.663167547	0.051383422	-9999	-9999	-9999	3	0
1294	100	35.184	3037547	2011	164	21	2	1	2.932	2	3	2	21.28230095	-622.6798706	169.7781372	27990.77268	0.094920845	0.663167547	0.143132525	-9999	-9999	-9999	1	0
1295	100	35.184	3037547	2011	164	21	2	1	2.932	2	3	2	21.28230095	-622.6798706	169.7781372	27990.77268	0.094920845	0.663167547	0.143132525	-9999	-9999	-9999	2	0
1296	100	35.184	3037547	2011	164	21	2	1	2.932	2	3	2	21.28230095	-622.6798706	169.7781372	27990.77268	0.094920845	0.663167547	0.143132525	-9999	-9999	-9999	3	0
1297	100	90.504	3037548	2011	164	21	2	1	7.542	2	3	2	21.57647324	-1342.134521	174.0458679	35220.4282	0.094920845	0.663167547	0.143132525	-9999	-9999	-9999	1	0
1298	100	90.504	3037548	2011	164	21	2	1	7.542	2	3	2	21.57647324	-1342.134521	174.0458679	35220.4282	0.094920845	0.663167547	0.143132525	-9999	-9999	-9999	2	0
1299	100	90.504	3037548	2011	164	21	2	1	7.542	2	3	2	21.57647324	-1342.134521	174.0458679	35220.4282	0.094920845	0.663167547	0.143132525	-9999	-9999	-9999	3	0
1300	100	66.528	3037782	2011	164	21	2	1	5.544	4.319	2	1.605	20.3441143	-110.5971069	130.5090332	3098.7081	0.074770238	0.663167547	0.11274713	-9999	-9999	-9999	1	0
1301	100	66.528	3037782	2011	164	21	2	1	5.544	4.319	2	1.605	20.3441143	-110.5971069	130.5090332	3098.7081	0.074770238	0.663167547	0.11274713	-9999	-9999	-9999	2	0
1302	100	66.528	3037782	2011	164	21	2	1	5.544	4.319	2	1.605	20.3441143	-110.5971069	130.5090332	3098.7081	0.074770238	0.663167547	0.11274713	-9999	-9999	-9999	3	0
1303	100	125.256	3037783	2011	164	21	2	1	10.438	4.276	2	1.681	20.27656746	-138.76297	139.9134064	5903.882274	0.082150209	0.663167547	0.123875497	-9999	-9999	-9999	1	0
1304	100	125.256	3037783	2011	164	21	2	1	10.438	4.276	2	1.681	20.27656746	-138.76297	139.9134064	5903.882274	0.082150209	0.663167547	0.123875497	-9999	-9999	-9999	2	0
1305	100	125.256	3037783	2011	164	21	2	1	10.438	4.276	2	1.681	20.27656746	-138.76297	139.9134064	5903.882274	0.082150209	0.663167547	0.123875497	-9999	-9999	-9999	3	0
1306	100	123.54	3037784	2011	164	21	2	1	10.295	4	1.616	2	20.28061295	-228.8215485	148.7129822	13885.61802	0.119760401	0.663167547	0.180588453	-9999	-9999	-9999	1	0
1307	100	123.54	3037784	2011	164	21	2	1	10.295	4	1.616	2	20.28061295	-228.8215485	148.7129822	13885.61802	0.119760401	0.663167547	0.180588453	-9999	-9999	-9999	2	0
1308	100	123.54	3037784	2011	164	21	2	1	10.295	4	1.616	2	20.28061295	-228.8215485	148.7129822	13885.61802	0.119760401	0.663167547	0.180588453	-9999	-9999	-9999	3	0
1309	100	130.536	3037788	2011	164	21	2	1	10.878	4.214	3	1.905	21.68348694	-1458.882202	183.0513458	42105.58184	0.108832276	0.663167547	0.164109774	-9999	-9999	-9999	1	0
1310	100	130.536	3037788	2011	164	21	2	1	10.878	4.214	3	1.905	21.68348694	-1458.882202	183.0513458	42105.58184	0.108832276	0.663167547	0.164109774	-9999	-9999	-9999	2	0
1311	100	130.536	3037788	2011	164	21	2	1	10.878	4.214	3	1.905	21.68348694	-1458.882202	183.0513458	42105.58184	0.108832276	0.663167547	0.164109774	-9999	-9999	-9999	3	0
1312	100	79.356	3038028	2011	164	21	2	1	6.613	4.672	3	1	21.75833893	-1950.763306	189.6744843	48907.23623	0.0348076	0.663167547	0.052486887	-9999	-9999	-9999	1	0
1313	100	79.356	3038028	2011	164	21	2	1	6.613	4.672	3	1	21.75833893	-1950.763306	189.6744843	48907.23623	0.0348076	0.663167547	0.052486887	-9999	-9999	-9999	2	0
1314	100	79.356	3038028	2011	164	21	2	1	6.613	4.672	3	1	21.75833893	-1950.763306	189.6744843	48907.23623	0.0348076	0.663167547	0.052486887	-9999	-9999	-9999	3	0
1315	100	154.152	3038029	2011	164	21	2	1	12.846	4.584	3	1	21.46201897	-2154.041504	196.3358917	56234.12431	0.034431317	0.663167547	0.051919485	-9999	-9999	-9999	1	0
1316	100	154.152	3038029	2011	164	21	2	1	12.846	4.584	3	1	21.46201897	-2154.041504	196.3358917	56234.12431	0.034431317	0.663167547	0.051919485	-9999	-9999	-9999	2	0
1317	100	154.152	3038029	2011	164	21	2	1	12.846	4.584	3	1	21.46201897	-2154.041504	196.3358917	56234.12431	0.034431317	0.663167547	0.051919485	-9999	-9999	-9999	3	0
1318	100	53.952	3038269	2011	164	21	2	1	4.496	4.7	3	1	21.68228531	-2337.966797	202.8126221	63049.27084	0.03492816	0.663167547	0.052668681	-9999	-9999	-9999	1	0
1319	100	53.952	3038269	2011	164	21	2	1	4.496	4.7	3	1	21.68228531	-2337.966797	202.8126221	63049.27084	0.03492816	0.663167547	0.052668681	-9999	-9999	-9999	2	0
1320	100	53.952	3038269	2011	164	21	2	1	4.496	4.7	3	1	21.68228531	-2337.966797	202.8126221	63049.27084	0.03492816	0.663167547	0.052668681	-9999	-9999	-9999	3	0
1321	100	4.944	3040171	2011	164	21	2	1	0.412	4	3	2	22.00936699	-64.27472687	89.08297729	18793.6996	0.119760401	0.663167547	0.180588453	-9999	-9999	-9999	1	0
1322	100	4.944	3040171	2011	164	21	2	1	0.412	4	3	2	22.00936699	-64.27472687	89.08297729	18793.6996	0.119760401	0.663167547	0.180588453	-9999	-9999	-9999	2	0
1323	100	4.944	3040171	2011	164	21	2	1	0.412	4	3	2	22.00936699	-64.27472687	89.08297729	18793.6996	0.119760401	0.663167547	0.180588453	-9999	-9999	-9999	3	0
1324	100	0.972	3040411	2011	164	21	2	1	0.081	4	3	2	22.29654121	-68.69070435	90.97599792	13884.3462	0.119760401	0.663167547	0.180588453	-9999	-9999	-9999	1	0
1325	100	0.972	3040411	2011	164	21	2	1	0.081	4	3	2	22.29654121	-68.69070435	90.97599792	13884.3462	0.119760401	0.663167547	0.180588453	-9999	-9999	-9999	2	0
1326	100	0.972	3040411	2011	164	21	2	1	0.081	4	3	2	22.29654121	-68.69070435	90.97599792	13884.3462	0.119760401	0.663167547	0.180588453	-9999	-9999	-9999	3	0
1327	100	129.3	3040412	2011	164	21	2	1	10.775	4	3	2	23.3519268	-74.59333038	100.5211563	5322.897475	0.119760401	0.663167547	0.180588453	-9999	-9999	-9999	1	0
1328	100	129.3	3040412	2011	164	21	2	1	10.775	4	3	2	23.3519268	-74.59333038	100.5211563	5322.897475	0.119760401	0.663167547	0.180588453	-9999	-9999	-9999	2	0
1329	100	129.3	3040412	2011	164	21	2	1	10.775	4	3	2	23.3519268	-74.59333038	100.5211563	5322.897475	0.119760401	0.663167547	0.180588453	-9999	-9999	-9999	3	0
1330	100	128.448	3040413	2011	164	21	2	1	10.704	4	3	2	24.01340866	-122.4343643	110.8229294	1295.113785	0.119760401	0.663167547	0.180588453	-9999	-9999	-9999	1	0
1331	100	128.448	3040413	2011	164	21	2	1	10.704	4	3	2	24.01340866	-122.4343643	110.8229294	1295.113785	0.119760401	0.663167547	0.180588453	-9999	-9999	-9999	2	0
1332	100	128.448	3040413	2011	164	21	2	1	10.704	4	3	2	24.01340866	-122.4343643	110.8229294	1295.113785	0.119760401	0.663167547	0.180588453	-9999	-9999	-9999	3	0
1333	100	69.468	3040414	2011	164	21	2	1	5.789	4.393	3	1.017	24.53428841	-149.764679	120.2464142	1110.313029	0.034412306	0.663167547	0.051890817	-9999	-9999	-9999	1	0
1334	100	69.468	3040414	2011	164	21	2	1	5.789	4.393	3	1.017	24.53428841	-149.764679	120.2464142	1110.313029	0.034412306	0.663167547	0.051890817	-9999	-9999	-9999	2	0
1335	100	69.468	3040414	2011	164	21	2	1	5.789	4.393	3	1.017	24.53428841	-149.764679	120.2464142	1110.313029	0.034412306	0.663167547	0.051890817	-9999	-9999	-9999	3	0
1336	100	59.604	3040654	2011	164	21	2	1	4.967	4.4	3	1	24.79057884	-576.088501	122.0979538	5699.341745	0.033657243	0.663167547	0.050752247	-9999	-9999	-9999	1	0
1337	100	59.604	3040654	2011	164	21	2	1	4.967	4.4	3	1	24.79057884	-576.088501	122.0979538	5699.341745	0.033657243	0.663167547	0.050752247	-9999	-9999	-9999	2	0
1338	100	59.604	3040654	2011	164	21	2	1	4.967	4.4	3	1	24.79057884	-576.088501	122.0979538	5699.341745	0.033657243	0.663167547	0.050752247	-9999	-9999	-9999	3	0
1339	100	128.388	3040655	2011	164	21	2	1	10.699	4.63	3	1	24.92594337	-1275.65918	132.277832	13492.58444	0.034627516	0.663167547	0.052215336	-9999	-9999	-9999	1	0
1340	100	128.388	3040655	2011	164	21	2	1	10.699	4.63	3	1	24.92594337	-1275.65918	132.277832	13492.58444	0.034627516	0.663167547	0.052215336	-9999	-9999	-9999	2	0
1341	100	128.388	3040655	2011	164	21	2	1	10.699	4.63	3	1	24.92594337	-1275.65918	132.277832	13492.58444	0.034627516	0.663167547	0.052215336	-9999	-9999	-9999	3	0
1342	100	69.768	3040656	2011	164	21	2	1	5.814	4.9	3	1	25.00242424	-1632.723633	141.9170685	22561.34443	0.035801142	0.663167547	0.053985064	-9999	-9999	-9999	1	0
1343	100	69.768	3040656	2011	164	21	2	1	5.814	4.9	3	1	25.00242424	-1632.723633	141.9170685	22561.34443	0.035801142	0.663167547	0.053985064	-9999	-9999	-9999	2	0
1344	100	69.768	3040656	2011	164	21	2	1	5.814	4.9	3	1	25.00242424	-1632.723633	141.9170685	22561.34443	0.035801142	0.663167547	0.053985064	-9999	-9999	-9999	3	0
1345	100	63.768	3034922	2011	180	23	2	1	5.314	2.3	3	2	19.22604942	-103.716835	113.9996719	15031.01453	0.098318522	0.663167547	0.14825593	-9999	-9999	-9999	1	0
1346	100	63.768	3034922	2011	180	23	2	1	5.314	2.3	3	2	19.22604942	-103.716835	113.9996719	15031.01453	0.098318522	0.663167547	0.14825593	-9999	-9999	-9999	2	0
1347	100	63.768	3034922	2011	180	23	2	1	5.314	2.3	3	2	19.22604942	-103.716835	113.9996719	15031.01453	0.098318522	0.663167547	0.14825593	-9999	-9999	-9999	3	0
1348	100	47.76	3035154	2011	180	23	2	1	3.98	3.2	3	3	21.19796944	-95.83811951	107.8660965	7724.567139	0.34706456	0.663167547	0.523343703	-9999	-9999	-9999	1	0
1349	100	47.76	3035154	2011	180	23	2	1	3.98	3.2	3	3	21.19796944	-95.83811951	107.8660965	7724.567139	0.34706456	0.663167547	0.523343703	-9999	-9999	-9999	2	0
1350	100	47.76	3035154	2011	180	23	2	1	3.98	3.2	3	3	21.19796944	-95.83811951	107.8660965	7724.567139	0.34706456	0.663167547	0.523343703	-9999	-9999	-9999	3	0
1351	100	63.696	3035155	2011	180	23	2	1	5.308	3.2	3	3	21.08861542	-121.8492737	113.2164841	408.6462007	0.34706456	0.663167547	0.523343703	-9999	-9999	-9999	1	1
1352	100	63.696	3035155	2011	180	23	2	1	5.308	3.2	3	3	21.08861542	-121.8492737	113.2164841	408.6462007	0.34706456	0.663167547	0.523343703	-9999	-9999	-9999	2	0
1353	100	63.696	3035155	2011	180	23	2	1	5.308	3.2	3	3	21.08861542	-121.8492737	113.2164841	408.6462007	0.34706456	0.663167547	0.523343703	-9999	-9999	-9999	3	0
1354	100	121.284	3035162	2011	180	23	2	1	10.107	2.177	3	2.56	19.69162941	-118.3974991	123.8676987	5031.015515	0.193931216	0.663167547	0.292431704	-9999	-9999	-9999	1	0
1355	100	121.284	3035162	2011	180	23	2	1	10.107	2.177	3	2.56	19.69162941	-118.3974991	123.8676987	5031.015515	0.193931216	0.663167547	0.292431704	-9999	-9999	-9999	2	0
1356	100	121.284	3035162	2011	180	23	2	1	10.107	2.177	3	2.56	19.69162941	-118.3974991	123.8676987	5031.015515	0.193931216	0.663167547	0.292431704	-9999	-9999	-9999	3	0
1357	100	121.284	3036361	2011	180	23	2	1	10.107	2.78	3	3	22.41903877	-2071.202881	173.562439	42701.20342	0.334147416	0.663167547	0.292431704	-9999	-9999	-9999	1	0
1358	100	121.284	3036361	2011	180	23	2	1	10.107	2.78	3	3	22.41903877	-2071.202881	173.562439	42701.20342	0.334147416	0.663167547	0.292431704	-9999	-9999	-9999	2	0
1359	100	121.284	3036361	2011	180	23	2	1	10.107	2.78	3	3	22.41903877	-2071.202881	173.562439	42701.20342	0.334147416	0.663167547	0.292431704	-9999	-9999	-9999	3	0
1360	100	100.5	3035395	2011	180	23	2	1	8.375	4.574	3	2.018	21.33377838	-170.5556183	121.6548309	6318.873811	0.130814296	0.663167547	0.197256782	-9999	-9999	-9999	1	6
1361	100	100.5	3035395	2011	180	23	2	1	8.375	4.574	3	2.018	21.33377838	-170.5556183	121.6548309	6318.873811	0.130814296	0.663167547	0.197256782	-9999	-9999	-9999	2	0
1362	100	100.5	3035395	2011	180	23	2	1	8.375	4.574	3	2.018	21.33377838	-170.5556183	121.6548309	6318.873811	0.130814296	0.663167547	0.197256782	-9999	-9999	-9999	3	0
1363	100	77.988	3035396	2011	180	23	2	1	6.499	4.6	3	2	21.33404732	-190.6957397	125.579277	12921.18518	0.128281374	0.663167547	0.193437352	-9999	-9999	-9999	1	1
1364	100	77.988	3035396	2011	180	23	2	1	6.499	4.6	3	2	21.33404732	-190.6957397	125.579277	12921.18518	0.128281374	0.663167547	0.193437352	-9999	-9999	-9999	2	0
1365	100	77.988	3035396	2011	180	23	2	1	6.499	4.6	3	2	21.33404732	-190.6957397	125.579277	12921.18518	0.128281374	0.663167547	0.193437352	-9999	-9999	-9999	3	0
1366	100	121.332	3035402	2011	180	23	2	1	10.111	1.892	3	3	19.97402191	-188.6007233	133.4369049	4968.98377	0.307687408	0.663167547	0.463966322	-9999	-9999	-9999	1	1
1367	100	121.332	3035402	2011	180	23	2	1	10.111	1.892	3	3	19.97402191	-188.6007233	133.4369049	4968.98377	0.307687408	0.663167547	0.463966322	-9999	-9999	-9999	2	0
1368	100	121.332	3035402	2011	180	23	2	1	10.111	1.892	3	3	19.97402191	-188.6007233	133.4369049	4968.98377	0.307687408	0.663167547	0.463966322	-9999	-9999	-9999	3	0
1369	100	30.756	3035636	2011	180	23	2	1	2.563	4.6	3	2	21.65190697	-354.3474121	135.3787079	20363.54179	0.305973272	0.663167547	0.461381552	-9999	-9999	-9999	1	1
1370	100	30.756	3035636	2011	180	23	2	1	2.563	4.6	3	2	21.65190697	-354.3474121	135.3787079	20363.54179	0.305973272	0.663167547	0.461381552	-9999	-9999	-9999	2	0
1371	100	30.756	3035636	2011	180	23	2	1	2.563	4.6	3	2	21.65190697	-354.3474121	135.3787079	20363.54179	0.305973272	0.663167547	0.461381552	-9999	-9999	-9999	3	0
1372	100	8.1	3035637	2011	180	23	2	1	0.675	4.7	0	2	21.5086937	-352.8513794	138.9535065	25638.18693	0.129752935	0.663167547	0.195656339	-9999	-9999	-9999	1	0
1373	100	8.1	3035637	2011	180	23	2	1	0.675	4.7	0	2	21.5086937	-352.8513794	138.9535065	25638.18693	0.129752935	0.663167547	0.195656339	-9999	-9999	-9999	2	0
1374	100	8.1	3035637	2011	180	23	2	1	0.675	4.7	0	2	21.5086937	-352.8513794	138.9535065	25638.18693	0.129752935	0.663167547	0.195656339	-9999	-9999	-9999	3	0
1375	100	121.14	3035642	2011	180	23	2	1	10.095	2.562	3	3	20.62589836	-361.6704407	143.0050201	14968.982	0.327540734	0.663167547	0.493903442	-9999	-9999	-9999	1	0
1376	100	121.14	3035642	2011	180	23	2	1	10.095	2.562	3	3	20.62589836	-361.6704407	143.0050201	14968.982	0.327540734	0.663167547	0.493903442	-9999	-9999	-9999	2	0
1377	100	121.14	3035642	2011	180	23	2	1	10.095	2.562	3	3	20.62589836	-361.6704407	143.0050201	14968.982	0.327540734	0.663167547	0.493903442	-9999	-9999	-9999	3	0
1378	100	79.08	3035877	2011	180	23	2	1	6.59	4.7	0	2	21.93914604	-669.9901733	147.954483	34410.46474	0.129752935	0.663167547	0.195656339	-9999	-9999	-9999	1	0
1379	100	79.08	3035877	2011	180	23	2	1	6.59	4.7	0	2	21.93914604	-669.9901733	147.954483	34410.46474	0.129752935	0.663167547	0.195656339	-9999	-9999	-9999	2	0
1380	100	79.08	3035877	2011	180	23	2	1	6.59	4.7	0	2	21.93914604	-669.9901733	147.954483	34410.46474	0.129752935	0.663167547	0.195656339	-9999	-9999	-9999	3	0
1381	100	96.864	3035878	2011	180	23	2	1	8.072	4.7	0.765	2	21.71733856	-665.472229	151.3390656	31400.04994	0.129752935	0.663167547	0.195656339	-9999	-9999	-9999	1	0
1382	100	96.864	3035878	2011	180	23	2	1	8.072	4.7	0.765	2	21.71733856	-665.472229	151.3390656	31400.04994	0.129752935	0.663167547	0.195656339	-9999	-9999	-9999	2	0
1383	100	96.864	3035878	2011	180	23	2	1	8.072	4.7	0.765	2	21.71733856	-665.472229	151.3390656	31400.04994	0.129752935	0.663167547	0.195656339	-9999	-9999	-9999	3	0
1384	100	121.644	3035882	2011	180	23	2	1	10.137	2.569	3	3	21.4265995	-760.7012329	152.9941101	24967.31722	0.327751794	0.663167547	0.494221702	-9999	-9999	-9999	1	1
1385	100	121.644	3035882	2011	180	23	2	1	10.137	2.569	3	3	21.4265995	-760.7012329	152.9941101	24967.31722	0.327751794	0.663167547	0.494221702	-9999	-9999	-9999	2	0
1386	100	121.644	3035882	2011	180	23	2	1	10.137	2.569	3	3	21.4265995	-760.7012329	152.9941101	24967.31722	0.327751794	0.663167547	0.494221702	-9999	-9999	-9999	3	0
1387	100	65.52	3036118	2011	180	23	2	1	5.46	4.7	1	2	22.00673866	-1349.704834	160.8031616	39362.10953	0.129752935	0.663167547	0.195656339	-9999	-9999	-9999	1	0
1388	100	65.52	3036118	2011	180	23	2	1	5.46	4.7	1	2	22.00673866	-1349.704834	160.8031616	39362.10953	0.129752935	0.663167547	0.195656339	-9999	-9999	-9999	2	0
1389	100	65.52	3036118	2011	180	23	2	1	5.46	4.7	1	2	22.00673866	-1349.704834	160.8031616	39362.10953	0.129752935	0.663167547	0.195656339	-9999	-9999	-9999	3	0
1390	100	110.76	3036119	2011	180	23	2	1	9.23	4.625	1	2	22.13683128	-1435.434204	161.7358398	34637.85652	0.128647866	0.663167547	0.193989991	-9999	-9999	-9999	1	0
1391	100	110.76	3036119	2011	180	23	2	1	9.23	4.625	1	2	22.13683128	-1435.434204	161.7358398	34637.85652	0.128647866	0.663167547	0.193989991	-9999	-9999	-9999	2	0
1392	100	110.76	3036119	2011	180	23	2	1	9.23	4.625	1	2	22.13683128	-1435.434204	161.7358398	34637.85652	0.128647866	0.663167547	0.193989991	-9999	-9999	-9999	3	0
1393	100	10.212	3036121	2011	180	23	2	1	0.851	2.6	3	3	22.19972801	-1453.051636	164.5625153	32779.81465	0.328687357	0.663167547	0.495632452	-9999	-9999	-9999	1	0
1394	100	10.212	3036121	2011	180	23	2	1	0.851	2.6	3	3	22.19972801	-1453.051636	164.5625153	32779.81465	0.328687357	0.663167547	0.495632452	-9999	-9999	-9999	2	0
1395	100	10.212	3036121	2011	180	23	2	1	0.851	2.6	3	3	22.19972801	-1453.051636	164.5625153	32779.81465	0.328687357	0.663167547	0.495632452	-9999	-9999	-9999	3	0
1396	100	111.396	3036122	2011	180	23	2	1	9.283	2.579	3	3	22.00651169	-1485.123291	162.9933319	34955.55765	0.328053433	0.663167547	0.494676549	-9999	-9999	-9999	1	0
1397	100	111.396	3036122	2011	180	23	2	1	9.283	2.579	3	3	22.00651169	-1485.123291	162.9933319	34955.55765	0.328053433	0.663167547	0.494676549	-9999	-9999	-9999	2	0
1398	100	111.396	3036122	2011	180	23	2	1	9.283	2.579	3	3	22.00651169	-1485.123291	162.9933319	34955.55765	0.328053433	0.663167547	0.494676549	-9999	-9999	-9999	3	0
1399	100	53.76	3036359	2011	180	23	2	1	4.48	4.4	1	2	22.26854897	-2055.398193	171.736618	44113.63067	0.125382741	0.663167547	0.189066461	-9999	-9999	-9999	1	0
1400	100	53.76	3036359	2011	180	23	2	1	4.48	4.4	1	2	22.26854897	-2055.398193	171.736618	44113.63067	0.125382741	0.663167547	0.189066461	-9999	-9999	-9999	2	0
1401	100	53.76	3036359	2011	180	23	2	1	4.48	4.4	1	2	22.26854897	-2055.398193	171.736618	44113.63067	0.125382741	0.663167547	0.189066461	-9999	-9999	-9999	3	0
1402	100	102.024	3036360	2011	180	23	2	1	8.502	4.122	1	2	22.42604637	-2026.661255	172.1437225	42384.17006	0.121450788	0.663167547	0.183137411	-9999	-9999	-9999	1	0
1403	100	102.024	3036360	2011	180	23	2	1	8.502	4.122	1	2	22.42604637	-2026.661255	172.1437225	42384.17006	0.121450788	0.663167547	0.183137411	-9999	-9999	-9999	2	0
1404	100	102.024	3036360	2011	180	23	2	1	8.502	4.122	1	2	22.42604637	-2026.661255	172.1437225	42384.17006	0.121450788	0.663167547	0.183137411	-9999	-9999	-9999	3	0
1405	100	34.992	3036600	2011	180	23	2	1	2.916	2.3	1	3	22.53667259	-2271.314941	182.1443176	52370.3085	0.305017004	0.663167547	0.459939582	-9999	-9999	-9999	1	2
1406	100	34.992	3036600	2011	180	23	2	1	2.916	2.3	1	3	22.53667259	-2271.314941	182.1443176	52370.3085	0.305017004	0.663167547	0.459939582	-9999	-9999	-9999	2	0
1407	100	34.992	3036600	2011	180	23	2	1	2.916	2.3	1	3	22.53667259	-2271.314941	182.1443176	52370.3085	0.305017004	0.663167547	0.459939582	-9999	-9999	-9999	3	0
1408	100	223.776	3036601	2011	180	23	2	1	18.648	2.307	2.053	3	22.55101585	-2269.072998	183.5625916	52652.34408	0.319902364	0.663167547	0.482385432	-9999	-9999	-9999	1	1
1409	100	223.776	3036601	2011	180	23	2	1	18.648	2.307	2.053	3	22.55101585	-2269.072998	183.5625916	52652.34408	0.319902364	0.663167547	0.482385432	-9999	-9999	-9999	2	1
1410	100	223.776	3036601	2011	180	23	2	1	18.648	2.307	2.053	3	22.55101585	-2269.072998	183.5625916	52652.34408	0.319902364	0.663167547	0.482385432	-9999	-9999	-9999	3	0
1411	100	90.156	3037791	2011	180	23	2	1	7.513	2.379	0	3	23.14445686	-2346.504639	193.9223022	62744.18053	0.322049076	0.663167547	0.485622491	-9999	-9999	-9999	1	0
1412	100	90.156	3037791	2011	180	23	2	1	7.513	2.379	0	3	23.14445686	-2346.504639	193.9223022	62744.18053	0.322049076	0.663167547	0.485622491	-9999	-9999	-9999	2	0
1413	100	90.156	3037791	2011	180	23	2	1	7.513	2.379	0	3	23.14445686	-2346.504639	193.9223022	62744.18053	0.322049076	0.663167547	0.485622491	-9999	-9999	-9999	3	0
1414	100	99.612	3037792	2011	180	23	2	1	8.301	1.72	0	3	23.10812378	-2504.725098	197.4973755	70485.85614	0.302706229	0.663167547	0.456455131	-9999	-9999	-9999	1	0
1415	100	99.612	3037792	2011	180	23	2	1	8.301	1.72	0	3	23.10812378	-2504.725098	197.4973755	70485.85614	0.302706229	0.663167547	0.456455131	-9999	-9999	-9999	2	0
1416	100	99.612	3037792	2011	180	23	2	1	8.301	1.72	0	3	23.10812378	-2504.725098	197.4973755	70485.85614	0.302706229	0.663167547	0.456455131	-9999	-9999	-9999	3	0
1417	100	24.96	3037793	2011	180	23	2	1	2.08	1.7	0	3	23.03427696	-2612.791748	202.0263672	78738.04357	0.302130192	0.663167547	0.455586515	-9999	-9999	-9999	1	0
1418	100	24.96	3037793	2011	180	23	2	1	2.08	1.7	0	3	23.03427696	-2612.791748	202.0263672	78738.04357	0.302130192	0.663167547	0.455586515	-9999	-9999	-9999	2	0
1419	100	24.96	3037793	2011	180	23	2	1	2.08	1.7	0	3	23.03427696	-2612.791748	202.0263672	78738.04357	0.302130192	0.663167547	0.455586515	-9999	-9999	-9999	3	0
1420	100	120.396	3038031	2011	180	23	2	1	10.033	3.326	0.816	2.035	23.39848518	-2372.714844	202.9274597	69798.95863	0.115827236	0.663167547	0.174657576	-9999	-9999	-9999	1	0
1421	100	120.396	3038031	2011	180	23	2	1	10.033	3.326	0.816	2.035	23.39848518	-2372.714844	202.9274597	69798.95863	0.115827236	0.663167547	0.174657576	-9999	-9999	-9999	2	0
1422	100	120.396	3038031	2011	180	23	2	1	10.033	3.326	0.816	2.035	23.39848518	-2372.714844	202.9274597	69798.95863	0.115827236	0.663167547	0.174657576	-9999	-9999	-9999	3	0
1423	100	114.288	3038033	2011	180	23	2	1	9.524	2.127	0	3	23.31323814	-2666.935059	210.9740448	84502.19632	0.314570771	0.663167547	0.474345845	-9999	-9999	-9999	1	0
1424	100	114.288	3038033	2011	180	23	2	1	9.524	2.127	0	3	23.31323814	-2666.935059	210.9740448	84502.19632	0.314570771	0.663167547	0.474345845	-9999	-9999	-9999	2	0
1425	100	114.288	3038033	2011	180	23	2	1	9.524	2.127	0	3	23.31323814	-2666.935059	210.9740448	84502.19632	0.314570771	0.663167547	0.474345845	-9999	-9999	-9999	3	0
1426	100	126.612	3038034	2011	180	23	2	1	10.551	2.3	0	3	23.15279007	-2745.220459	214.8999786	92585.33831	0.319694081	0.663167547	0.48207136	-9999	-9999	-9999	1	0
1427	100	126.612	3038034	2011	180	23	2	1	10.551	2.3	0	3	23.15279007	-2745.220459	214.8999786	92585.33831	0.319694081	0.663167547	0.48207136	-9999	-9999	-9999	2	0
1428	100	126.612	3038034	2011	180	23	2	1	10.551	2.3	0	3	23.15279007	-2745.220459	214.8999786	92585.33831	0.319694081	0.663167547	0.48207136	-9999	-9999	-9999	3	0
1429	100	104.22	3038271	2011	180	23	2	1	8.685	3.855	1	2	23.50205612	-2382.849609	212.8342438	77447.78181	0.117778837	0.663167547	0.177600423	-9999	-9999	-9999	1	0
1430	100	104.22	3038271	2011	180	23	2	1	8.685	3.855	1	2	23.50205612	-2382.849609	212.8342438	77447.78181	0.117778837	0.663167547	0.177600423	-9999	-9999	-9999	2	0
1431	100	104.22	3038271	2011	180	23	2	1	8.685	3.855	1	2	23.50205612	-2382.849609	212.8342438	77447.78181	0.117778837	0.663167547	0.177600423	-9999	-9999	-9999	3	0
1432	100	11.136	3038274	2011	180	23	2	1	0.928	2.3	0	3	23.28148651	-2720.008057	224.4325867	98554.48451	0.319694081	0.663167547	0.48207136	-9999	-9999	-9999	1	0
1433	100	11.136	3038274	2011	180	23	2	1	0.928	2.3	0	3	23.28148651	-2720.008057	224.4325867	98554.48451	0.319694081	0.663167547	0.48207136	-9999	-9999	-9999	2	0
1434	100	11.136	3038274	2011	180	23	2	1	0.928	2.3	0	3	23.28148651	-2720.008057	224.4325867	98554.48451	0.319694081	0.663167547	0.48207136	-9999	-9999	-9999	3	0
1435	100	6.492	3038275	2011	180	23	2	1	0.541	2.3	0	3	23.04597282	-2847.796143	228.319458	106510.1412	0.319694081	0.663167547	0.48207136	-9999	-9999	-9999	1	0
1436	100	6.492	3038275	2011	180	23	2	1	0.541	2.3	0	3	23.04597282	-2847.796143	228.319458	106510.1412	0.319694081	0.663167547	0.48207136	-9999	-9999	-9999	2	0
1437	100	6.492	3038275	2011	180	23	2	1	0.541	2.3	0	3	23.04597282	-2847.796143	228.319458	106510.1412	0.319694081	0.663167547	0.48207136	-9999	-9999	-9999	3	0
1438	100	120.408	3038511	2011	180	23	2	1	10.034	4	1	2	23.52464485	-2519.839844	221.9385529	84504.85276	0.119760401	0.663167547	0.180588453	-9999	-9999	-9999	1	0
1439	100	120.408	3038511	2011	180	23	2	1	10.034	4	1	2	23.52464485	-2519.839844	221.9385529	84504.85276	0.119760401	0.663167547	0.180588453	-9999	-9999	-9999	2	0
1440	100	120.408	3038511	2011	180	23	2	1	10.034	4	1	2	23.52464485	-2519.839844	221.9385529	84504.85276	0.119760401	0.663167547	0.180588453	-9999	-9999	-9999	3	0
1441	100	45.18	3038751	2011	180	23	2	1	3.765	4.027	1	1.955	23.57155609	-2634.343994	229.060791	91333.4332	0.113486836	0.663167547	0.171128453	-9999	-9999	-9999	1	0
1442	100	45.18	3038751	2011	180	23	2	1	3.765	4.027	1	1.955	23.57155609	-2634.343994	229.060791	91333.4332	0.113486836	0.663167547	0.171128453	-9999	-9999	-9999	2	0
1443	100	45.18	3038751	2011	180	23	2	1	3.765	4.027	1	1.955	23.57155609	-2634.343994	229.060791	91333.4332	0.113486836	0.663167547	0.171128453	-9999	-9999	-9999	3	0
1444	100	120.492	3038991	2011	180	23	2	1	10.041	4.6	1	1	23.57950592	-2714.471191	232.9864197	96720.48469	0.034499438	0.663167547	0.052022205	-9999	-9999	-9999	1	0
1445	100	120.492	3038991	2011	180	23	2	1	10.041	4.6	1	1	23.57950592	-2714.471191	232.9864197	96720.48469	0.034499438	0.663167547	0.052022205	-9999	-9999	-9999	2	0
1446	100	120.492	3038991	2011	180	23	2	1	10.041	4.6	1	1	23.57950592	-2714.471191	232.9864197	96720.48469	0.034499438	0.663167547	0.052022205	-9999	-9999	-9999	3	0
1447	100	120.36	3039231	2011	180	23	2	1	10.03	4.6	1.17	1	23.60280228	-2770.219238	237.9713745	100889.7675	0.034499438	0.663167547	0.052022205	-9999	-9999	-9999	1	0
1448	100	120.36	3039231	2011	180	23	2	1	10.03	4.6	1.17	1	23.60280228	-2770.219238	237.9713745	100889.7675	0.034499438	0.663167547	0.052022205	-9999	-9999	-9999	2	0
1449	100	120.36	3039231	2011	180	23	2	1	10.03	4.6	1.17	1	23.60280228	-2770.219238	237.9713745	100889.7675	0.034499438	0.663167547	0.052022205	-9999	-9999	-9999	3	0
1450	100	44.82	3039471	2011	180	23	2	1	3.735	4.6	2	1	23.55186653	-2808.531738	242.9087677	105647.1202	0.034499438	0.663167547	0.052022205	-9999	-9999	-9999	1	0
1451	100	44.82	3039471	2011	180	23	2	1	3.735	4.6	2	1	23.55186653	-2808.531738	242.9087677	105647.1202	0.034499438	0.663167547	0.052022205	-9999	-9999	-9999	2	0
1452	100	44.82	3039471	2011	180	23	2	1	3.735	4.6	2	1	23.55186653	-2808.531738	242.9087677	105647.1202	0.034499438	0.663167547	0.052022205	-9999	-9999	-9999	3	0
1453	100	5.976	3040171	2011	180	23	2	1	0.498	2.7	3	2	23.93536758	-64.27472687	89.08297729	18793.6996	0.103022411	0.663167547	0.155348994	-9999	-9999	-9999	1	0
1454	100	5.976	3040171	2011	180	23	2	1	0.498	2.7	3	2	23.93536758	-64.27472687	89.08297729	18793.6996	0.103022411	0.663167547	0.155348994	-9999	-9999	-9999	2	0
1455	100	5.976	3040171	2011	180	23	2	1	0.498	2.7	3	2	23.93536758	-64.27472687	89.08297729	18793.6996	0.103022411	0.663167547	0.155348994	-9999	-9999	-9999	3	0
1456	100	4.056	3040411	2011	180	23	2	1	0.338	2.7	3	2	23.95165634	-68.69070435	90.97599792	13884.3462	0.103022411	0.663167547	0.155348994	-9999	-9999	-9999	1	0
1457	100	4.056	3040411	2011	180	23	2	1	0.338	2.7	3	2	23.95165634	-68.69070435	90.97599792	13884.3462	0.103022411	0.663167547	0.155348994	-9999	-9999	-9999	2	0
1458	100	4.056	3040411	2011	180	23	2	1	0.338	2.7	3	2	23.95165634	-68.69070435	90.97599792	13884.3462	0.103022411	0.663167547	0.155348994	-9999	-9999	-9999	3	0
1459	100	128.928	3040412	2011	180	23	2	1	10.744	2.786	3	2	24.03434563	-74.59333038	100.5211563	5322.897475	0.104060258	0.663167547	0.156913979	-9999	-9999	-9999	1	0
1460	100	128.928	3040412	2011	180	23	2	1	10.744	2.786	3	2	24.03434563	-74.59333038	100.5211563	5322.897475	0.104060258	0.663167547	0.156913979	-9999	-9999	-9999	2	0
1461	100	128.928	3040412	2011	180	23	2	1	10.744	2.786	3	2	24.03434563	-74.59333038	100.5211563	5322.897475	0.104060258	0.663167547	0.156913979	-9999	-9999	-9999	3	0
1462	100	128.892	3040413	2011	180	23	2	1	10.741	3	3	2	24.09104156	-122.4343643	110.8229294	1295.113785	0.10668434	0.663167547	0.16087087	-9999	-9999	-9999	1	0
1463	100	128.892	3040413	2011	180	23	2	1	10.741	3	3	2	24.09104156	-122.4343643	110.8229294	1295.113785	0.10668434	0.663167547	0.16087087	-9999	-9999	-9999	2	0
1464	100	128.892	3040413	2011	180	23	2	1	10.741	3	3	2	24.09104156	-122.4343643	110.8229294	1295.113785	0.10668434	0.663167547	0.16087087	-9999	-9999	-9999	3	0
1465	100	68.556	3040414	2011	180	23	2	1	5.713	3	3	2	23.98897171	-149.764679	120.2464142	1110.313029	0.10668434	0.663167547	0.16087087	-9999	-9999	-9999	1	0
1466	100	68.556	3040414	2011	180	23	2	1	5.713	3	3	2	23.98897171	-149.764679	120.2464142	1110.313029	0.10668434	0.663167547	0.16087087	-9999	-9999	-9999	2	0
1467	100	68.556	3040414	2011	180	23	2	1	5.713	3	3	2	23.98897171	-149.764679	120.2464142	1110.313029	0.10668434	0.663167547	0.16087087	-9999	-9999	-9999	3	0
1468	100	61.344	3040654	2011	180	23	2	1	5.112	3	3	2	24.11325836	-576.088501	122.0979538	5699.341745	0.10668434	0.663167547	0.16087087	-9999	-9999	-9999	1	0
1469	100	61.344	3040654	2011	180	23	2	1	5.112	3	3	2	24.11325836	-576.088501	122.0979538	5699.341745	0.10668434	0.663167547	0.16087087	-9999	-9999	-9999	2	0
1470	100	61.344	3040654	2011	180	23	2	1	5.112	3	3	2	24.11325836	-576.088501	122.0979538	5699.341745	0.10668434	0.663167547	0.16087087	-9999	-9999	-9999	3	0
1471	100	129.084	3040655	2011	180	23	2	1	10.757	3	3	2	24.32694054	-1275.65918	132.277832	13492.58444	0.10668434	0.663167547	0.16087087	-9999	-9999	-9999	1	0
1472	100	129.084	3040655	2011	180	23	2	1	10.757	3	3	2	24.32694054	-1275.65918	132.277832	13492.58444	0.10668434	0.663167547	0.16087087	-9999	-9999	-9999	2	0
1473	100	129.084	3040655	2011	180	23	2	1	10.757	3	3	2	24.32694054	-1275.65918	132.277832	13492.58444	0.10668434	0.663167547	0.16087087	-9999	-9999	-9999	3	0
1474	100	128.508	3040656	2011	180	23	2	1	10.709	3	3	2	24.10078049	-1632.723633	141.9170685	22561.34443	0.10668434	0.663167547	0.16087087	-9999	-9999	-9999	1	0
1475	100	128.508	3040656	2011	180	23	2	1	10.709	3	3	2	24.10078049	-1632.723633	141.9170685	22561.34443	0.10668434	0.663167547	0.16087087	-9999	-9999	-9999	2	0
1476	100	128.508	3040656	2011	180	23	2	1	10.709	3	3	2	24.10078049	-1632.723633	141.9170685	22561.34443	0.10668434	0.663167547	0.16087087	-9999	-9999	-9999	3	0
1477	100	8.616	3040657	2011	180	23	2	1	0.718	3	3	2	23.99252319	-1876.815552	151.3263855	29391.35092	0.10668434	0.663167547	0.16087087	-9999	-9999	-9999	1	0
1478	100	8.616	3040657	2011	180	23	2	1	0.718	3	3	2	23.99252319	-1876.815552	151.3263855	29391.35092	0.10668434	0.663167547	0.16087087	-9999	-9999	-9999	2	0
1479	100	8.616	3040657	2011	180	23	2	1	0.718	3	3	2	23.99252319	-1876.815552	151.3263855	29391.35092	0.10668434	0.663167547	0.16087087	-9999	-9999	-9999	3	0
1480	100	107.868	3040897	2011	180	23	2	1	8.989	3.185	2.259	2	24.28474426	-1974.797119	154.1141815	35804.30312	0.109001223	0.663167547	0.164364531	-9999	-9999	-9999	1	0
1481	100	107.868	3040897	2011	180	23	2	1	8.989	3.185	2.259	2	24.28474426	-1974.797119	154.1141815	35804.30312	0.109001223	0.663167547	0.164364531	-9999	-9999	-9999	2	0
1482	100	107.868	3040897	2011	180	23	2	1	8.989	3.185	2.259	2	24.28474426	-1974.797119	154.1141815	35804.30312	0.109001223	0.663167547	0.164364531	-9999	-9999	-9999	3	0
1483	100	59.028	3040898	2011	180	23	2	1	4.919	3.5	1	2	24.20962334	-2122.091797	163.5319519	42474.57143	0.113051499	0.663167547	0.170472002	-9999	-9999	-9999	1	0
1484	100	59.028	3040898	2011	180	23	2	1	4.919	3.5	1	2	24.20962334	-2122.091797	163.5319519	42474.57143	0.113051499	0.663167547	0.170472002	-9999	-9999	-9999	2	0
1485	100	59.028	3040898	2011	180	23	2	1	4.919	3.5	1	2	24.20962334	-2122.091797	163.5319519	42474.57143	0.113051499	0.663167547	0.170472002	-9999	-9999	-9999	3	0
1486	100	76.092	3041150	2011	180	23	2	1	6.341	4.8	2	1	25.67092133	-3033.934814	270.8701477	138943.7449	0.035362042	0.663167547	0.053322938	-9999	-9999	-9999	1	0
1487	100	76.092	3041150	2011	180	23	2	1	6.341	4.8	2	1	25.67092133	-3033.934814	270.8701477	138943.7449	0.035362042	0.663167547	0.053322938	-9999	-9999	-9999	2	0
1488	100	76.092	3041150	2011	180	23	2	1	6.341	4.8	2	1	25.67092133	-3033.934814	270.8701477	138943.7449	0.035362042	0.663167547	0.053322938	-9999	-9999	-9999	3	0
1489	100	107.46	3041390	2011	180	23	2	1	8.955	4.197	0.448	2.272	25.86141014	-3062.696045	276.8633118	146211.5258	0.17132783	0.663167547	0.258347729	-9999	-9999	-9999	1	0
1490	100	107.46	3041390	2011	180	23	2	1	8.955	4.197	0.448	2.272	25.86141014	-3062.696045	276.8633118	146211.5258	0.17132783	0.663167547	0.258347729	-9999	-9999	-9999	2	0
1491	100	107.46	3041390	2011	180	23	2	1	8.955	4.197	0.448	2.272	25.86141014	-3062.696045	276.8633118	146211.5258	0.17132783	0.663167547	0.258347729	-9999	-9999	-9999	3	0
1492	100	120.456	3041630	2011	180	23	2	1	10.038	2.482	1	3	25.89632034	-3098.905273	282.8684998	152085.324	0.325133809	0.663167547	0.490274005	-9999	-9999	-9999	1	0
1493	100	120.456	3041630	2011	180	23	2	1	10.038	2.482	1	3	25.89632034	-3098.905273	282.8684998	152085.324	0.325133809	0.663167547	0.490274005	-9999	-9999	-9999	2	0
1494	100	120.456	3041630	2011	180	23	2	1	10.038	2.482	1	3	25.89632034	-3098.905273	282.8684998	152085.324	0.325133809	0.663167547	0.490274005	-9999	-9999	-9999	3	0
1495	100	20.244	3041870	2011	180	23	2	1	1.687	2.1	1	3	25.88734818	-3157.071777	289.5106201	157683.4198	0.313775423	0.663167547	0.47314653	-9999	-9999	-9999	1	0
1496	100	20.244	3041870	2011	180	23	2	1	1.687	2.1	1	3	25.88734818	-3157.071777	289.5106201	157683.4198	0.313775423	0.663167547	0.47314653	-9999	-9999	-9999	2	0
1497	100	20.244	3041870	2011	180	23	2	1	1.687	2.1	1	3	25.88734818	-3157.071777	289.5106201	157683.4198	0.313775423	0.663167547	0.47314653	-9999	-9999	-9999	3	0
1498	100	66.588	3042350	2011	180	23	2	1	5.549	4.5	0	1	26.64543533	-3281.903809	295.7979736	169245.4924	0.034075818	0.663167547	0.051383422	-9999	-9999	-9999	1	0
1499	100	66.588	3042350	2011	180	23	2	1	5.549	4.5	0	1	26.64543533	-3281.903809	295.7979736	169245.4924	0.034075818	0.663167547	0.051383422	-9999	-9999	-9999	2	0
1500	100	66.588	3042350	2011	180	23	2	1	5.549	4.5	0	1	26.64543533	-3281.903809	295.7979736	169245.4924	0.034075818	0.663167547	0.051383422	-9999	-9999	-9999	3	0
1501	100	120.516	3042590	2011	180	23	2	1	10.043	4.5	0	1	27.31339073	-3342.883301	298.6739197	175544.7811	0.034075818	0.663167547	0.051383422	-9999	-9999	-9999	1	0
1502	100	120.516	3042590	2011	180	23	2	1	10.043	4.5	0	1	27.31339073	-3342.883301	298.6739197	175544.7811	0.034075818	0.663167547	0.051383422	-9999	-9999	-9999	2	0
1503	100	120.516	3042590	2011	180	23	2	1	10.043	4.5	0	1	27.31339073	-3342.883301	298.6739197	175544.7811	0.034075818	0.663167547	0.051383422	-9999	-9999	-9999	3	0
1504	100	120.42	3042830	2011	180	23	2	1	10.035	4.5	0	1	27.50829697	-3424.36499	302.3111572	182175.4755	0.034075818	0.663167547	0.051383422	-9999	-9999	-9999	1	0
1505	100	120.42	3042830	2011	180	23	2	1	10.035	4.5	0	1	27.50829697	-3424.36499	302.3111572	182175.4755	0.034075818	0.663167547	0.051383422	-9999	-9999	-9999	2	0
1506	100	120.42	3042830	2011	180	23	2	1	10.035	4.5	0	1	27.50829697	-3424.36499	302.3111572	182175.4755	0.034075818	0.663167547	0.051383422	-9999	-9999	-9999	3	0
1507	100	105.336	3043070	2011	180	23	2	1	8.778	4.421	0	1	27.61480904	-3498.797607	305.9493408	188968.5105	0.033744728	0.663167547	0.050884167	-9999	-9999	-9999	1	0
1508	100	105.336	3043070	2011	180	23	2	1	8.778	4.421	0	1	27.61480904	-3498.797607	305.9493408	188968.5105	0.033744728	0.663167547	0.050884167	-9999	-9999	-9999	2	0
1509	100	105.336	3043070	2011	180	23	2	1	8.778	4.421	0	1	27.61480904	-3498.797607	305.9493408	188968.5105	0.033744728	0.663167547	0.050884167	-9999	-9999	-9999	3	0
1510	100	43.848	3043310	2011	180	23	2	1	3.654	4.4	0	1	27.74931145	-3580.017578	309.4688721	195878.48	0.033657243	0.663167547	0.050752247	-9999	-9999	-9999	1	0
1511	100	43.848	3043310	2011	180	23	2	1	3.654	4.4	0	1	27.74931145	-3580.017578	309.4688721	195878.48	0.033657243	0.663167547	0.050752247	-9999	-9999	-9999	2	0
1512	100	43.848	3043310	2011	180	23	2	1	3.654	4.4	0	1	27.74931145	-3580.017578	309.4688721	195878.48	0.033657243	0.663167547	0.050752247	-9999	-9999	-9999	3	0
1513	100	32.472	3043549	2011	180	23	2	1	2.706	4.4	0	1	27.76217461	-3552.7146	303.5133362	196333.144	0.033657243	0.663167547	0.050752247	-9999	-9999	-9999	1	0
1514	100	32.472	3043549	2011	180	23	2	1	2.706	4.4	0	1	27.76217461	-3552.7146	303.5133362	196333.144	0.033657243	0.663167547	0.050752247	-9999	-9999	-9999	2	0
1515	100	32.472	3043549	2011	180	23	2	1	2.706	4.4	0	1	27.76217461	-3552.7146	303.5133362	196333.144	0.033657243	0.663167547	0.050752247	-9999	-9999	-9999	3	0
1516	100	38.16	3043550	2011	180	23	2	1	3.18	4.4	0	1	27.66499138	-3667.42041	313.0346985	203045.9555	0.033657243	0.663167547	0.050752247	-9999	-9999	-9999	1	0
1517	100	38.16	3043550	2011	180	23	2	1	3.18	4.4	0	1	27.66499138	-3667.42041	313.0346985	203045.9555	0.033657243	0.663167547	0.050752247	-9999	-9999	-9999	2	0
1518	100	38.16	3043550	2011	180	23	2	1	3.18	4.4	0	1	27.66499138	-3667.42041	313.0346985	203045.9555	0.033657243	0.663167547	0.050752247	-9999	-9999	-9999	3	0
1519	100	81.864	3035185	2011	188	24	2	1	6.822	4.591	1.698	2	21.26293945	-2561.841797	237.5535126	52397.41218	0.128149664	0.663167547	0.193238745	-9999	-9999	-9999	1	1
1520	100	81.864	3035185	2011	188	24	2	1	6.822	4.591	1.698	2	21.26293945	-2561.841797	237.5535126	52397.41218	0.128149664	0.663167547	0.193238745	-9999	-9999	-9999	2	0
1521	100	81.864	3035185	2011	188	24	2	1	6.822	4.591	1.698	2	21.26293945	-2561.841797	237.5535126	52397.41218	0.128149664	0.663167547	0.193238745	-9999	-9999	-9999	3	0
1522	100	98.52	3035186	2011	188	24	2	1	8.21	4.44	1	2	21.66165543	-2361.707031	246.017807	55730.19084	0.125957752	0.663167547	0.189933528	-9999	-9999	-9999	1	0
1523	100	98.52	3035186	2011	188	24	2	1	8.21	4.44	1	2	21.66165543	-2361.707031	246.017807	55730.19084	0.125957752	0.663167547	0.189933528	-9999	-9999	-9999	2	0
1524	100	98.52	3035186	2011	188	24	2	1	8.21	4.44	1	2	21.66165543	-2361.707031	246.017807	55730.19084	0.125957752	0.663167547	0.189933528	-9999	-9999	-9999	3	0
1525	100	33.756	3035187	2011	188	24	2	1	2.813	4.4	1	2	21.68669701	-2048.238037	254.8954773	57825.07405	0.125382741	0.663167547	0.189066461	-9999	-9999	-9999	1	0
1526	100	33.756	3035187	2011	188	24	2	1	2.813	4.4	1	2	21.68669701	-2048.238037	254.8954773	57825.07405	0.125382741	0.663167547	0.189066461	-9999	-9999	-9999	2	0
1527	100	33.756	3035187	2011	188	24	2	1	2.813	4.4	1	2	21.68669701	-2048.238037	254.8954773	57825.07405	0.125382741	0.663167547	0.189066461	-9999	-9999	-9999	3	0
1528	100	121.116	3035425	2011	188	24	2	1	10.093	4.258	2	2	22.03372765	-2708.200439	243.0805206	61785.37114	0.123360334	0.663167547	0.186016844	-9999	-9999	-9999	1	0
1529	100	121.116	3035425	2011	188	24	2	1	10.093	4.258	2	2	22.03372765	-2708.200439	243.0805206	61785.37114	0.123360334	0.663167547	0.186016844	-9999	-9999	-9999	2	0
1530	100	121.116	3035425	2011	188	24	2	1	10.093	4.258	2	2	22.03372765	-2708.200439	243.0805206	61785.37114	0.123360334	0.663167547	0.186016844	-9999	-9999	-9999	3	0
1531	100	91.584	3035427	2011	188	24	2	1	7.632	4.116	1	2	22.27447319	-1659.533936	259.9055176	67683.47621	0.121367156	0.663167547	0.183011302	-9999	-9999	-9999	1	0
1532	100	91.584	3035427	2011	188	24	2	1	7.632	4.116	1	2	22.27447319	-1659.533936	259.9055176	67683.47621	0.121367156	0.663167547	0.183011302	-9999	-9999	-9999	2	0
1533	100	91.584	3035427	2011	188	24	2	1	7.632	4.116	1	2	22.27447319	-1659.533936	259.9055176	67683.47621	0.121367156	0.663167547	0.183011302	-9999	-9999	-9999	3	0
1534	100	125.604	3035428	2011	188	24	2	1	10.467	4	1	2	22.10454369	-1980.346802	268.6238098	69934.58407	0.119760401	0.663167547	0.180588453	-9999	-9999	-9999	1	0
1535	100	125.604	3035428	2011	188	24	2	1	10.467	4	1	2	22.10454369	-1980.346802	268.6238098	69934.58407	0.119760401	0.663167547	0.180588453	-9999	-9999	-9999	2	0
1536	100	125.604	3035428	2011	188	24	2	1	10.467	4	1	2	22.10454369	-1980.346802	268.6238098	69934.58407	0.119760401	0.663167547	0.180588453	-9999	-9999	-9999	3	0
1537	100	57.792	3035429	2011	188	24	2	1	4.816	3.938	1.496	2.155	22.36306381	-2820.483887	277.1722412	73371.62298	0.144310981	0.663167547	0.21760863	-9999	-9999	-9999	1	0
1538	100	57.792	3035429	2011	188	24	2	1	4.816	3.938	1.496	2.155	22.36306381	-2820.483887	277.1722412	73371.62298	0.144310981	0.663167547	0.21760863	-9999	-9999	-9999	2	0
1539	100	57.792	3035429	2011	188	24	2	1	4.816	3.938	1.496	2.155	22.36306381	-2820.483887	277.1722412	73371.62298	0.144310981	0.663167547	0.21760863	-9999	-9999	-9999	3	0
1540	100	64.62	3035430	2011	188	24	2	1	5.385	3.6	2	3	23.18098068	-3201.429443	285.9675598	77617.82683	0.359580867	0.663167547	0.542217225	-9999	-9999	-9999	1	0
1541	100	64.62	3035430	2011	188	24	2	1	5.385	3.6	2	3	23.18098068	-3201.429443	285.9675598	77617.82683	0.359580867	0.663167547	0.542217225	-9999	-9999	-9999	2	0
1542	100	64.62	3035430	2011	188	24	2	1	5.385	3.6	2	3	23.18098068	-3201.429443	285.9675598	77617.82683	0.359580867	0.663167547	0.542217225	-9999	-9999	-9999	3	0
1543	100	120.84	3035665	2011	188	24	2	1	10.07	3.987	2	2	22.65078163	-2919.0896	248.6704407	71339.85913	0.119581529	0.663167547	0.180318729	-9999	-9999	-9999	1	0
1544	100	120.84	3035665	2011	188	24	2	1	10.07	3.987	2	2	22.65078163	-2919.0896	248.6704407	71339.85913	0.119581529	0.663167547	0.180318729	-9999	-9999	-9999	2	0
1545	100	120.84	3035665	2011	188	24	2	1	10.07	3.987	2	2	22.65078163	-2919.0896	248.6704407	71339.85913	0.119581529	0.663167547	0.180318729	-9999	-9999	-9999	3	0
1546	100	120.84	3037104	2011	188	24	2	1	10.07	0.569	3	3	24.15568542	-3365.48877	280.661377	122749.1885	0.270673399	0.663167547	0.180318729	-9999	-9999	-9999	1	0
1547	100	120.84	3037104	2011	188	24	2	1	10.07	0.569	3	3	24.15568542	-3365.48877	280.661377	122749.1885	0.270673399	0.663167547	0.180318729	-9999	-9999	-9999	2	0
1548	100	120.84	3037104	2011	188	24	2	1	10.07	0.569	3	3	24.15568542	-3365.48877	280.661377	122749.1885	0.270673399	0.663167547	0.180318729	-9999	-9999	-9999	3	0
1549	100	61.356	3035670	2011	188	24	2	1	5.113	3.756	2	2.611	23.68424797	-3315.042969	290.6104126	86675.36253	0.242752042	0.663167547	0.366049339	-9999	-9999	-9999	1	0
1550	100	61.356	3035670	2011	188	24	2	1	5.113	3.756	2	2.611	23.68424797	-3315.042969	290.6104126	86675.36253	0.242752042	0.663167547	0.366049339	-9999	-9999	-9999	2	0
1551	100	61.356	3035670	2011	188	24	2	1	5.113	3.756	2	2.611	23.68424797	-3315.042969	290.6104126	86675.36253	0.242752042	0.663167547	0.366049339	-9999	-9999	-9999	3	0
1552	100	126.732	3035671	2011	188	24	2	1	10.561	4.171	2.342	2	23.81203842	-3423.844482	299.3381958	90172.18578	0.122135713	0.663167547	0.184170221	-9999	-9999	-9999	1	0
1553	100	126.732	3035671	2011	188	24	2	1	10.561	4.171	2.342	2	23.81203842	-3423.844482	299.3381958	90172.18578	0.122135713	0.663167547	0.184170221	-9999	-9999	-9999	2	0
1554	100	126.732	3035671	2011	188	24	2	1	10.561	4.171	2.342	2	23.81203842	-3423.844482	299.3381958	90172.18578	0.122135713	0.663167547	0.184170221	-9999	-9999	-9999	3	0
1555	100	93.84	3035672	2011	188	24	2	1	7.82	4.69	3	2	23.53090858	-3504.596191	308.3936462	93899.70582	0.129605107	0.663167547	0.195433427	-9999	-9999	-9999	1	0
1556	100	93.84	3035672	2011	188	24	2	1	7.82	4.69	3	2	23.53090858	-3504.596191	308.3936462	93899.70582	0.129605107	0.663167547	0.195433427	-9999	-9999	-9999	2	0
1557	100	93.84	3035672	2011	188	24	2	1	7.82	4.69	3	2	23.53090858	-3504.596191	308.3936462	93899.70582	0.129605107	0.663167547	0.195433427	-9999	-9999	-9999	3	0
1558	100	58.812	3035673	2011	188	24	2	1	4.901	4.8	3	2	23.36547279	-3691.110107	317.132843	98272.07413	0.131239468	0.663167547	0.197897905	-9999	-9999	-9999	1	0
1559	100	58.812	3035673	2011	188	24	2	1	4.901	4.8	3	2	23.36547279	-3691.110107	317.132843	98272.07413	0.131239468	0.663167547	0.197897905	-9999	-9999	-9999	2	0
1560	100	58.812	3035673	2011	188	24	2	1	4.901	4.8	3	2	23.36547279	-3691.110107	317.132843	98272.07413	0.131239468	0.663167547	0.197897905	-9999	-9999	-9999	3	0
1561	100	120.948	3035905	2011	188	24	2	1	10.079	3.553	2	2.309	22.62101364	-3088.25	254.6438904	81001.96855	0.16689757	0.663167547	0.251667276	-9999	-9999	-9999	1	0
1562	100	120.948	3035905	2011	188	24	2	1	10.079	3.553	2	2.309	22.62101364	-3088.25	254.6438904	81001.96855	0.16689757	0.663167547	0.251667276	-9999	-9999	-9999	2	0
1563	100	120.948	3035905	2011	188	24	2	1	10.079	3.553	2	2.309	22.62101364	-3088.25	254.6438904	81001.96855	0.16689757	0.663167547	0.251667276	-9999	-9999	-9999	3	0
1564	100	67.02	3035913	2011	188	24	2	1	5.585	4.414	3	2	23.50518417	-3800.504639	321.7489624	107169.8481	0.125583728	0.663167547	0.189369532	-9999	-9999	-9999	1	0
1565	100	67.02	3035913	2011	188	24	2	1	5.585	4.414	3	2	23.50518417	-3800.504639	321.7489624	107169.8481	0.125583728	0.663167547	0.189369532	-9999	-9999	-9999	2	0
1566	100	67.02	3035913	2011	188	24	2	1	5.585	4.414	3	2	23.50518417	-3800.504639	321.7489624	107169.8481	0.125583728	0.663167547	0.189369532	-9999	-9999	-9999	3	0
1567	100	124.08	3035914	2011	188	24	2	1	10.34	3.093	3	2.754	23.64234161	-3897.118164	331.0003662	111740.4913	0.266003715	0.663167547	0.401110875	-9999	-9999	-9999	1	0
1568	100	124.08	3035914	2011	188	24	2	1	10.34	3.093	3	2.754	23.64234161	-3897.118164	331.0003662	111740.4913	0.266003715	0.663167547	0.401110875	-9999	-9999	-9999	2	0
1569	100	124.08	3035914	2011	188	24	2	1	10.34	3.093	3	2.754	23.64234161	-3897.118164	331.0003662	111740.4913	0.266003715	0.663167547	0.401110875	-9999	-9999	-9999	3	0
1570	100	16.116	3035915	2011	188	24	2	1	1.343	2.7	3	3	23.84721184	-4047.839844	339.6322937	116826.1289	0.331714922	0.663167547	0.500197761	-9999	-9999	-9999	1	0
1571	100	16.116	3035915	2011	188	24	2	1	1.343	2.7	3	3	23.84721184	-4047.839844	339.6322937	116826.1289	0.331714922	0.663167547	0.500197761	-9999	-9999	-9999	2	0
1572	100	16.116	3035915	2011	188	24	2	1	1.343	2.7	3	3	23.84721184	-4047.839844	339.6322937	116826.1289	0.331714922	0.663167547	0.500197761	-9999	-9999	-9999	3	0
1573	100	120.852	3036145	2011	188	24	2	1	10.071	2.556	2	3	22.68168831	-3069.243896	260.7982788	90737.32578	0.327359884	0.663167547	0.493630736	-9999	-9999	-9999	1	0
1574	100	120.852	3036145	2011	188	24	2	1	10.071	2.556	2	3	22.68168831	-3069.243896	260.7982788	90737.32578	0.327359884	0.663167547	0.493630736	-9999	-9999	-9999	2	0
1575	100	120.852	3036145	2011	188	24	2	1	10.071	2.556	2	3	22.68168831	-3069.243896	260.7982788	90737.32578	0.327359884	0.663167547	0.493630736	-9999	-9999	-9999	3	0
1576	100	127.956	3036345	2011	188	24	2	1	10.663	2.844	2	2.745	23.72465134	-88.88959503	116.2529373	10387.53248	0.256900172	0.663167547	0.387383509	-9999	-9999	-9999	1	0
1577	100	127.956	3036345	2011	188	24	2	1	10.663	2.844	2	2.745	23.72465134	-88.88959503	116.2529373	10387.53248	0.256900172	0.663167547	0.387383509	-9999	-9999	-9999	2	0
1578	100	127.956	3036345	2011	188	24	2	1	10.663	2.844	2	2.745	23.72465134	-88.88959503	116.2529373	10387.53248	0.256900172	0.663167547	0.387383509	-9999	-9999	-9999	3	0
1579	100	108.192	3036346	2011	188	24	2	1	9.016	2.896	2	2.104	23.44893646	-99.61504364	120.2575684	9098.371644	0.120272466	0.663167547	0.181360603	-9999	-9999	-9999	1	0
1580	100	108.192	3036346	2011	188	24	2	1	9.016	2.896	2	2.104	23.44893646	-99.61504364	120.2575684	9098.371644	0.120272466	0.663167547	0.181360603	-9999	-9999	-9999	2	0
1581	100	108.192	3036346	2011	188	24	2	1	9.016	2.896	2	2.104	23.44893646	-99.61504364	120.2575684	9098.371644	0.120272466	0.663167547	0.181360603	-9999	-9999	-9999	3	0
1582	100	120.888	3036385	2011	188	24	2	1	10.074	1.6	2.267	3	23.16856956	-3175.649658	267.0865479	100524.6515	0.299260008	0.663167547	0.451258524	-9999	-9999	-9999	1	0
1583	100	120.888	3036385	2011	188	24	2	1	10.074	1.6	2.267	3	23.16856956	-3175.649658	267.0865479	100524.6515	0.299260008	0.663167547	0.451258524	-9999	-9999	-9999	2	0
1584	100	120.888	3036385	2011	188	24	2	1	10.074	1.6	2.267	3	23.16856956	-3175.649658	267.0865479	100524.6515	0.299260008	0.663167547	0.451258524	-9999	-9999	-9999	3	0
1585	100	40.02	3036585	2011	188	24	2	1	3.335	3	2	3	23.84660721	-130.3223572	125.2569733	926.8293313	0.340883453	0.663167547	0.514023122	-9999	-9999	-9999	1	0
1586	100	40.02	3036585	2011	188	24	2	1	3.335	3	2	3	23.84660721	-130.3223572	125.2569733	926.8293313	0.340883453	0.663167547	0.514023122	-9999	-9999	-9999	2	0
1587	100	40.02	3036585	2011	188	24	2	1	3.335	3	2	3	23.84660721	-130.3223572	125.2569733	926.8293313	0.340883453	0.663167547	0.514023122	-9999	-9999	-9999	3	0
1588	100	55.824	3036586	2011	188	24	2	1	4.652	2.214	2	3	23.63964653	-116.7306671	129.5022125	6677.785602	0.317141382	0.663167547	0.478222108	-9999	-9999	-9999	1	0
1589	100	55.824	3036586	2011	188	24	2	1	4.652	2.214	2	3	23.63964653	-116.7306671	129.5022125	6677.785602	0.317141382	0.663167547	0.478222108	-9999	-9999	-9999	2	0
1590	100	55.824	3036586	2011	188	24	2	1	4.652	2.214	2	3	23.63964653	-116.7306671	129.5022125	6677.785602	0.317141382	0.663167547	0.478222108	-9999	-9999	-9999	3	0
1591	100	63.456	3036587	2011	188	24	2	1	5.288	2	2.268	3	23.77993011	-130.7201233	132.822464	2227.941306	0.310839807	0.663167547	0.468719872	-9999	-9999	-9999	1	0
1592	100	63.456	3036587	2011	188	24	2	1	5.288	2	2.268	3	23.77993011	-130.7201233	132.822464	2227.941306	0.310839807	0.663167547	0.468719872	-9999	-9999	-9999	2	0
1593	100	63.456	3036587	2011	188	24	2	1	5.288	2	2.268	3	23.77993011	-130.7201233	132.822464	2227.941306	0.310839807	0.663167547	0.468719872	-9999	-9999	-9999	3	0
1594	100	55.284	3036624	2011	188	24	2	1	4.607	0.5	3	3	23.07967949	-3194.071289	266.5492859	104876.7214	0.268827525	0.663167547	0.405368939	-9999	-9999	-9999	1	0
1595	100	55.284	3036624	2011	188	24	2	1	4.607	0.5	3	3	23.07967949	-3194.071289	266.5492859	104876.7214	0.268827525	0.663167547	0.405368939	-9999	-9999	-9999	2	0
1596	100	55.284	3036624	2011	188	24	2	1	4.607	0.5	3	3	23.07967949	-3194.071289	266.5492859	104876.7214	0.268827525	0.663167547	0.405368939	-9999	-9999	-9999	3	0
1597	100	43.26	3036625	2011	188	24	2	1	3.605	0.5	3	3	23.37817764	-3273.98999	273.9369812	110076.3405	0.268827525	0.663167547	0.405368939	-9999	-9999	-9999	1	0
1598	100	43.26	3036625	2011	188	24	2	1	3.605	0.5	3	3	23.37817764	-3273.98999	273.9369812	110076.3405	0.268827525	0.663167547	0.405368939	-9999	-9999	-9999	2	0
1599	100	43.26	3036625	2011	188	24	2	1	3.605	0.5	3	3	23.37817764	-3273.98999	273.9369812	110076.3405	0.268827525	0.663167547	0.405368939	-9999	-9999	-9999	3	0
1600	100	97.356	3036826	2011	188	24	2	1	8.113	2.579	1.969	2.154	23.79128265	-127.4803391	138.5065918	448.3458505	0.123512194	0.663167547	0.186245836	-9999	-9999	-9999	1	0
1601	100	97.356	3036826	2011	188	24	2	1	8.113	2.579	1.969	2.154	23.79128265	-127.4803391	138.5065918	448.3458505	0.123512194	0.663167547	0.186245836	-9999	-9999	-9999	2	0
1602	100	97.356	3036826	2011	188	24	2	1	8.113	2.579	1.969	2.154	23.79128265	-127.4803391	138.5065918	448.3458505	0.123512194	0.663167547	0.186245836	-9999	-9999	-9999	3	0
1603	100	120.816	3036864	2011	188	24	2	1	10.068	0.5	3	3	23.56830978	-3306.638916	273.3795166	113724.426	0.268827525	0.663167547	0.405368939	-9999	-9999	-9999	1	0
1604	100	120.816	3036864	2011	188	24	2	1	10.068	0.5	3	3	23.56830978	-3306.638916	273.3795166	113724.426	0.268827525	0.663167547	0.405368939	-9999	-9999	-9999	2	0
1605	100	120.816	3036864	2011	188	24	2	1	10.068	0.5	3	3	23.56830978	-3306.638916	273.3795166	113724.426	0.268827525	0.663167547	0.405368939	-9999	-9999	-9999	3	0
1606	100	61.224	3037066	2011	188	24	2	1	5.102	2.867	1	2.832	23.99721909	-391.708313	147.5113068	7864.608516	0.28304982	0.663167547	0.426814945	-9999	-9999	-9999	1	0
1607	100	61.224	3037066	2011	188	24	2	1	5.102	2.867	1	2.832	23.99721909	-391.708313	147.5113068	7864.608516	0.28304982	0.663167547	0.426814945	-9999	-9999	-9999	2	0
1608	100	61.224	3037066	2011	188	24	2	1	5.102	2.867	1	2.832	23.99721909	-391.708313	147.5113068	7864.608516	0.28304982	0.663167547	0.426814945	-9999	-9999	-9999	3	0
1609	100	75.516	3037067	2011	188	24	2	1	6.293	3.406	1	2	24.15825272	-532.4850464	151.767868	13425.10412	0.111828801	0.663167547	0.168628278	-9999	-9999	-9999	1	0
1610	100	75.516	3037067	2011	188	24	2	1	6.293	3.406	1	2	24.15825272	-532.4850464	151.767868	13425.10412	0.111828801	0.663167547	0.168628278	-9999	-9999	-9999	2	0
1611	100	75.516	3037067	2011	188	24	2	1	6.293	3.406	1	2	24.15825272	-532.4850464	151.767868	13425.10412	0.111828801	0.663167547	0.168628278	-9999	-9999	-9999	3	0
1612	100	136.908	3037307	2011	188	24	2	1	11.409	3.876	0.874	2	24.41432381	-859.3070679	160.7728424	21251.7151	0.118063984	0.663167547	0.1780304	-9999	-9999	-9999	1	0
1613	100	136.908	3037307	2011	188	24	2	1	11.409	3.876	0.874	2	24.41432381	-859.3070679	160.7728424	21251.7151	0.118063984	0.663167547	0.1780304	-9999	-9999	-9999	2	0
1614	100	136.908	3037307	2011	188	24	2	1	11.409	3.876	0.874	2	24.41432381	-859.3070679	160.7728424	21251.7151	0.118063984	0.663167547	0.1780304	-9999	-9999	-9999	3	0
1615	100	95.832	3037344	2011	188	24	2	1	7.986	0.793	3	3	24.55028343	-3417.087891	287.9259949	131652.0512	0.276724939	0.663167547	0.417277565	-9999	-9999	-9999	1	0
1616	100	95.832	3037344	2011	188	24	2	1	7.986	0.793	3	3	24.55028343	-3417.087891	287.9259949	131652.0512	0.276724939	0.663167547	0.417277565	-9999	-9999	-9999	2	0
1617	100	95.832	3037344	2011	188	24	2	1	7.986	0.793	3	3	24.55028343	-3417.087891	287.9259949	131652.0512	0.276724939	0.663167547	0.417277565	-9999	-9999	-9999	3	0
1618	100	57.612	3037542	2011	188	24	2	1	4.801	3	0	2	24.03723335	-96.3660965	126.7731628	7746.784282	0.10668434	0.663167547	0.16087087	-9999	-9999	-9999	1	0
1619	100	57.612	3037542	2011	188	24	2	1	4.801	3	0	2	24.03723335	-96.3660965	126.7731628	7746.784282	0.10668434	0.663167547	0.16087087	-9999	-9999	-9999	2	0
1620	100	57.612	3037542	2011	188	24	2	1	4.801	3	0	2	24.03723335	-96.3660965	126.7731628	7746.784282	0.10668434	0.663167547	0.16087087	-9999	-9999	-9999	3	0
1621	100	36.912	3037547	2011	188	24	2	1	3.076	3.943	0	2	24.54378319	-622.6798706	169.7781372	27990.77268	0.118977895	0.663167547	0.1794085	-9999	-9999	-9999	1	0
1622	100	36.912	3037547	2011	188	24	2	1	3.076	3.943	0	2	24.54378319	-622.6798706	169.7781372	27990.77268	0.118977895	0.663167547	0.1794085	-9999	-9999	-9999	2	0
1623	100	36.912	3037547	2011	188	24	2	1	3.076	3.943	0	2	24.54378319	-622.6798706	169.7781372	27990.77268	0.118977895	0.663167547	0.1794085	-9999	-9999	-9999	3	0
1624	100	99.96	3037548	2011	188	24	2	1	8.33	4.145	0	1.96	24.61844635	-1342.134521	174.0458679	35220.4282	0.115774835	0.663167547	0.17457856	-9999	-9999	-9999	1	0
1625	100	99.96	3037548	2011	188	24	2	1	8.33	4.145	0	1.96	24.61844635	-1342.134521	174.0458679	35220.4282	0.115774835	0.663167547	0.17457856	-9999	-9999	-9999	2	0
1626	100	99.96	3037548	2011	188	24	2	1	8.33	4.145	0	1.96	24.61844635	-1342.134521	174.0458679	35220.4282	0.115774835	0.663167547	0.17457856	-9999	-9999	-9999	3	0
1627	100	94.8	3037584	2011	188	24	2	1	7.9	1	3	3	24.74080849	-3506.99585	295.3253479	140220.1497	0.282396879	0.663167547	0.425830366	-9999	-9999	-9999	1	0
1628	100	94.8	3037584	2011	188	24	2	1	7.9	1	3	3	24.74080849	-3506.99585	295.3253479	140220.1497	0.282396879	0.663167547	0.425830366	-9999	-9999	-9999	2	0
1629	100	94.8	3037584	2011	188	24	2	1	7.9	1	3	3	24.74080849	-3506.99585	295.3253479	140220.1497	0.282396879	0.663167547	0.425830366	-9999	-9999	-9999	3	0
1630	100	65.556	3037782	2011	188	24	2	1	5.463	3	0	2	24.09682083	-110.5971069	130.5090332	3098.7081	0.10668434	0.663167547	0.16087087	-9999	-9999	-9999	1	0
1631	100	65.556	3037782	2011	188	24	2	1	5.463	3	0	2	24.09682083	-110.5971069	130.5090332	3098.7081	0.10668434	0.663167547	0.16087087	-9999	-9999	-9999	2	0
1632	100	65.556	3037782	2011	188	24	2	1	5.463	3	0	2	24.09682083	-110.5971069	130.5090332	3098.7081	0.10668434	0.663167547	0.16087087	-9999	-9999	-9999	3	0
1633	100	60.084	3037783	2011	188	24	2	1	5.007	3.117	0	2	24.22138977	-138.76297	139.9134064	5903.882274	0.108144348	0.663167547	0.163072436	-9999	-9999	-9999	1	0
1634	100	60.084	3037783	2011	188	24	2	1	5.007	3.117	0	2	24.22138977	-138.76297	139.9134064	5903.882274	0.108144348	0.663167547	0.163072436	-9999	-9999	-9999	2	0
1635	100	60.084	3037783	2011	188	24	2	1	5.007	3.117	0	2	24.22138977	-138.76297	139.9134064	5903.882274	0.108144348	0.663167547	0.163072436	-9999	-9999	-9999	3	0
1636	100	12.096	3037785	2011	188	24	2	1	1.008	2.7	0	2	24.18723679	-426.9282227	158.2408752	21569.07882	0.103022411	0.663167547	0.155348994	-9999	-9999	-9999	1	0
1637	100	12.096	3037785	2011	188	24	2	1	1.008	2.7	0	2	24.18723679	-426.9282227	158.2408752	21569.07882	0.103022411	0.663167547	0.155348994	-9999	-9999	-9999	2	0
1638	100	12.096	3037785	2011	188	24	2	1	1.008	2.7	0	2	24.18723679	-426.9282227	158.2408752	21569.07882	0.103022411	0.663167547	0.155348994	-9999	-9999	-9999	3	0
1639	100	68.748	3037788	2011	188	24	2	1	5.729	4.7	0	1	24.72824097	-1458.882202	183.0513458	42105.58184	0.03492816	0.663167547	0.052668681	-9999	-9999	-9999	1	0
1640	100	68.748	3037788	2011	188	24	2	1	5.729	4.7	0	1	24.72824097	-1458.882202	183.0513458	42105.58184	0.03492816	0.663167547	0.052668681	-9999	-9999	-9999	2	0
1641	100	68.748	3037788	2011	188	24	2	1	5.729	4.7	0	1	24.72824097	-1458.882202	183.0513458	42105.58184	0.03492816	0.663167547	0.052668681	-9999	-9999	-9999	3	0
1642	100	26.16	3037791	2011	188	24	2	1	2.18	4	0	2	24.68538475	-2346.504639	193.9223022	62744.18053	0.119760401	0.663167547	0.180588453	-9999	-9999	-9999	1	0
1643	100	26.16	3037791	2011	188	24	2	1	2.18	4	0	2	24.68538475	-2346.504639	193.9223022	62744.18053	0.119760401	0.663167547	0.180588453	-9999	-9999	-9999	2	0
1644	100	26.16	3037791	2011	188	24	2	1	2.18	4	0	2	24.68538475	-2346.504639	193.9223022	62744.18053	0.119760401	0.663167547	0.180588453	-9999	-9999	-9999	3	0
1645	100	139.116	3037792	2011	188	24	2	1	11.593	4	0.445	2	24.53035164	-2504.725098	197.4973755	70485.85614	0.119760401	0.663167547	0.180588453	-9999	-9999	-9999	1	0
1646	100	139.116	3037792	2011	188	24	2	1	11.593	4	0.445	2	24.53035164	-2504.725098	197.4973755	70485.85614	0.119760401	0.663167547	0.180588453	-9999	-9999	-9999	2	0
1647	100	139.116	3037792	2011	188	24	2	1	11.593	4	0.445	2	24.53035164	-2504.725098	197.4973755	70485.85614	0.119760401	0.663167547	0.180588453	-9999	-9999	-9999	3	0
1648	100	26.148	3037793	2011	188	24	2	1	2.179	4	1	2	24.39172554	-2612.791748	202.0263672	78738.04357	0.119760401	0.663167547	0.180588453	-9999	-9999	-9999	1	0
1649	100	26.148	3037793	2011	188	24	2	1	2.179	4	1	2	24.39172554	-2612.791748	202.0263672	78738.04357	0.119760401	0.663167547	0.180588453	-9999	-9999	-9999	2	0
1650	100	26.148	3037793	2011	188	24	2	1	2.179	4	1	2	24.39172554	-2612.791748	202.0263672	78738.04357	0.119760401	0.663167547	0.180588453	-9999	-9999	-9999	3	0
1651	100	87.024	3037824	2011	188	24	2	1	7.252	1	3	3	24.73106194	-3610.674805	303.1235046	148885.8778	0.282396879	0.663167547	0.425830366	-9999	-9999	-9999	1	0
1652	100	87.024	3037824	2011	188	24	2	1	7.252	1	3	3	24.73106194	-3610.674805	303.1235046	148885.8778	0.282396879	0.663167547	0.425830366	-9999	-9999	-9999	2	0
1653	100	87.024	3037824	2011	188	24	2	1	7.252	1	3	3	24.73106194	-3610.674805	303.1235046	148885.8778	0.282396879	0.663167547	0.425830366	-9999	-9999	-9999	3	0
1654	100	82.704	3038026	2011	188	24	2	1	6.892	3	0	2	24.81603813	-1156.070435	171.2643127	35459.32919	0.10668434	0.663167547	0.16087087	-9999	-9999	-9999	1	0
1655	100	82.704	3038026	2011	188	24	2	1	6.892	3	0	2	24.81603813	-1156.070435	171.2643127	35459.32919	0.10668434	0.663167547	0.16087087	-9999	-9999	-9999	2	0
1656	100	82.704	3038026	2011	188	24	2	1	6.892	3	0	2	24.81603813	-1156.070435	171.2643127	35459.32919	0.10668434	0.663167547	0.16087087	-9999	-9999	-9999	3	0
1657	100	108.708	3038027	2011	188	24	2	1	9.059	3	0	2	24.79551315	-1561.365234	180.80159	42394.55869	0.10668434	0.663167547	0.16087087	-9999	-9999	-9999	1	0
1658	100	108.708	3038027	2011	188	24	2	1	9.059	3	0	2	24.79551315	-1561.365234	180.80159	42394.55869	0.10668434	0.663167547	0.16087087	-9999	-9999	-9999	2	0
1659	100	108.708	3038027	2011	188	24	2	1	9.059	3	0	2	24.79551315	-1561.365234	180.80159	42394.55869	0.10668434	0.663167547	0.16087087	-9999	-9999	-9999	3	0
1660	100	124.944	3038028	2011	188	24	2	1	10.412	3.739	0	2	24.71090317	-1950.763306	189.6744843	48907.23623	0.116214881	0.663167547	0.175242111	-9999	-9999	-9999	1	0
1661	100	124.944	3038028	2011	188	24	2	1	10.412	3.739	0	2	24.71090317	-1950.763306	189.6744843	48907.23623	0.116214881	0.663167547	0.175242111	-9999	-9999	-9999	2	0
1662	100	124.944	3038028	2011	188	24	2	1	10.412	3.739	0	2	24.71090317	-1950.763306	189.6744843	48907.23623	0.116214881	0.663167547	0.175242111	-9999	-9999	-9999	3	0
1663	100	26.28	3038029	2011	188	24	2	1	2.19	4	0.266	2	24.6515274	-2154.041504	196.3358917	56234.12431	0.119760401	0.663167547	0.180588453	-9999	-9999	-9999	1	0
1664	100	26.28	3038029	2011	188	24	2	1	2.19	4	0.266	2	24.6515274	-2154.041504	196.3358917	56234.12431	0.119760401	0.663167547	0.180588453	-9999	-9999	-9999	2	0
1665	100	26.28	3038029	2011	188	24	2	1	2.19	4	0.266	2	24.6515274	-2154.041504	196.3358917	56234.12431	0.119760401	0.663167547	0.180588453	-9999	-9999	-9999	3	0
1666	100	114.324	3038033	2011	188	24	2	1	9.527	4	1.566	2	24.3171196	-2666.935059	210.9740448	84502.19632	0.119760401	0.663167547	0.180588453	-9999	-9999	-9999	1	0
1667	100	114.324	3038033	2011	188	24	2	1	9.527	4	1.566	2	24.3171196	-2666.935059	210.9740448	84502.19632	0.119760401	0.663167547	0.180588453	-9999	-9999	-9999	2	0
1668	100	114.324	3038033	2011	188	24	2	1	9.527	4	1.566	2	24.3171196	-2666.935059	210.9740448	84502.19632	0.119760401	0.663167547	0.180588453	-9999	-9999	-9999	3	0
1669	100	114.54	3038034	2011	188	24	2	1	9.545	4	1.817	2	24.23059273	-2745.220459	214.8999786	92585.33831	0.119760401	0.663167547	0.180588453	-9999	-9999	-9999	1	0
1670	100	114.54	3038034	2011	188	24	2	1	9.545	4	1.817	2	24.23059273	-2745.220459	214.8999786	92585.33831	0.119760401	0.663167547	0.180588453	-9999	-9999	-9999	2	0
1671	100	114.54	3038034	2011	188	24	2	1	9.545	4	1.817	2	24.23059273	-2745.220459	214.8999786	92585.33831	0.119760401	0.663167547	0.180588453	-9999	-9999	-9999	3	0
1672	100	100.752	3038064	2011	188	24	2	1	8.396	2.018	2.991	3	24.94792747	-3710.697266	311.2261963	157636.2865	0.311367037	0.663167547	0.469514889	-9999	-9999	-9999	1	0
1673	100	100.752	3038064	2011	188	24	2	1	8.396	2.018	2.991	3	24.94792747	-3710.697266	311.2261963	157636.2865	0.311367037	0.663167547	0.469514889	-9999	-9999	-9999	2	0
1674	100	100.752	3038064	2011	188	24	2	1	8.396	2.018	2.991	3	24.94792747	-3710.697266	311.2261963	157636.2865	0.311367037	0.663167547	0.469514889	-9999	-9999	-9999	3	0
1675	100	45.324	3038269	2011	188	24	2	1	3.777	4.126	1	1.82	24.48710823	-2337.966797	202.8126221	63049.27084	0.096617112	0.663167547	0.14569035	-9999	-9999	-9999	1	0
1676	100	45.324	3038269	2011	188	24	2	1	3.777	4.126	1	1.82	24.48710823	-2337.966797	202.8126221	63049.27084	0.096617112	0.663167547	0.14569035	-9999	-9999	-9999	2	0
1677	100	45.324	3038269	2011	188	24	2	1	3.777	4.126	1	1.82	24.48710823	-2337.966797	202.8126221	63049.27084	0.096617112	0.663167547	0.14569035	-9999	-9999	-9999	3	0
1678	100	27.036	3038274	2011	188	24	2	1	2.253	4	2	2	24.11103249	-2720.008057	224.4325867	98554.48451	0.119760401	0.663167547	0.180588453	-9999	-9999	-9999	1	0
1679	100	27.036	3038274	2011	188	24	2	1	2.253	4	2	2	24.11103249	-2720.008057	224.4325867	98554.48451	0.119760401	0.663167547	0.180588453	-9999	-9999	-9999	2	0
1680	100	27.036	3038274	2011	188	24	2	1	2.253	4	2	2	24.11103249	-2720.008057	224.4325867	98554.48451	0.119760401	0.663167547	0.180588453	-9999	-9999	-9999	3	0
1681	100	112.464	3038275	2011	188	24	2	1	9.372	4.124	2.809	2	24.05381203	-2847.796143	228.319458	106510.1412	0.121478676	0.663167547	0.183179465	-9999	-9999	-9999	1	0
1682	100	112.464	3038275	2011	188	24	2	1	9.372	4.124	2.809	2	24.05381203	-2847.796143	228.319458	106510.1412	0.121478676	0.663167547	0.183179465	-9999	-9999	-9999	2	0
1683	100	112.464	3038275	2011	188	24	2	1	9.372	4.124	2.809	2	24.05381203	-2847.796143	228.319458	106510.1412	0.121478676	0.663167547	0.183179465	-9999	-9999	-9999	3	0
1684	100	72.576	3038276	2011	188	24	2	1	6.048	4.5	3	2	23.75199127	-2862.84375	233.2166443	110879.0424	0.126824679	0.663167547	0.19124078	-9999	-9999	-9999	1	0
1685	100	72.576	3038276	2011	188	24	2	1	6.048	4.5	3	2	23.75199127	-2862.84375	233.2166443	110879.0424	0.126824679	0.663167547	0.19124078	-9999	-9999	-9999	2	0
1686	100	72.576	3038276	2011	188	24	2	1	6.048	4.5	3	2	23.75199127	-2862.84375	233.2166443	110879.0424	0.126824679	0.663167547	0.19124078	-9999	-9999	-9999	3	0
1687	100	121.152	3038304	2011	188	24	2	1	10.096	2.886	1.909	3	25.35367775	-3882.748535	319.2711182	166527.4533	0.337384517	0.663167547	0.508747026	-9999	-9999	-9999	1	0
1688	100	121.152	3038304	2011	188	24	2	1	10.096	2.886	1.909	3	25.35367775	-3882.748535	319.2711182	166527.4533	0.337384517	0.663167547	0.508747026	-9999	-9999	-9999	2	0
1689	100	121.152	3038304	2011	188	24	2	1	10.096	2.886	1.909	3	25.35367775	-3882.748535	319.2711182	166527.4533	0.337384517	0.663167547	0.508747026	-9999	-9999	-9999	3	0
1690	100	121.152	3039503	2011	188	24	2	1	10.096	1.742	1	3	25.60648155	-4207.541992	354.8085022	206561.601	0.303340637	0.663167547	0.508747026	-9999	-9999	-9999	1	0
1691	100	121.152	3039503	2011	188	24	2	1	10.096	1.742	1	3	25.60648155	-4207.541992	354.8085022	206561.601	0.303340637	0.663167547	0.508747026	-9999	-9999	-9999	2	0
1692	100	121.152	3039503	2011	188	24	2	1	10.096	1.742	1	3	25.60648155	-4207.541992	354.8085022	206561.601	0.303340637	0.663167547	0.508747026	-9999	-9999	-9999	3	0
1693	100	36.816	3038516	2011	188	24	2	1	3.068	4.5	3	2	23.74912453	-2928.644287	241.7552338	120324.4924	0.126824679	0.663167547	0.19124078	-9999	-9999	-9999	1	0
1694	100	36.816	3038516	2011	188	24	2	1	3.068	4.5	3	2	23.74912453	-2928.644287	241.7552338	120324.4924	0.126824679	0.663167547	0.19124078	-9999	-9999	-9999	2	0
1695	100	36.816	3038516	2011	188	24	2	1	3.068	4.5	3	2	23.74912453	-2928.644287	241.7552338	120324.4924	0.126824679	0.663167547	0.19124078	-9999	-9999	-9999	3	0
1696	100	69.444	3038517	2011	188	24	2	1	5.787	4.414	3	2	23.8464241	-2918.30127	246.6477356	123840.6378	0.125583728	0.663167547	0.189369532	-9999	-9999	-9999	1	0
1697	100	69.444	3038517	2011	188	24	2	1	5.787	4.414	3	2	23.8464241	-2918.30127	246.6477356	123840.6378	0.125583728	0.663167547	0.189369532	-9999	-9999	-9999	2	0
1698	100	69.444	3038517	2011	188	24	2	1	5.787	4.414	3	2	23.8464241	-2918.30127	246.6477356	123840.6378	0.125583728	0.663167547	0.189369532	-9999	-9999	-9999	3	0
1699	100	33.504	3038518	2011	188	24	2	1	2.792	4	3	2	23.74042702	-2866.699951	251.3620911	127891.0009	0.119760401	0.663167547	0.180588453	-9999	-9999	-9999	1	0
1700	100	33.504	3038518	2011	188	24	2	1	2.792	4	3	2	23.74042702	-2866.699951	251.3620911	127891.0009	0.119760401	0.663167547	0.180588453	-9999	-9999	-9999	2	0
1701	100	33.504	3038518	2011	188	24	2	1	2.792	4	3	2	23.74042702	-2866.699951	251.3620911	127891.0009	0.119760401	0.663167547	0.180588453	-9999	-9999	-9999	3	0
1702	100	34.368	3038543	2011	188	24	2	1	2.864	2.5	1	3	25.51564789	-3951.942627	321.2885742	171553.6604	0.325674533	0.663167547	0.491089371	-9999	-9999	-9999	1	0
1703	100	34.368	3038543	2011	188	24	2	1	2.864	2.5	1	3	25.51564789	-3951.942627	321.2885742	171553.6604	0.325674533	0.663167547	0.491089371	-9999	-9999	-9999	2	0
1704	100	34.368	3038543	2011	188	24	2	1	2.864	2.5	1	3	25.51564789	-3951.942627	321.2885742	171553.6604	0.325674533	0.663167547	0.491089371	-9999	-9999	-9999	3	0
1705	100	80.292	3038544	2011	188	24	2	1	6.691	2.678	1	3	25.6037159	-4020.076172	327.2530212	175537.9916	0.331047606	0.663167547	0.499191505	-9999	-9999	-9999	1	0
1706	100	80.292	3038544	2011	188	24	2	1	6.691	2.678	1	3	25.6037159	-4020.076172	327.2530212	175537.9916	0.331047606	0.663167547	0.499191505	-9999	-9999	-9999	2	0
1707	100	80.292	3038544	2011	188	24	2	1	6.691	2.678	1	3	25.6037159	-4020.076172	327.2530212	175537.9916	0.331047606	0.663167547	0.499191505	-9999	-9999	-9999	3	0
1708	100	85.848	3038758	2011	188	24	2	1	7.154	3.667	2.334	2.333	23.49671364	-2912.876709	260.3654175	136982.3746	0.173966409	0.663167547	0.262326481	-9999	-9999	-9999	1	0
1709	100	85.848	3038758	2011	188	24	2	1	7.154	3.667	2.334	2.333	23.49671364	-2912.876709	260.3654175	136982.3746	0.173966409	0.663167547	0.262326481	-9999	-9999	-9999	2	0
1710	100	85.848	3038758	2011	188	24	2	1	7.154	3.667	2.334	2.333	23.49671364	-2912.876709	260.3654175	136982.3746	0.173966409	0.663167547	0.262326481	-9999	-9999	-9999	3	0
1711	100	110.856	3038759	2011	188	24	2	1	9.238	3	0.783	3	23.41923714	-2916.391602	264.7565002	141303.1236	0.340883453	0.663167547	0.514023122	-9999	-9999	-9999	1	0
1712	100	110.856	3038759	2011	188	24	2	1	9.238	3	0.783	3	23.41923714	-2916.391602	264.7565002	141303.1236	0.340883453	0.663167547	0.514023122	-9999	-9999	-9999	2	0
1713	100	110.856	3038759	2011	188	24	2	1	9.238	3	0.783	3	23.41923714	-2916.391602	264.7565002	141303.1236	0.340883453	0.663167547	0.514023122	-9999	-9999	-9999	3	0
1714	100	74.568	3038783	2011	188	24	2	1	6.214	1	0	3	25.60831833	-4038.648682	329.4147644	180866.9466	0.282396879	0.663167547	0.425830366	-9999	-9999	-9999	1	0
1715	100	74.568	3038783	2011	188	24	2	1	6.214	1	0	3	25.60831833	-4038.648682	329.4147644	180866.9466	0.282396879	0.663167547	0.425830366	-9999	-9999	-9999	2	0
1716	100	74.568	3038783	2011	188	24	2	1	6.214	1	0	3	25.60831833	-4038.648682	329.4147644	180866.9466	0.282396879	0.663167547	0.425830366	-9999	-9999	-9999	3	0
1717	100	16.104	3038999	2011	188	24	2	1	1.342	3	0	3	23.43348885	-2969.894043	273.7595215	150248.5789	0.340883453	0.663167547	0.514023122	-9999	-9999	-9999	1	0
1718	100	16.104	3038999	2011	188	24	2	1	1.342	3	0	3	23.43348885	-2969.894043	273.7595215	150248.5789	0.340883453	0.663167547	0.514023122	-9999	-9999	-9999	2	0
1719	100	16.104	3038999	2011	188	24	2	1	1.342	3	0	3	23.43348885	-2969.894043	273.7595215	150248.5789	0.340883453	0.663167547	0.514023122	-9999	-9999	-9999	3	0
1720	100	122.232	3039000	2011	188	24	2	1	10.186	2.826	0	3	23.41371346	-3032.745605	278.1614075	152331.7524	0.335550245	0.663167547	0.5059811	-9999	-9999	-9999	1	0
1721	100	122.232	3039000	2011	188	24	2	1	10.186	2.826	0	3	23.41371346	-3032.745605	278.1614075	152331.7524	0.335550245	0.663167547	0.5059811	-9999	-9999	-9999	2	0
1722	100	122.232	3039000	2011	188	24	2	1	10.186	2.826	0	3	23.41371346	-3032.745605	278.1614075	152331.7524	0.335550245	0.663167547	0.5059811	-9999	-9999	-9999	3	0
1723	100	66.36	3039001	2011	188	24	2	1	5.53	2.5	0	3	23.5199585	-2969.849854	282.574646	152496.4788	0.325674533	0.663167547	0.491089371	-9999	-9999	-9999	1	0
1724	100	66.36	3039001	2011	188	24	2	1	5.53	2.5	0	3	23.5199585	-2969.849854	282.574646	152496.4788	0.325674533	0.663167547	0.491089371	-9999	-9999	-9999	2	0
1725	100	66.36	3039001	2011	188	24	2	1	5.53	2.5	0	3	23.5199585	-2969.849854	282.574646	152496.4788	0.325674533	0.663167547	0.491089371	-9999	-9999	-9999	3	0
1726	100	121.02	3039023	2011	188	24	2	1	10.085	0.093	0	3	25.68443489	-4096.256348	337.5435181	190249.9577	0.25811595	0.663167547	0.3892168	-9999	-9999	-9999	1	0
1727	100	121.02	3039023	2011	188	24	2	1	10.085	0.093	0	3	25.68443489	-4096.256348	337.5435181	190249.9577	0.25811595	0.663167547	0.3892168	-9999	-9999	-9999	2	0
1728	100	121.02	3039023	2011	188	24	2	1	10.085	0.093	0	3	25.68443489	-4096.256348	337.5435181	190249.9577	0.25811595	0.663167547	0.3892168	-9999	-9999	-9999	3	0
1729	100	62.712	3039241	2011	188	24	2	1	5.226	2.759	0	3	23.58335686	-2990.851807	291.5767212	162485.6905	0.333507996	0.663167547	0.502901564	-9999	-9999	-9999	1	0
1730	100	62.712	3039241	2011	188	24	2	1	5.226	2.759	0	3	23.58335686	-2990.851807	291.5767212	162485.6905	0.333507996	0.663167547	0.502901564	-9999	-9999	-9999	2	0
1731	100	62.712	3039241	2011	188	24	2	1	5.226	2.759	0	3	23.58335686	-2990.851807	291.5767212	162485.6905	0.333507996	0.663167547	0.502901564	-9999	-9999	-9999	3	0
1732	100	136.512	3039242	2011	188	24	2	1	11.376	2.843	0	3	23.58140755	-2991.006836	293.0007019	163105.9069	0.33606944	0.663167547	0.506764003	-9999	-9999	-9999	1	0
1733	100	136.512	3039242	2011	188	24	2	1	11.376	2.843	0	3	23.58140755	-2991.006836	293.0007019	163105.9069	0.33606944	0.663167547	0.506764003	-9999	-9999	-9999	2	0
1734	100	136.512	3039242	2011	188	24	2	1	11.376	2.843	0	3	23.58140755	-2991.006836	293.0007019	163105.9069	0.33606944	0.663167547	0.506764003	-9999	-9999	-9999	3	0
1735	100	47.904	3039243	2011	188	24	2	1	3.992	2.056	0	3	23.53162193	-3048.998779	292.4359741	164308.1329	0.312481782	0.663167547	0.471195829	-9999	-9999	-9999	1	0
1736	100	47.904	3039243	2011	188	24	2	1	3.992	2.056	0	3	23.53162193	-3048.998779	292.4359741	164308.1329	0.312481782	0.663167547	0.471195829	-9999	-9999	-9999	2	0
1737	100	47.904	3039243	2011	188	24	2	1	3.992	2.056	0	3	23.53162193	-3048.998779	292.4359741	164308.1329	0.312481782	0.663167547	0.471195829	-9999	-9999	-9999	3	0
1738	100	120.996	3039263	2011	188	24	2	1	10.083	0.115	0.989	3	25.54442024	-4149.616699	346.5243835	198524.6003	0.258687196	0.663167547	0.39007819	-9999	-9999	-9999	1	0
1739	100	120.996	3039263	2011	188	24	2	1	10.083	0.115	0.989	3	25.54442024	-4149.616699	346.5243835	198524.6003	0.258687196	0.663167547	0.39007819	-9999	-9999	-9999	2	0
1740	100	120.996	3039263	2011	188	24	2	1	10.083	0.115	0.989	3	25.54442024	-4149.616699	346.5243835	198524.6003	0.258687196	0.663167547	0.39007819	-9999	-9999	-9999	3	0
1741	100	90.204	3039483	2011	188	24	2	1	7.517	2	0	3	23.66967773	-3125.873779	302.4369507	174201.1454	0.310839807	0.663167547	0.468719872	-9999	-9999	-9999	1	0
1742	100	90.204	3039483	2011	188	24	2	1	7.517	2	0	3	23.66967773	-3125.873779	302.4369507	174201.1454	0.310839807	0.663167547	0.468719872	-9999	-9999	-9999	2	0
1743	100	90.204	3039483	2011	188	24	2	1	7.517	2	0	3	23.66967773	-3125.873779	302.4369507	174201.1454	0.310839807	0.663167547	0.468719872	-9999	-9999	-9999	3	0
1744	100	136.26	3039484	2011	188	24	2	1	11.355	2	0	3	23.79465103	-3216.0271	302.8829041	173429.864	0.310839807	0.663167547	0.468719872	-9999	-9999	-9999	1	0
1745	100	136.26	3039484	2011	188	24	2	1	11.355	2	0	3	23.79465103	-3216.0271	302.8829041	173429.864	0.310839807	0.663167547	0.468719872	-9999	-9999	-9999	2	0
1746	100	136.26	3039484	2011	188	24	2	1	11.355	2	0	3	23.79465103	-3216.0271	302.8829041	173429.864	0.310839807	0.663167547	0.468719872	-9999	-9999	-9999	3	0
1747	100	21.756	3039485	2011	188	24	2	1	1.813	2	0	3	23.89208603	-3290.745361	303.3401184	171427.3992	0.310839807	0.663167547	0.468719872	-9999	-9999	-9999	1	0
1748	100	21.756	3039485	2011	188	24	2	1	1.813	2	0	3	23.89208603	-3290.745361	303.3401184	171427.3992	0.310839807	0.663167547	0.468719872	-9999	-9999	-9999	2	0
1749	100	21.756	3039485	2011	188	24	2	1	1.813	2	0	3	23.89208603	-3290.745361	303.3401184	171427.3992	0.310839807	0.663167547	0.468719872	-9999	-9999	-9999	3	0
1750	100	117.6	3039725	2011	188	24	2	1	9.8	2	0	3	24.05070496	-3372.893799	313.3398743	181286.1171	0.310839807	0.663167547	0.468719872	-9999	-9999	-9999	1	0
1751	100	117.6	3039725	2011	188	24	2	1	9.8	2	0	3	24.05070496	-3372.893799	313.3398743	181286.1171	0.310839807	0.663167547	0.468719872	-9999	-9999	-9999	2	0
1752	100	117.6	3039725	2011	188	24	2	1	9.8	2	0	3	24.05070496	-3372.893799	313.3398743	181286.1171	0.310839807	0.663167547	0.468719872	-9999	-9999	-9999	3	0
1753	100	93.672	3039726	2011	188	24	2	1	7.806	2	0.215	3	24.03880501	-3436.050537	313.8076782	178842.5752	0.310839807	0.663167547	0.468719872	-9999	-9999	-9999	1	0
1754	100	93.672	3039726	2011	188	24	2	1	7.806	2	0.215	3	24.03880501	-3436.050537	313.8076782	178842.5752	0.310839807	0.663167547	0.468719872	-9999	-9999	-9999	2	0
1755	100	93.672	3039726	2011	188	24	2	1	7.806	2	0.215	3	24.03880501	-3436.050537	313.8076782	178842.5752	0.310839807	0.663167547	0.468719872	-9999	-9999	-9999	3	0
1756	100	67.764	3039743	2011	188	24	2	1	5.647	2	1	3	25.5787735	-4269.345703	363.4900513	214763.5272	0.310839807	0.663167547	0.468719872	-9999	-9999	-9999	1	0
1757	100	67.764	3039743	2011	188	24	2	1	5.647	2	1	3	25.5787735	-4269.345703	363.4900513	214763.5272	0.310839807	0.663167547	0.468719872	-9999	-9999	-9999	2	0
1758	100	67.764	3039743	2011	188	24	2	1	5.647	2	1	3	25.5787735	-4269.345703	363.4900513	214763.5272	0.310839807	0.663167547	0.468719872	-9999	-9999	-9999	3	0
1759	100	15.408	3039966	2011	188	24	2	1	1.284	2	1	3	24.13074875	-3531.004395	323.8067627	188609.9951	0.310839807	0.663167547	0.468719872	-9999	-9999	-9999	1	0
1760	100	15.408	3039966	2011	188	24	2	1	1.284	2	1	3	24.13074875	-3531.004395	323.8067627	188609.9951	0.310839807	0.663167547	0.468719872	-9999	-9999	-9999	2	0
1761	100	15.408	3039966	2011	188	24	2	1	1.284	2	1	3	24.13074875	-3531.004395	323.8067627	188609.9951	0.310839807	0.663167547	0.468719872	-9999	-9999	-9999	3	0
1762	100	88.872	3039967	2011	188	24	2	1	7.406	1.647	1	3	24.0584259	-3555.255371	324.2851257	186778.3088	0.300606913	0.663167547	0.453289541	-9999	-9999	-9999	1	0
1763	100	88.872	3039967	2011	188	24	2	1	7.406	1.647	1	3	24.0584259	-3555.255371	324.2851257	186778.3088	0.300606913	0.663167547	0.453289541	-9999	-9999	-9999	2	0
1764	100	88.872	3039967	2011	188	24	2	1	7.406	1.647	1	3	24.0584259	-3555.255371	324.2851257	186778.3088	0.300606913	0.663167547	0.453289541	-9999	-9999	-9999	3	0
1765	100	77.988	3039968	2011	188	24	2	1	6.499	1.195	2.22	3	24.06904984	-3595.827881	324.7747192	185435.5603	0.287809123	0.663167547	0.433991567	-9999	-9999	-9999	1	0
1766	100	77.988	3039968	2011	188	24	2	1	6.499	1.195	2.22	3	24.06904984	-3595.827881	324.7747192	185435.5603	0.287809123	0.663167547	0.433991567	-9999	-9999	-9999	2	0
1767	100	77.988	3039968	2011	188	24	2	1	6.499	1.195	2.22	3	24.06904984	-3595.827881	324.7747192	185435.5603	0.287809123	0.663167547	0.433991567	-9999	-9999	-9999	3	0
1768	100	103.392	3039983	2011	188	24	2	1	8.616	2.18	1	3	25.6442337	-4343.668945	372.0835266	223112.1929	0.316135358	0.663167547	0.47670511	-9999	-9999	-9999	1	0
1769	100	103.392	3039983	2011	188	24	2	1	8.616	2.18	1	3	25.6442337	-4343.668945	372.0835266	223112.1929	0.316135358	0.663167547	0.47670511	-9999	-9999	-9999	2	0
1770	100	103.392	3039983	2011	188	24	2	1	8.616	2.18	1	3	25.6442337	-4343.668945	372.0835266	223112.1929	0.316135358	0.663167547	0.47670511	-9999	-9999	-9999	3	0
1771	100	63.072	3040208	2011	188	24	2	1	5.256	1	3	3	24.56219101	-3693.662842	334.7723389	195373.4817	0.282396879	0.663167547	0.425830366	-9999	-9999	-9999	1	0
1772	100	63.072	3040208	2011	188	24	2	1	5.256	1	3	3	24.56219101	-3693.662842	334.7723389	195373.4817	0.282396879	0.663167547	0.425830366	-9999	-9999	-9999	2	0
1773	100	63.072	3040208	2011	188	24	2	1	5.256	1	3	3	24.56219101	-3693.662842	334.7723389	195373.4817	0.282396879	0.663167547	0.425830366	-9999	-9999	-9999	3	0
1774	100	122.028	3040209	2011	188	24	2	1	10.169	0.011	1.022	3	24.66853142	-3740.044922	336.2723694	194543.7847	0.255994615	0.663167547	0.386018008	-9999	-9999	-9999	1	0
1775	100	122.028	3040209	2011	188	24	2	1	10.169	0.011	1.022	3	24.66853142	-3740.044922	336.2723694	194543.7847	0.255994615	0.663167547	0.386018008	-9999	-9999	-9999	2	0
1776	100	122.028	3040209	2011	188	24	2	1	10.169	0.011	1.022	3	24.66853142	-3740.044922	336.2723694	194543.7847	0.255994615	0.663167547	0.386018008	-9999	-9999	-9999	3	0
1777	100	42.936	3040210	2011	188	24	2	1	3.578	0	1	3	24.63418579	-3767.421631	337.7836609	194226.0818	0.255710989	0.663167547	0.385590324	-9999	-9999	-9999	1	0
1778	100	42.936	3040210	2011	188	24	2	1	3.578	0	1	3	24.63418579	-3767.421631	337.7836609	194226.0818	0.255710989	0.663167547	0.385590324	-9999	-9999	-9999	2	0
1779	100	42.936	3040210	2011	188	24	2	1	3.578	0	1	3	24.63418579	-3767.421631	337.7836609	194226.0818	0.255710989	0.663167547	0.385590324	-9999	-9999	-9999	3	0
1780	100	95.004	3040223	2011	188	24	2	1	7.917	2.553	1.266	3	25.69329453	-4408.92334	380.4554138	231519.0817	0.327269479	0.663167547	0.493494412	-9999	-9999	-9999	1	0
1781	100	95.004	3040223	2011	188	24	2	1	7.917	2.553	1.266	3	25.69329453	-4408.92334	380.4554138	231519.0817	0.327269479	0.663167547	0.493494412	-9999	-9999	-9999	2	0
1782	100	95.004	3040223	2011	188	24	2	1	7.917	2.553	1.266	3	25.69329453	-4408.92334	380.4554138	231519.0817	0.327269479	0.663167547	0.493494412	-9999	-9999	-9999	3	0
1783	100	71.244	3040450	2011	188	24	2	1	5.937	0	1	3	25.24039459	-3838.33374	347.7796326	204225.9075	0.255710989	0.663167547	0.385590324	-9999	-9999	-9999	1	0
1784	100	71.244	3040450	2011	188	24	2	1	5.937	0	1	3	25.24039459	-3838.33374	347.7796326	204225.9075	0.255710989	0.663167547	0.385590324	-9999	-9999	-9999	2	0
1785	100	71.244	3040450	2011	188	24	2	1	5.937	0	1	3	25.24039459	-3838.33374	347.7796326	204225.9075	0.255710989	0.663167547	0.385590324	-9999	-9999	-9999	3	0
1786	100	119.508	3040451	2011	188	24	2	1	9.959	0.601	1.159	3	25.06476021	-3870.820313	349.3013	204371.2891	0.271532378	0.663167547	0.409447626	-9999	-9999	-9999	1	0
1787	100	119.508	3040451	2011	188	24	2	1	9.959	0.601	1.159	3	25.06476021	-3870.820313	349.3013	204371.2891	0.271532378	0.663167547	0.409447626	-9999	-9999	-9999	2	0
1788	100	119.508	3040451	2011	188	24	2	1	9.959	0.601	1.159	3	25.06476021	-3870.820313	349.3013	204371.2891	0.271532378	0.663167547	0.409447626	-9999	-9999	-9999	3	0
1789	100	5.748	3040452	2011	188	24	2	1	0.479	2	2	3	24.79066277	-3879.353516	351.5294189	204977.0953	0.310839807	0.663167547	0.468719872	-9999	-9999	-9999	1	0
1790	100	5.748	3040452	2011	188	24	2	1	0.479	2	2	3	24.79066277	-3879.353516	351.5294189	204977.0953	0.310839807	0.663167547	0.468719872	-9999	-9999	-9999	2	0
1791	100	5.748	3040452	2011	188	24	2	1	0.479	2	2	3	24.79066277	-3879.353516	351.5294189	204977.0953	0.310839807	0.663167547	0.468719872	-9999	-9999	-9999	3	0
1792	100	59.952	3040462	2011	188	24	2	1	4.996	2.7	2	3	25.71953964	-4425.188965	384.781311	234933.284	0.331714922	0.663167547	0.500197761	-9999	-9999	-9999	1	0
1793	100	59.952	3040462	2011	188	24	2	1	4.996	2.7	2	3	25.71953964	-4425.188965	384.781311	234933.284	0.331714922	0.663167547	0.500197761	-9999	-9999	-9999	2	0
1794	100	59.952	3040462	2011	188	24	2	1	4.996	2.7	2	3	25.71953964	-4425.188965	384.781311	234933.284	0.331714922	0.663167547	0.500197761	-9999	-9999	-9999	3	0
1795	100	35.352	3040463	2011	188	24	2	1	2.946	2.7	2	3	25.69155502	-4473.334473	389.4379578	239993.0188	0.331714922	0.663167547	0.500197761	-9999	-9999	-9999	1	0
1796	100	35.352	3040463	2011	188	24	2	1	2.946	2.7	2	3	25.69155502	-4473.334473	389.4379578	239993.0188	0.331714922	0.663167547	0.500197761	-9999	-9999	-9999	2	0
1797	100	35.352	3040463	2011	188	24	2	1	2.946	2.7	2	3	25.69155502	-4473.334473	389.4379578	239993.0188	0.331714922	0.663167547	0.500197761	-9999	-9999	-9999	3	0
1798	100	132.024	3040692	2011	188	24	2	1	11.002	2	2	3	25.29220581	-3945.010986	360.8283691	214942.6794	0.310839807	0.663167547	0.468719872	-9999	-9999	-9999	1	0
1799	100	132.024	3040692	2011	188	24	2	1	11.002	2	2	3	25.29220581	-3945.010986	360.8283691	214942.6794	0.310839807	0.663167547	0.468719872	-9999	-9999	-9999	2	0
1800	100	132.024	3040692	2011	188	24	2	1	11.002	2	2	3	25.29220581	-3945.010986	360.8283691	214942.6794	0.310839807	0.663167547	0.468719872	-9999	-9999	-9999	3	0
1801	100	109.872	3040693	2011	188	24	2	1	9.156	2	1.06	3	25.15480804	-3934.187256	363.3715515	215982.2703	0.310839807	0.663167547	0.468719872	-9999	-9999	-9999	1	0
1802	100	109.872	3040693	2011	188	24	2	1	9.156	2	1.06	3	25.15480804	-3934.187256	363.3715515	215982.2703	0.310839807	0.663167547	0.468719872	-9999	-9999	-9999	2	0
1803	100	109.872	3040693	2011	188	24	2	1	9.156	2	1.06	3	25.15480804	-3934.187256	363.3715515	215982.2703	0.310839807	0.663167547	0.468719872	-9999	-9999	-9999	3	0
1804	100	120.792	3040702	2011	188	24	2	1	10.066	2.7	2.614	3	25.72621918	-4477.34375	393.7649536	243699.019	0.331714922	0.663167547	0.500197761	-9999	-9999	-9999	1	0
1805	100	120.792	3040702	2011	188	24	2	1	10.066	2.7	2.614	3	25.72621918	-4477.34375	393.7649536	243699.019	0.331714922	0.663167547	0.500197761	-9999	-9999	-9999	2	0
1806	100	120.792	3040702	2011	188	24	2	1	10.066	2.7	2.614	3	25.72621918	-4477.34375	393.7649536	243699.019	0.331714922	0.663167547	0.500197761	-9999	-9999	-9999	3	0
1807	100	28.596	3040933	2011	188	24	2	1	2.383	1.693	1	3	25.33919144	-3989.982422	373.3647766	225905.0399	0.301928736	0.663167547	0.455282737	-9999	-9999	-9999	1	0
1808	100	28.596	3040933	2011	188	24	2	1	2.383	1.693	1	3	25.33919144	-3989.982422	373.3647766	225905.0399	0.301928736	0.663167547	0.455282737	-9999	-9999	-9999	2	0
1809	100	28.596	3040933	2011	188	24	2	1	2.383	1.693	1	3	25.33919144	-3989.982422	373.3647766	225905.0399	0.301928736	0.663167547	0.455282737	-9999	-9999	-9999	3	0
1810	100	101.544	3040934	2011	188	24	2	1	8.462	1.5	1	3	25.31191635	-4018.854004	375.1009827	227334.7151	0.29640662	0.663167547	0.446955858	-9999	-9999	-9999	1	0
1811	100	101.544	3040934	2011	188	24	2	1	8.462	1.5	1	3	25.31191635	-4018.854004	375.1009827	227334.7151	0.29640662	0.663167547	0.446955858	-9999	-9999	-9999	2	0
1812	100	101.544	3040934	2011	188	24	2	1	8.462	1.5	1	3	25.31191635	-4018.854004	375.1009827	227334.7151	0.29640662	0.663167547	0.446955858	-9999	-9999	-9999	3	0
1813	100	43.08	3040935	2011	188	24	2	1	3.59	1	0.503	3	25.31373215	-4056.259521	378.2417297	229148.5786	0.282396879	0.663167547	0.425830366	-9999	-9999	-9999	1	0
1814	100	43.08	3040935	2011	188	24	2	1	3.59	1	0.503	3	25.31373215	-4056.259521	378.2417297	229148.5786	0.282396879	0.663167547	0.425830366	-9999	-9999	-9999	2	0
1815	100	43.08	3040935	2011	188	24	2	1	3.59	1	0.503	3	25.31373215	-4056.259521	378.2417297	229148.5786	0.282396879	0.663167547	0.425830366	-9999	-9999	-9999	3	0
1816	100	120.66	3040942	2011	188	24	2	1	10.055	2.7	3	3	25.75065804	-4526.899902	402.7484741	252556.4797	0.331714922	0.663167547	0.500197761	-9999	-9999	-9999	1	0
1817	100	120.66	3040942	2011	188	24	2	1	10.055	2.7	3	3	25.75065804	-4526.899902	402.7484741	252556.4797	0.331714922	0.663167547	0.500197761	-9999	-9999	-9999	2	0
1818	100	120.66	3040942	2011	188	24	2	1	10.055	2.7	3	3	25.75065804	-4526.899902	402.7484741	252556.4797	0.331714922	0.663167547	0.500197761	-9999	-9999	-9999	3	0
1819	100	54.084	3041175	2011	188	24	2	1	4.507	1.924	0	3	25.47123718	-4114.769043	387.473999	238953.5512	0.308619483	0.663167547	0.465371811	-9999	-9999	-9999	1	0
1820	100	54.084	3041175	2011	188	24	2	1	4.507	1.924	0	3	25.47123718	-4114.769043	387.473999	238953.5512	0.308619483	0.663167547	0.465371811	-9999	-9999	-9999	2	0
1821	100	54.084	3041175	2011	188	24	2	1	4.507	1.924	0	3	25.47123718	-4114.769043	387.473999	238953.5512	0.308619483	0.663167547	0.465371811	-9999	-9999	-9999	3	0
1822	100	137.916	3041176	2011	188	24	2	1	11.493	2	0	3	25.55435944	-4168.559082	390.1988831	241077.9203	0.310839807	0.663167547	0.468719872	-9999	-9999	-9999	1	0
1823	100	137.916	3041176	2011	188	24	2	1	11.493	2	0	3	25.55435944	-4168.559082	390.1988831	241077.9203	0.310839807	0.663167547	0.468719872	-9999	-9999	-9999	2	0
1824	100	137.916	3041176	2011	188	24	2	1	11.493	2	0	3	25.55435944	-4168.559082	390.1988831	241077.9203	0.310839807	0.663167547	0.468719872	-9999	-9999	-9999	3	0
1825	100	49.26	3041177	2011	188	24	2	1	4.105	2	0	3	25.65828323	-4236.465332	393.6346741	243594.596	0.310839807	0.663167547	0.468719872	-9999	-9999	-9999	1	0
1826	100	49.26	3041177	2011	188	24	2	1	4.105	2	0	3	25.65828323	-4236.465332	393.6346741	243594.596	0.310839807	0.663167547	0.468719872	-9999	-9999	-9999	2	0
1827	100	49.26	3041177	2011	188	24	2	1	4.105	2	0	3	25.65828323	-4236.465332	393.6346741	243594.596	0.310839807	0.663167547	0.468719872	-9999	-9999	-9999	3	0
1828	100	121.2	3041182	2011	188	24	2	1	10.1	2.927	3	3	25.75502586	-4579.529785	411.8431091	261496.3476	0.338640835	0.663167547	0.510641446	-9999	-9999	-9999	1	0
1829	100	121.2	3041182	2011	188	24	2	1	10.1	2.927	3	3	25.75502586	-4579.529785	411.8431091	261496.3476	0.338640835	0.663167547	0.510641446	-9999	-9999	-9999	2	0
1830	100	121.2	3041182	2011	188	24	2	1	10.1	2.927	3	3	25.75502586	-4579.529785	411.8431091	261496.3476	0.338640835	0.663167547	0.510641446	-9999	-9999	-9999	3	0
1831	100	67.68	3041417	2011	188	24	2	1	5.64	2	0	3	25.75107765	-4313.900879	403.084198	253235.1794	0.310839807	0.663167547	0.468719872	-9999	-9999	-9999	1	0
1832	100	67.68	3041417	2011	188	24	2	1	5.64	2	0	3	25.75107765	-4313.900879	403.084198	253235.1794	0.310839807	0.663167547	0.468719872	-9999	-9999	-9999	2	0
1833	100	67.68	3041417	2011	188	24	2	1	5.64	2	0	3	25.75107765	-4313.900879	403.084198	253235.1794	0.310839807	0.663167547	0.468719872	-9999	-9999	-9999	3	0
1834	100	143.304	3041418	2011	188	24	2	1	11.942	2	2.029	3	25.84557724	-4388.412109	406.219696	256023.0843	0.310839807	0.663167547	0.468719872	-9999	-9999	-9999	1	0
1835	100	143.304	3041418	2011	188	24	2	1	11.942	2	2.029	3	25.84557724	-4388.412109	406.219696	256023.0843	0.310839807	0.663167547	0.468719872	-9999	-9999	-9999	2	0
1836	100	143.304	3041418	2011	188	24	2	1	11.942	2	2.029	3	25.84557724	-4388.412109	406.219696	256023.0843	0.310839807	0.663167547	0.468719872	-9999	-9999	-9999	3	0
1837	100	17.64	3041419	2011	188	24	2	1	1.47	2	3	3	25.92245674	-4459.04541	409.8268433	259165.7695	0.310839807	0.663167547	0.468719872	-9999	-9999	-9999	1	0
1838	100	17.64	3041419	2011	188	24	2	1	1.47	2	3	3	25.92245674	-4459.04541	409.8268433	259165.7695	0.310839807	0.663167547	0.468719872	-9999	-9999	-9999	2	0
1839	100	17.64	3041419	2011	188	24	2	1	1.47	2	3	3	25.92245674	-4459.04541	409.8268433	259165.7695	0.310839807	0.663167547	0.468719872	-9999	-9999	-9999	3	0
1840	100	120.984	3041422	2011	188	24	2	1	10.082	3	3	3	25.72464371	-4627.796875	421.0119019	270510.4499	0.340883453	0.663167547	0.514023122	-9999	-9999	-9999	1	0
1841	100	120.984	3041422	2011	188	24	2	1	10.082	3	3	3	25.72464371	-4627.796875	421.0119019	270510.4499	0.340883453	0.663167547	0.514023122	-9999	-9999	-9999	2	0
1842	100	120.984	3041422	2011	188	24	2	1	10.082	3	3	3	25.72464371	-4627.796875	421.0119019	270510.4499	0.340883453	0.663167547	0.514023122	-9999	-9999	-9999	3	0
1843	100	115.032	3041659	2011	188	24	2	1	9.586	2.518	3	3	25.85615921	-4522.255371	418.8135681	268621.1309	0.326215743	0.663167547	0.491905468	-9999	-9999	-9999	1	0
1844	100	115.032	3041659	2011	188	24	2	1	9.586	2.518	3	3	25.85615921	-4522.255371	418.8135681	268621.1309	0.326215743	0.663167547	0.491905468	-9999	-9999	-9999	2	0
1845	100	115.032	3041659	2011	188	24	2	1	9.586	2.518	3	3	25.85615921	-4522.255371	418.8135681	268621.1309	0.326215743	0.663167547	0.491905468	-9999	-9999	-9999	3	0
1846	100	129.24	3041660	2011	188	24	2	1	10.77	2.568	3	3	25.89179039	-4571.867188	422.4306946	271965.9258	0.327721638	0.663167547	0.49417623	-9999	-9999	-9999	1	0
1847	100	129.24	3041660	2011	188	24	2	1	10.77	2.568	3	3	25.89179039	-4571.867188	422.4306946	271965.9258	0.327721638	0.663167547	0.49417623	-9999	-9999	-9999	2	0
1848	100	129.24	3041660	2011	188	24	2	1	10.77	2.568	3	3	25.89179039	-4571.867188	422.4306946	271965.9258	0.327721638	0.663167547	0.49417623	-9999	-9999	-9999	3	0
1849	100	120.9	3041662	2011	188	24	2	1	10.075	2.826	3	3	25.63803101	-4664.275879	430.1831055	279591.6087	0.335550245	0.663167547	0.5059811	-9999	-9999	-9999	1	0
1850	100	120.9	3041662	2011	188	24	2	1	10.075	2.826	3	3	25.63803101	-4664.275879	430.1831055	279591.6087	0.335550245	0.663167547	0.5059811	-9999	-9999	-9999	2	0
1851	100	120.9	3041662	2011	188	24	2	1	10.075	2.826	3	3	25.63803101	-4664.275879	430.1831055	279591.6087	0.335550245	0.663167547	0.5059811	-9999	-9999	-9999	3	0
1852	100	7.788	3041900	2011	188	24	2	1	0.649	2.5	3	3	25.8222599	-4617.799805	431.5309753	281355.6978	0.325674533	0.663167547	0.491089371	-9999	-9999	-9999	1	0
1853	100	7.788	3041900	2011	188	24	2	1	0.649	2.5	3	3	25.8222599	-4617.799805	431.5309753	281355.6978	0.325674533	0.663167547	0.491089371	-9999	-9999	-9999	2	0
1854	100	7.788	3041900	2011	188	24	2	1	0.649	2.5	3	3	25.8222599	-4617.799805	431.5309753	281355.6978	0.325674533	0.663167547	0.491089371	-9999	-9999	-9999	3	0
1855	100	155.604	3041901	2011	188	24	2	1	12.967	2.076	3	3	25.76211929	-4643.999023	435.4395142	284893.0148	0.31306942	0.663167547	0.472081936	-9999	-9999	-9999	1	0
1856	100	155.604	3041901	2011	188	24	2	1	12.967	2.076	3	3	25.76211929	-4643.999023	435.4395142	284893.0148	0.31306942	0.663167547	0.472081936	-9999	-9999	-9999	2	0
1857	100	155.604	3041901	2011	188	24	2	1	12.967	2.076	3	3	25.76211929	-4643.999023	435.4395142	284893.0148	0.31306942	0.663167547	0.472081936	-9999	-9999	-9999	3	0
1858	100	114.444	3041902	2011	188	24	2	1	9.537	2.274	3	3	25.57893181	-4692.945801	439.6813965	288733.4955	0.318921123	0.663167547	0.480905806	-9999	-9999	-9999	1	0
1859	100	114.444	3041902	2011	188	24	2	1	9.537	2.274	3	3	25.57893181	-4692.945801	439.6813965	288733.4955	0.318921123	0.663167547	0.480905806	-9999	-9999	-9999	2	0
1860	100	114.444	3041902	2011	188	24	2	1	9.537	2.274	3	3	25.57893181	-4692.945801	439.6813965	288733.4955	0.318921123	0.663167547	0.480905806	-9999	-9999	-9999	3	0
1861	100	95.808	3037791	2011	204	26	2	1	7.984	4.5	2	2	24.59278107	-2346.504639	193.9223022	62744.18053	0.126824679	0.663167547	0.19124078	-9999	-9999	-9999	1	0
1862	100	95.808	3037791	2011	204	26	2	1	7.984	4.5	2	2	24.59278107	-2346.504639	193.9223022	62744.18053	0.126824679	0.663167547	0.19124078	-9999	-9999	-9999	2	0
1863	100	95.808	3037791	2011	204	26	2	1	7.984	4.5	2	2	24.59278107	-2346.504639	193.9223022	62744.18053	0.126824679	0.663167547	0.19124078	-9999	-9999	-9999	3	0
1864	100	120.312	3038031	2011	204	26	2	1	10.026	4.5	2	2	24.68622208	-2372.714844	202.9274597	69798.95863	0.126824679	0.663167547	0.19124078	-9999	-9999	-9999	1	0
1865	100	120.312	3038031	2011	204	26	2	1	10.026	4.5	2	2	24.68622208	-2372.714844	202.9274597	69798.95863	0.126824679	0.663167547	0.19124078	-9999	-9999	-9999	2	0
1866	100	120.312	3038031	2011	204	26	2	1	10.026	4.5	2	2	24.68622208	-2372.714844	202.9274597	69798.95863	0.126824679	0.663167547	0.19124078	-9999	-9999	-9999	3	0
1867	100	120.204	3038271	2011	204	26	2	1	10.017	4.48	2	2	24.67599297	-2382.849609	212.8342438	77447.78181	0.126535114	0.663167547	0.190804141	-9999	-9999	-9999	1	0
1868	100	120.204	3038271	2011	204	26	2	1	10.017	4.48	2	2	24.67599297	-2382.849609	212.8342438	77447.78181	0.126535114	0.663167547	0.190804141	-9999	-9999	-9999	2	0
1869	100	120.204	3038271	2011	204	26	2	1	10.017	4.48	2	2	24.67599297	-2382.849609	212.8342438	77447.78181	0.126535114	0.663167547	0.190804141	-9999	-9999	-9999	3	0
1870	100	100.5	3038511	2011	204	26	2	1	8.375	4	1.305	2	25.06727982	-2519.839844	221.9385529	84504.85276	0.119760401	0.663167547	0.180588453	-9999	-9999	-9999	1	0
1871	100	100.5	3038511	2011	204	26	2	1	8.375	4	1.305	2	25.06727982	-2519.839844	221.9385529	84504.85276	0.119760401	0.663167547	0.180588453	-9999	-9999	-9999	2	0
1872	100	100.5	3038511	2011	204	26	2	1	8.375	4	1.305	2	25.06727982	-2519.839844	221.9385529	84504.85276	0.119760401	0.663167547	0.180588453	-9999	-9999	-9999	3	0
1873	100	105.912	3038751	2011	204	26	2	1	8.826	3.659	1	2.936	24.98967361	-2634.343994	229.060791	91333.4332	0.339554588	0.663167547	0.512019307	-9999	-9999	-9999	1	0
1874	100	105.912	3038751	2011	204	26	2	1	8.826	3.659	1	2.936	24.98967361	-2634.343994	229.060791	91333.4332	0.339554588	0.663167547	0.512019307	-9999	-9999	-9999	2	0
1875	100	105.912	3038751	2011	204	26	2	1	8.826	3.659	1	2.936	24.98967361	-2634.343994	229.060791	91333.4332	0.339554588	0.663167547	0.512019307	-9999	-9999	-9999	3	0
1876	100	120.072	3038991	2011	204	26	2	1	10.006	3.6	1	3	24.90219498	-2714.471191	232.9864197	96720.48469	0.359580867	0.663167547	0.542217225	-9999	-9999	-9999	1	0
1877	100	120.072	3038991	2011	204	26	2	1	10.006	3.6	1	3	24.90219498	-2714.471191	232.9864197	96720.48469	0.359580867	0.663167547	0.542217225	-9999	-9999	-9999	2	0
1878	100	120.072	3038991	2011	204	26	2	1	10.006	3.6	1	3	24.90219498	-2714.471191	232.9864197	96720.48469	0.359580867	0.663167547	0.542217225	-9999	-9999	-9999	3	0
1879	100	87.948	3039231	2011	204	26	2	1	7.329	2.979	0.786	3	24.96936798	-2770.219238	237.9713745	100889.7675	0.340237566	0.663167547	0.513049179	-9999	-9999	-9999	1	0
1880	100	87.948	3039231	2011	204	26	2	1	7.329	2.979	0.786	3	24.96936798	-2770.219238	237.9713745	100889.7675	0.340237566	0.663167547	0.513049179	-9999	-9999	-9999	2	0
1881	100	87.948	3039231	2011	204	26	2	1	7.329	2.979	0.786	3	24.96936798	-2770.219238	237.9713745	100889.7675	0.340237566	0.663167547	0.513049179	-9999	-9999	-9999	3	0
1882	100	101.136	3039471	2011	204	26	2	1	8.428	2.178	0.541	3	25.0173111	-2808.531738	242.9087677	105647.1202	0.316076237	0.663167547	0.47661596	-9999	-9999	-9999	1	0
1883	100	101.136	3039471	2011	204	26	2	1	8.428	2.178	0.541	3	25.0173111	-2808.531738	242.9087677	105647.1202	0.316076237	0.663167547	0.47661596	-9999	-9999	-9999	2	0
1884	100	101.136	3039471	2011	204	26	2	1	8.428	2.178	0.541	3	25.0173111	-2808.531738	242.9087677	105647.1202	0.316076237	0.663167547	0.47661596	-9999	-9999	-9999	3	0
1885	100	116.136	3039711	2011	204	26	2	1	9.678	2.652	1.762	3	25.17228127	-2841.974854	247.5401001	110983.7163	0.330259867	0.663167547	0.498003663	-9999	-9999	-9999	1	0
1886	100	116.136	3039711	2011	204	26	2	1	9.678	2.652	1.762	3	25.17228127	-2841.974854	247.5401001	110983.7163	0.330259867	0.663167547	0.498003663	-9999	-9999	-9999	2	0
1887	100	116.136	3039711	2011	204	26	2	1	9.678	2.652	1.762	3	25.17228127	-2841.974854	247.5401001	110983.7163	0.330259867	0.663167547	0.498003663	-9999	-9999	-9999	3	0
1888	100	120.6	3039951	2011	204	26	2	1	10.05	2.921	2.442	2.558	25.25144577	-2881.183594	252.1688995	116276.6829	0.209464498	0.663167547	0.315854567	-9999	-9999	-9999	1	0
1889	100	120.6	3039951	2011	204	26	2	1	10.05	2.921	2.442	2.558	25.25144577	-2881.183594	252.1688995	116276.6829	0.209464498	0.663167547	0.315854567	-9999	-9999	-9999	2	0
1890	100	120.6	3039951	2011	204	26	2	1	10.05	2.921	2.442	2.558	25.25144577	-2881.183594	252.1688995	116276.6829	0.209464498	0.663167547	0.315854567	-9999	-9999	-9999	3	0
1891	100	106.944	3040191	2011	204	26	2	1	8.912	3.571	3	2	25.46504784	-2930.734863	257.7665405	121579.253	0.113983029	0.663167547	0.171876669	-9999	-9999	-9999	1	0
1892	100	106.944	3040191	2011	204	26	2	1	8.912	3.571	3	2	25.46504784	-2930.734863	257.7665405	121579.253	0.113983029	0.663167547	0.171876669	-9999	-9999	-9999	2	0
1893	100	106.944	3040191	2011	204	26	2	1	8.912	3.571	3	2	25.46504784	-2930.734863	257.7665405	121579.253	0.113983029	0.663167547	0.171876669	-9999	-9999	-9999	3	0
1894	100	25.32	3040430	2011	204	26	2	1	2.11	4.3	3	2	26.19514465	-2949.664307	253.9940186	119451.7109	0.123955453	0.663167547	0.186914232	-9999	-9999	-9999	1	0
1895	100	25.32	3040430	2011	204	26	2	1	2.11	4.3	3	2	26.19514465	-2949.664307	253.9940186	119451.7109	0.123955453	0.663167547	0.186914232	-9999	-9999	-9999	2	0
1896	100	25.32	3040430	2011	204	26	2	1	2.11	4.3	3	2	26.19514465	-2949.664307	253.9940186	119451.7109	0.123955453	0.663167547	0.186914232	-9999	-9999	-9999	3	0
1897	100	48.828	3040431	2011	204	26	2	1	4.069	4.3	3	2	26.21738815	-2977.556641	262.3961792	127447.0967	0.123955453	0.663167547	0.186914232	-9999	-9999	-9999	1	0
1898	100	48.828	3040431	2011	204	26	2	1	4.069	4.3	3	2	26.21738815	-2977.556641	262.3961792	127447.0967	0.123955453	0.663167547	0.186914232	-9999	-9999	-9999	2	0
1899	100	48.828	3040431	2011	204	26	2	1	4.069	4.3	3	2	26.21738815	-2977.556641	262.3961792	127447.0967	0.123955453	0.663167547	0.186914232	-9999	-9999	-9999	3	0
1900	100	120.444	3040670	2011	204	26	2	1	10.037	4.4	2.502	2	26.57818031	-2979.745361	259.4273071	125539.0767	0.125382741	0.663167547	0.189066461	-9999	-9999	-9999	1	0
1901	100	120.444	3040670	2011	204	26	2	1	10.037	4.4	2.502	2	26.57818031	-2979.745361	259.4273071	125539.0767	0.125382741	0.663167547	0.189066461	-9999	-9999	-9999	2	0
1902	100	120.444	3040670	2011	204	26	2	1	10.037	4.4	2.502	2	26.57818031	-2979.745361	259.4273071	125539.0767	0.125382741	0.663167547	0.189066461	-9999	-9999	-9999	3	0
1903	100	120.408	3040910	2011	204	26	2	1	10.034	4.677	2	2	26.54189491	-3007.150635	265.1697388	132033.7767	0.129413154	0.663167547	0.195143979	-9999	-9999	-9999	1	0
1904	100	120.408	3040910	2011	204	26	2	1	10.034	4.677	2	2	26.54189491	-3007.150635	265.1697388	132033.7767	0.129413154	0.663167547	0.195143979	-9999	-9999	-9999	2	0
1905	100	120.408	3040910	2011	204	26	2	1	10.034	4.677	2	2	26.54189491	-3007.150635	265.1697388	132033.7767	0.129413154	0.663167547	0.195143979	-9999	-9999	-9999	3	0
1906	100	120.288	3041150	2011	204	26	2	1	10.024	4.8	2	2	26.64852715	-3033.934814	270.8701477	138943.7449	0.131239468	0.663167547	0.197897905	-9999	-9999	-9999	1	0
1907	100	120.288	3041150	2011	204	26	2	1	10.024	4.8	2	2	26.64852715	-3033.934814	270.8701477	138943.7449	0.131239468	0.663167547	0.197897905	-9999	-9999	-9999	2	0
1908	100	120.288	3041150	2011	204	26	2	1	10.024	4.8	2	2	26.64852715	-3033.934814	270.8701477	138943.7449	0.131239468	0.663167547	0.197897905	-9999	-9999	-9999	3	0
1909	100	28.08	3041390	2011	204	26	2	1	2.34	4.8	2	2	26.90662384	-3062.696045	276.8633118	146211.5258	0.131239468	0.663167547	0.197897905	-9999	-9999	-9999	1	0
1910	100	28.08	3041390	2011	204	26	2	1	2.34	4.8	2	2	26.90662384	-3062.696045	276.8633118	146211.5258	0.131239468	0.663167547	0.197897905	-9999	-9999	-9999	2	0
1911	100	28.08	3041390	2011	204	26	2	1	2.34	4.8	2	2	26.90662384	-3062.696045	276.8633118	146211.5258	0.131239468	0.663167547	0.197897905	-9999	-9999	-9999	3	0
1912	100	59.124	3029201	2013	228	29	2	1	4.927	1.003	2.169	3	17.90793991	-326.7778015	141.1562958	3248.402929	0.282479639	0.663167547	0.425955161	-9999	-9999	-9999	1	0
1913	100	59.124	3029201	2013	228	29	2	1	4.927	1.003	2.169	3	17.90793991	-326.7778015	141.1562958	3248.402929	0.282479639	0.663167547	0.425955161	-9999	-9999	-9999	2	0
1914	100	59.124	3029201	2013	228	29	2	1	4.927	1.003	2.169	3	17.90793991	-326.7778015	141.1562958	3248.402929	0.282479639	0.663167547	0.425955161	-9999	-9999	-9999	3	0
1915	100	69.36	3029202	2013	228	29	2	1	5.78	0.8	2	3	18.69225121	-801.199646	143.1022186	9377.145185	0.276915499	0.663167547	0.417564913	-9999	-9999	-9999	1	0
1916	100	69.36	3029202	2013	228	29	2	1	5.78	0.8	2	3	18.69225121	-801.199646	143.1022186	9377.145185	0.276915499	0.663167547	0.417564913	-9999	-9999	-9999	2	0
1917	100	69.36	3029202	2013	228	29	2	1	5.78	0.8	2	3	18.69225121	-801.199646	143.1022186	9377.145185	0.276915499	0.663167547	0.417564913	-9999	-9999	-9999	3	0
1918	100	120.516	3029441	2013	228	29	2	1	10.043	2.039	3	3	18.22003555	-835.5617676	151.1132507	12852.48274	0.311982796	0.663167547	0.470443401	-9999	-9999	-9999	1	0
1919	100	120.516	3029441	2013	228	29	2	1	10.043	2.039	3	3	18.22003555	-835.5617676	151.1132507	12852.48274	0.311982796	0.663167547	0.470443401	-9999	-9999	-9999	2	0
1920	100	120.516	3029441	2013	228	29	2	1	10.043	2.039	3	3	18.22003555	-835.5617676	151.1132507	12852.48274	0.311982796	0.663167547	0.470443401	-9999	-9999	-9999	3	0
1921	100	51.18	3029442	2013	228	29	2	1	4.265	1.572	2	3	18.95473289	-1253.045654	153.057724	17105.25116	0.29845936	0.663167547	0.450051214	-9999	-9999	-9999	1	0
1922	100	51.18	3029442	2013	228	29	2	1	4.265	1.572	2	3	18.95473289	-1253.045654	153.057724	17105.25116	0.29845936	0.663167547	0.450051214	-9999	-9999	-9999	2	0
1923	100	51.18	3029442	2013	228	29	2	1	4.265	1.572	2	3	18.95473289	-1253.045654	153.057724	17105.25116	0.29845936	0.663167547	0.450051214	-9999	-9999	-9999	3	0
1924	100	120.792	3029443	2013	228	29	2	1	10.066	2.068	2	3	19.50663376	-1573.023193	155.0296173	23504.39802	0.312834289	0.663167547	0.471727379	-9999	-9999	-9999	1	0
1925	100	120.792	3029443	2013	228	29	2	1	10.066	2.068	2	3	19.50663376	-1573.023193	155.0296173	23504.39802	0.312834289	0.663167547	0.471727379	-9999	-9999	-9999	2	0
1926	100	120.792	3029443	2013	228	29	2	1	10.066	2.068	2	3	19.50663376	-1573.023193	155.0296173	23504.39802	0.312834289	0.663167547	0.471727379	-9999	-9999	-9999	3	0
1927	100	115.752	3029444	2013	228	29	2	1	9.646	1.982	1.582	3	20.00295258	-1743.752075	158.9823456	30621.27489	0.310313098	0.663167547	0.46792564	-9999	-9999	-9999	1	0
1928	100	115.752	3029444	2013	228	29	2	1	9.646	1.982	1.582	3	20.00295258	-1743.752075	158.9823456	30621.27489	0.310313098	0.663167547	0.46792564	-9999	-9999	-9999	2	0
1929	100	115.752	3029444	2013	228	29	2	1	9.646	1.982	1.582	3	20.00295258	-1743.752075	158.9823456	30621.27489	0.310313098	0.663167547	0.46792564	-9999	-9999	-9999	3	0
1930	100	39.804	3029445	2013	228	29	2	1	3.317	1.762	1	3	20.78780174	-1970.149414	161.9671631	38199.6642	0.303918068	0.663167547	0.458282479	-9999	-9999	-9999	1	0
1931	100	39.804	3029445	2013	228	29	2	1	3.317	1.762	1	3	20.78780174	-1970.149414	161.9671631	38199.6642	0.303918068	0.663167547	0.458282479	-9999	-9999	-9999	2	0
1932	100	39.804	3029445	2013	228	29	2	1	3.317	1.762	1	3	20.78780174	-1970.149414	161.9671631	38199.6642	0.303918068	0.663167547	0.458282479	-9999	-9999	-9999	3	0
1933	100	120.468	3029446	2013	228	29	2	1	10.039	2.1	1	3	21.22439766	-2101.995605	165.962326	45207.83741	0.313775423	0.663167547	0.47314653	-9999	-9999	-9999	1	0
1934	100	120.468	3029446	2013	228	29	2	1	10.039	2.1	1	3	21.22439766	-2101.995605	165.962326	45207.83741	0.313775423	0.663167547	0.47314653	-9999	-9999	-9999	2	0
1935	100	120.468	3029446	2013	228	29	2	1	10.039	2.1	1	3	21.22439766	-2101.995605	165.962326	45207.83741	0.313775423	0.663167547	0.47314653	-9999	-9999	-9999	3	0
1936	100	150.072	3029447	2013	228	29	2	1	12.506	1.769	0.321	3	21.55737495	-2185.373047	170.9701691	50804.22573	0.304120324	0.663167547	0.458587465	-9999	-9999	-9999	1	0
1937	100	150.072	3029447	2013	228	29	2	1	12.506	1.769	0.321	3	21.55737495	-2185.373047	170.9701691	50804.22573	0.304120324	0.663167547	0.458587465	-9999	-9999	-9999	2	0
1938	100	150.072	3029447	2013	228	29	2	1	12.506	1.769	0.321	3	21.55737495	-2185.373047	170.9701691	50804.22573	0.304120324	0.663167547	0.458587465	-9999	-9999	-9999	3	0
1939	100	120.444	3029681	2013	228	29	2	1	10.037	2.3	3	3	18.20385361	-1141.80188	161.0703888	22784.01571	0.319694081	0.663167547	0.48207136	-9999	-9999	-9999	1	0
1940	100	120.444	3029681	2013	228	29	2	1	10.037	2.3	3	3	18.20385361	-1141.80188	161.0703888	22784.01571	0.319694081	0.663167547	0.48207136	-9999	-9999	-9999	2	0
1941	100	120.444	3029681	2013	228	29	2	1	10.037	2.3	3	3	18.20385361	-1141.80188	161.0703888	22784.01571	0.319694081	0.663167547	0.48207136	-9999	-9999	-9999	3	0
1942	100	118.416	3029686	2013	228	29	2	1	9.868	1.2	0	3	21.27670097	-2253.194824	175.5099487	52297.35553	0.287948772	0.663167547	0.434202146	-9999	-9999	-9999	1	0
1943	100	118.416	3029686	2013	228	29	2	1	9.868	1.2	0	3	21.27670097	-2253.194824	175.5099487	52297.35553	0.287948772	0.663167547	0.434202146	-9999	-9999	-9999	2	0
1944	100	118.416	3029686	2013	228	29	2	1	9.868	1.2	0	3	21.27670097	-2253.194824	175.5099487	52297.35553	0.287948772	0.663167547	0.434202146	-9999	-9999	-9999	3	0
1945	100	16.956	3029687	2013	228	29	2	1	1.413	1.2	0	3	21.48348045	-2358.500244	179.9180908	58978.42497	0.287948772	0.663167547	0.434202146	-9999	-9999	-9999	1	0
1946	100	16.956	3029687	2013	228	29	2	1	1.413	1.2	0	3	21.48348045	-2358.500244	179.9180908	58978.42497	0.287948772	0.663167547	0.434202146	-9999	-9999	-9999	2	0
1947	100	16.956	3029687	2013	228	29	2	1	1.413	1.2	0	3	21.48348045	-2358.500244	179.9180908	58978.42497	0.287948772	0.663167547	0.434202146	-9999	-9999	-9999	3	0
1948	100	120.564	3029921	2013	228	29	2	1	10.047	2.389	3	3	18.22775078	-1354.293335	171.02771	25364.91908	0.322347859	0.663167547	0.486073029	-9999	-9999	-9999	1	0
1949	100	120.564	3029921	2013	228	29	2	1	10.047	2.389	3	3	18.22775078	-1354.293335	171.02771	25364.91908	0.322347859	0.663167547	0.486073029	-9999	-9999	-9999	2	0
1950	100	120.564	3029921	2013	228	29	2	1	10.047	2.389	3	3	18.22775078	-1354.293335	171.02771	25364.91908	0.322347859	0.663167547	0.486073029	-9999	-9999	-9999	3	0
1951	100	120.072	3029926	2013	228	29	2	1	10.006	1.2	0	3	21.32893372	-2386.467285	184.8615723	58820.0548	0.287948772	0.663167547	0.434202146	-9999	-9999	-9999	1	0
1952	100	120.072	3029926	2013	228	29	2	1	10.006	1.2	0	3	21.32893372	-2386.467285	184.8615723	58820.0548	0.287948772	0.663167547	0.434202146	-9999	-9999	-9999	2	0
1953	100	120.072	3029926	2013	228	29	2	1	10.006	1.2	0	3	21.32893372	-2386.467285	184.8615723	58820.0548	0.287948772	0.663167547	0.434202146	-9999	-9999	-9999	3	0
1954	100	120.072	3030886	2013	228	29	2	1	10.006	3.462	2.878	2.812	23.3166523	-2940.316895	221.6616669	81750.25581	0.293547763	0.663167547	0.434202146	-9999	-9999	-9999	1	0
1955	100	120.072	3030886	2013	228	29	2	1	10.006	3.462	2.878	2.812	23.3166523	-2940.316895	221.6616669	81750.25581	0.293547763	0.663167547	0.434202146	-9999	-9999	-9999	2	0
1956	100	120.072	3030886	2013	228	29	2	1	10.006	3.462	2.878	2.812	23.3166523	-2940.316895	221.6616669	81750.25581	0.293547763	0.663167547	0.434202146	-9999	-9999	-9999	3	0
1957	100	120.072	3033767	2013	228	29	2	1	10.006	1.726	0.01	3	26.22942543	-4276.619141	340.0476685	141780.7779	0.30287917	0.663167547	0.434202146	-9999	-9999	-9999	1	0
1958	100	120.072	3033767	2013	228	29	2	1	10.006	1.726	0.01	3	26.22942543	-4276.619141	340.0476685	141780.7779	0.30287917	0.663167547	0.434202146	-9999	-9999	-9999	2	0
1959	100	120.072	3033767	2013	228	29	2	1	10.006	1.726	0.01	3	26.22942543	-4276.619141	340.0476685	141780.7779	0.30287917	0.663167547	0.434202146	-9999	-9999	-9999	3	0
1960	100	120.072	3034967	2013	228	29	2	1	10.006	2.268	2	3	26.08551407	-4528.958496	388.7516785	168441.9291	0.318742897	0.663167547	0.434202146	-9999	-9999	-9999	1	0
1961	100	120.072	3034967	2013	228	29	2	1	10.006	2.268	2	3	26.08551407	-4528.958496	388.7516785	168441.9291	0.318742897	0.663167547	0.434202146	-9999	-9999	-9999	2	0
1962	100	120.072	3034967	2013	228	29	2	1	10.006	2.268	2	3	26.08551407	-4528.958496	388.7516785	168441.9291	0.318742897	0.663167547	0.434202146	-9999	-9999	-9999	3	0
1963	100	120.072	3036407	2013	228	29	2	1	10.006	4.4	3	2	26.39716339	-4662.394531	447.4858398	208631.48	0.125382741	0.663167547	0.434202146	-9999	-9999	-9999	1	0
1964	100	120.072	3036407	2013	228	29	2	1	10.006	4.4	3	2	26.39716339	-4662.394531	447.4858398	208631.48	0.125382741	0.663167547	0.434202146	-9999	-9999	-9999	2	0
1965	100	120.072	3036407	2013	228	29	2	1	10.006	4.4	3	2	26.39716339	-4662.394531	447.4858398	208631.48	0.125382741	0.663167547	0.434202146	-9999	-9999	-9999	3	0
1966	100	82.656	3030161	2013	228	29	2	1	6.888	2.8	3	3	18.41927147	-1551.609131	180.985199	25433.33651	0.334756972	0.663167547	0.504784912	-9999	-9999	-9999	1	0
1967	100	82.656	3030161	2013	228	29	2	1	6.888	2.8	3	3	18.41927147	-1551.609131	180.985199	25433.33651	0.334756972	0.663167547	0.504784912	-9999	-9999	-9999	2	0
1968	100	82.656	3030161	2013	228	29	2	1	6.888	2.8	3	3	18.41927147	-1551.609131	180.985199	25433.33651	0.334756972	0.663167547	0.504784912	-9999	-9999	-9999	3	0
1969	100	37.74	3030162	2013	228	29	2	1	3.145	2.8	3	3	19.08469772	-1852.516968	182.8505554	35377.52806	0.334756972	0.663167547	0.504784912	-9999	-9999	-9999	1	0
1970	100	37.74	3030162	2013	228	29	2	1	3.145	2.8	3	3	19.08469772	-1852.516968	182.8505554	35377.52806	0.334756972	0.663167547	0.504784912	-9999	-9999	-9999	2	0
1971	100	37.74	3030162	2013	228	29	2	1	3.145	2.8	3	3	19.08469772	-1852.516968	182.8505554	35377.52806	0.334756972	0.663167547	0.504784912	-9999	-9999	-9999	3	0
1972	100	117.984	3030166	2013	228	29	2	1	9.832	2.129	0.516	3	21.64834595	-2535.439941	193.8114014	65906.89363	0.314629731	0.663167547	0.474434753	-9999	-9999	-9999	1	0
1973	100	117.984	3030166	2013	228	29	2	1	9.832	2.129	0.516	3	21.64834595	-2535.439941	193.8114014	65906.89363	0.314629731	0.663167547	0.474434753	-9999	-9999	-9999	2	0
1974	100	117.984	3030166	2013	228	29	2	1	9.832	2.129	0.516	3	21.64834595	-2535.439941	193.8114014	65906.89363	0.314629731	0.663167547	0.474434753	-9999	-9999	-9999	3	0
1975	100	116.64	3030402	2013	228	29	2	1	9.72	2.8	3	3	19.0916729	-1939.543091	191.8814545	37614.52031	0.334756972	0.663167547	0.504784912	-9999	-9999	-9999	1	0
1976	100	116.64	3030402	2013	228	29	2	1	9.72	2.8	3	3	19.0916729	-1939.543091	191.8814545	37614.52031	0.334756972	0.663167547	0.504784912	-9999	-9999	-9999	2	0
1977	100	116.64	3030402	2013	228	29	2	1	9.72	2.8	3	3	19.0916729	-1939.543091	191.8814545	37614.52031	0.334756972	0.663167547	0.504784912	-9999	-9999	-9999	3	0
1978	100	120.204	3030406	2013	228	29	2	1	10.017	3.417	1.547	2.778	22.20915222	-2698.802734	202.7613678	73402.48372	0.281877202	0.663167547	0.425046738	-9999	-9999	-9999	1	0
1979	100	120.204	3030406	2013	228	29	2	1	10.017	3.417	1.547	2.778	22.20915222	-2698.802734	202.7613678	73402.48372	0.281877202	0.663167547	0.425046738	-9999	-9999	-9999	2	0
1980	100	120.204	3030406	2013	228	29	2	1	10.017	3.417	1.547	2.778	22.20915222	-2698.802734	202.7613678	73402.48372	0.281877202	0.663167547	0.425046738	-9999	-9999	-9999	3	0
1981	100	120.588	3030642	2013	228	29	2	1	10.049	3.072	2.321	3	19.42205429	-2170.770508	201.8377686	40774.29532	0.343102481	0.663167547	0.517369227	-9999	-9999	-9999	1	0
1982	100	120.588	3030642	2013	228	29	2	1	10.049	3.072	2.321	3	19.42205429	-2170.770508	201.8377686	40774.29532	0.343102481	0.663167547	0.517369227	-9999	-9999	-9999	2	0
1983	100	120.588	3030642	2013	228	29	2	1	10.049	3.072	2.321	3	19.42205429	-2170.770508	201.8377686	40774.29532	0.343102481	0.663167547	0.517369227	-9999	-9999	-9999	3	0
1984	100	120.216	3030646	2013	228	29	2	1	10.018	3.761	2	2.598	22.53869629	-2819.601807	212.7114563	78720.99125	0.239353097	0.663167547	0.360924021	-9999	-9999	-9999	1	0
1985	100	120.216	3030646	2013	228	29	2	1	10.018	3.761	2	2.598	22.53869629	-2819.601807	212.7114563	78720.99125	0.239353097	0.663167547	0.360924021	-9999	-9999	-9999	2	0
1986	100	120.216	3030646	2013	228	29	2	1	10.018	3.761	2	2.598	22.53869629	-2819.601807	212.7114563	78720.99125	0.239353097	0.663167547	0.360924021	-9999	-9999	-9999	3	0
1987	100	120.42	3030882	2013	228	29	2	1	10.035	3.794	2	2.286	19.74798393	-2392.185547	211.79422	42097.68065	0.166688522	0.663167547	0.251352049	-9999	-9999	-9999	1	0
1988	100	120.42	3030882	2013	228	29	2	1	10.035	3.794	2	2.286	19.74798393	-2392.185547	211.79422	42097.68065	0.166688522	0.663167547	0.251352049	-9999	-9999	-9999	2	0
1989	100	120.42	3030882	2013	228	29	2	1	10.035	3.794	2	2.286	19.74798393	-2392.185547	211.79422	42097.68065	0.166688522	0.663167547	0.251352049	-9999	-9999	-9999	3	0
1990	100	110.244	3031116	2013	228	29	2	1	9.187	2.43	0.779	3	18.15237236	-195.8272095	216.3326721	1119.964262	0.323574459	0.663167547	0.487922638	-9999	-9999	-9999	1	11
1991	100	110.244	3031116	2013	228	29	2	1	9.187	2.43	0.779	3	18.15237236	-195.8272095	216.3326721	1119.964262	0.323574459	0.663167547	0.487922638	-9999	-9999	-9999	2	0
1992	100	110.244	3031116	2013	228	29	2	1	9.187	2.43	0.779	3	18.15237236	-195.8272095	216.3326721	1119.964262	0.323574459	0.663167547	0.487922638	-9999	-9999	-9999	3	0
1993	100	120.096	3031117	2013	228	29	2	1	10.008	2.3	0	3	18.26189041	-318.2816467	216.4091339	1490.233042	0.319694081	0.663167547	0.48207136	-9999	-9999	-9999	1	4
1994	100	120.096	3031117	2013	228	29	2	1	10.008	2.3	0	3	18.26189041	-318.2816467	216.4091339	1490.233042	0.319694081	0.663167547	0.48207136	-9999	-9999	-9999	2	3
1995	100	120.096	3031117	2013	228	29	2	1	10.008	2.3	0	3	18.26189041	-318.2816467	216.4091339	1490.233042	0.319694081	0.663167547	0.48207136	-9999	-9999	-9999	3	0
1996	100	120.096	3031120	2013	228	29	2	1	10.008	2.66	0	2.703	19.14773941	-2175.87793	219.8949432	23454.70203	0.240610654	0.663167547	0.48207136	-9999	-9999	-9999	1	0
1997	100	120.096	3031120	2013	228	29	2	1	10.008	2.66	0	2.703	19.14773941	-2175.87793	219.8949432	23454.70203	0.240610654	0.663167547	0.48207136	-9999	-9999	-9999	2	0
1998	100	120.096	3031120	2013	228	29	2	1	10.008	2.66	0	2.703	19.14773941	-2175.87793	219.8949432	23454.70203	0.240610654	0.663167547	0.48207136	-9999	-9999	-9999	3	0
1999	100	120.12	3031118	2013	228	29	2	1	10.01	2.243	0	3	18.45493889	-706.2300415	217.6706085	3477.322498	0.31800089	0.663167547	0.479518173	-9999	-9999	-9999	1	2
[truncated: 9,383 more rows]
