# Supplementary material for: Developing and assessing a density surface model in a Bayesian hierarchical framework with a focus on uncertainty: insights from simulations and an application to fin whales (Balaenoptera physalus)
Source: PeerJ. 2020 Jan 23;8:e8226. doi: 10.7717/peerj.8226 (PMC6983298; doi:10.7717/peerj.8226)
Supplement: Supplemental Information 12 — Mean covariate values for grid cells within the Atlantic Marine Assessment Program of Protected Species (AMAPPS) study area used to make predictions of fin whale (Balaenoptera physalus) densities. [file peerj-08-8226-s012.csv]

	grid	Area	LAT	LON	DEPTH	DIST2SHORE	DIST125	DIST1000	SST
1	3021507	68.698877	45.1122527	-66.85784951	-10	0	22749.97646	343571.474	12.09924087
2	3021508	10.975375	45.10428111	-66.73132075	-10	0	20947.20367	337804.9124	12.25307309
3	3021509	63.398156	45.09617236	-66.6048214	-10	0.997906148	23561.60353	332239.312	12.36686507
4	3021510	83.925149	45.0879264	-66.47835224	-10	0.670447886	21191.09167	326883.4595	12.53568164
5	3021511	84.956089	45.0795432	-66.35191405	-37.02853394	3.545680523	19189.90486	321111.3246	12.7292741
6	3021512	100	45.07102272	-66.22550761	-76.93292999	8.39772892	21952.15389	315070.9353	12.97085257
7	3021537	1.079928	44.81334029	-63.07792436	-10	0	39203.80022	224142.699	14.82419055
8	3021538	2.234218	44.80124568	-62.95261388	-10	0	35128.66058	220771.4259	14.86092596
9	3021539	13.486736	44.78901367	-62.82735584	-10	0.552160323	29837.25648	216801.7968	14.89147696
10	3021540	74.512992	44.7766443	-62.70215099	-10	0	23366.3066	209882.9841	14.9633421
11	3021747	100	45.02264608	-66.86899624	-1.174295783	1.094068408	14009.67504	335522.2805	12.09924087
12	3021748	97.640613	45.01468248	-66.74265918	-11.81874275	3	10965.8088	329614.9295	12.20684413
13	3021749	100	45.00658206	-66.61635151	-40.42401123	6.864848614	15334.60266	323908.6344	12.36344021
14	3021750	100	44.99834477	-66.490074	-65.12549591	7.665522575	12525.85021	318414.2032	12.56520919
15	3021751	100	44.98997058	-66.36382743	-97.0753479	10.56122589	9203.095002	313131.7412	12.85497082
16	3021752	100	44.98145946	-66.23761256	-102.6334229	17.26155472	13628.54243	307083.434	13.06250295
17	3021753	100	44.97281137	-66.11143016	-105.7310638	21.21886253	18346.02258	301093.7506	13.20968715
18	3021777	27.459424	44.72412219	-63.0947933	-10	0	30740.65996	214830.9179	14.85378068
19	3021778	86.85041	44.71204583	-62.96967187	-10	0.452818781	25717.50813	211311.1359	14.86734497
20	3021779	84.460464	44.69983242	-62.84460273	-10	0.516758382	22530.96873	208212.5576	14.89147696
21	3021780	100	44.68748197	-62.71958663	-26.49553108	5.293139458	15731.12706	202659.8151	14.96744178
22	3021781	100	44.67499453	-62.59462431	-66.01560974	10.00054646	10133.20571	195752.0079	15.04072358
23	3021987	100	44.93303395	-66.88011436	-17.77089119	1.488563895	8070.707711	327580.5909	12.09222934
24	3021988	100	44.92507841	-66.75396824	-62.43848801	5.99215889	1211.597552	321527.363	12.21887461
25	3021989	100	44.91698638	-66.62785147	-86.70204163	8.801361084	9546.146453	315674.9061	12.45156373
26	3021990	100	44.90875783	-66.50176483	-104.4487305	16.62421608	4350.568087	310034.5914	12.71887864
27	3021991	100	44.90039272	-66.3757091	-119.5237045	18.46072769	375.3278345	304618.2031	12.99994146
28	3021992	100	44.89189101	-66.24968503	-115.4537125	24.84239578	4580.160753	299205.0085	13.07691884
29	3021993	100	44.88325268	-66.12369339	-108.4424591	30	11351.56383	293066.5245	13.15054384
30	3021994	100	44.8744777	-65.99773496	-95.53786469	26.22126579	19702.90506	287132.721	13.22477091
31	3022015	2.854008	44.65860605	-63.36163039	-10	0	31467.60827	210894.3244	14.77958003
32	3022016	51.917162	44.64682147	-63.23659523	-2.307828665	1.817853451	25284.93983	208233.075	14.83670423
33	3022017	99.655114	44.63490013	-63.11161071	-17.45715332	5.671058178	21848.3134	205583.7969	14.88268475
34	3022018	100	44.62284205	-62.98667758	-28.40172195	7.21579504	16953.8541	201902.8728	14.93305213
35	3022019	100	44.61064726	-62.8617966	-49.24023438	7.435273647	13632.40591	198657.6017	14.97755612
36	3022020	100	44.59831579	-62.73696849	-80.72908783	12.66842079	8983.901318	195681.2073	15.05663213
37	3022021	100	44.58584765	-62.612194	-105.2733612	18.91523552	1959.509059	188517.8572	15.13039606
38	3022022	100	44.57324289	-62.48747388	-126.9036026	23.92832375	1156.394957	181622.7701	15.2038232
39	3022227	100	44.84341641	-66.89120389	-29.49903107	3	8462.128411	319754.4168	12.12715547
40	3022228	94.681848	44.83546899	-66.76524793	-82.9422226	4.046898842	1294.019353	313550.1373	12.29287722
41	3022229	100	44.82738542	-66.6393213	-110.2248688	9.806412697	4687.755204	307545.9151	12.55615859
42	3022230	100	44.81916567	-66.51342477	-132.2650146	18.15752411	3318.707225	301753.6935	12.87123372
43	3022231	100	44.8108097	-66.3875591	-131.8433838	26.74408913	4314.01791	296185.9096	13.04251536
44	3022232	100	44.80231747	-66.26172506	-129.1324768	31	2597.093554	290850.039	13.05270956
45	3022233	100	44.79368896	-66.13592342	-107.3784866	24.96123695	7043.009806	285157.2336	13.05525071
46	3022234	100	44.78492413	-66.01015493	-94.22200775	19.50790596	16909.74112	279062.2522	13.07868422
47	3022235	100	44.77602297	-65.88442036	-73.05408478	12.09636688	26873.45602	273190.3225	13.14073066
48	3022255	90.493243	44.56934448	-63.37802085	-20.77737999	5.868759632	24510.07947	201160.2873	14.82202562
49	3022256	100	44.55757754	-63.25317353	-42.37503433	7.924892902	17327.73188	198616.6729	14.88703166
50	3022257	100	44.54567418	-63.12837672	-62.75202179	14	12134.62242	196043.0416	14.99454585
51	3022258	100	44.53363443	-63.00363116	-80.05567169	16.13655663	8436.731685	192554.2625	15.04758256
52	3022259	100	44.5214583	-62.87893758	-101.9767609	16.35416985	3634.550518	189148.6626	15.10975879
53	3022260	100	44.50914583	-62.75429672	-111.4767456	20.65574455	2851.045359	186218.3917	15.18533551
54	3022261	100	44.49669704	-62.62970933	-132.8319702	26.83029556	1807.245488	181546.4589	15.28010592
55	3022262	100	44.48411195	-62.50517614	-146.6134033	32.08880615	10136.95034	174375.9289	15.33338746
56	3022466	68.268485	44.76159699	-67.02805997	-27.70672798	0.680602551	22099.04766	318599.9508	12.12119769
57	3022467	89.80067	44.75379352	-66.90226485	-77.12814331	4.726485252	14839.11064	312052.447	12.23183639
58	3022468	26.053627	44.74585429	-66.77649828	-10	0	11178.38625	305691.8894	12.54314734
59	3022469	100	44.73777925	-66.65076102	-91.60080719	5.423897743	1738.304766	299530.1868	12.65948623
60	3022470	100	44.72956836	-66.52505383	-156.0622864	14.99461651	4621.016443	293579.86	12.94198238
61	3022471	100	44.72122159	-66.39937747	-137.1275482	24.56225204	1207.239389	287854.0179	13.0905576
62	3022472	100	44.71273891	-66.27373271	-121.9215927	25.77389145	2562.922296	282366.3179	13.04538374
63	3022473	100	44.70412028	-66.14812029	-102.6769257	18.22405624	7676.224966	277114.4829	13.01833916
64	3022474	100	44.69536568	-66.02254098	-86.3345871	11.03656769	17306.82857	271119.2697	13.04796063
65	3022475	99.842856	44.68647507	-65.89699554	-37.313797	5.147506714	27078.767	265072.6194	13.10311177
66	3022476	96.586917	44.67744843	-65.77148473	-10	0	36835.43623	259269.5599	13.22524955
67	3022494	66.458837	44.4916922	-63.51907138	-10	1.455069542	23194.67633	194160.32	14.83175898
68	3022495	100	44.48007904	-63.39436155	-65.14503479	10.52452278	16786.87515	191453.6653	14.92070322
69	3022496	100	44.46832978	-63.26970134	-81.20890808	17.6670208	10392.30763	189040.0798	15.0470661
70	3022497	100	44.45644445	-63.14509149	-99.90492249	21.85555458	3207.190686	186334.2253	15.14086429
71	3022498	100	44.44442306	-63.02053274	-124.0866928	25.05769348	192.0126618	183274.4333	15.20427145
72	3022499	100	44.43226563	-62.89602583	-136.0391846	26.2734375	3965.26455	179693.0454	15.26877492
73	3022500	100	44.41997219	-62.77157149	-148.6426849	29.50278091	4081.165592	176605.9548	15.32752031
74	3022501	100	44.40754277	-62.64717046	-160.6389618	34.74572372	6333.430333	174039.4672	15.41654498
75	3022502	100	44.39497739	-62.52282347	-186.0289459	41.00226212	14098.00399	167412.9528	15.46444065
76	3022503	100	44.38227608	-62.39853124	-205.7346802	45.91926575	7767.267458	160234.0355	15.50321835
77	3022704	2.238784	44.68714591	-67.2901992	-10	0.03984018	28056.94278	322799.4406	12.05884633
78	3022705	53.079116	44.6796211	-67.16453796	-12.35239601	0	29261.24297	316789.3747	12.14531562
79	3022706	100	44.67196094	-67.03890373	-76.12110138	7.185269356	28885.95616	310980.4832	12.21868372
80	3022707	69.910938	44.66416539	-66.91329727	-75.08880615	1.985788822	22453.24924	304484.1096	12.3743277
81	3022708	60.158717	44.65623441	-66.78771933	-10	0	12949.83795	297962.035	12.54314734
82	3022709	100	44.64816796	-66.66217068	-55.06998825	2.510096312	3744.969995	291637.0619	12.74085771
83	3022710	100	44.639966	-66.53665207	-179.3493347	11.83479309	4700.638371	285522.2886	12.94024192
84	3022711	100	44.6316285	-66.41116426	-177.7088318	22	7751.510433	279631.5057	13.07007833
85	3022712	100	44.62315542	-66.285708	-134.6766052	19.82860184	4214.32711	273979.1605	13.04463541
86	3022713	100	44.61454674	-66.16028405	-103.469223	11.95467377	5258.923919	268580.3088	13.02679433
87	3022714	93.941272	44.60580241	-66.03489316	-40.86262131	4.07938385	14646.20331	263295.973	13.09153995
88	3022715	54.077559	44.59692242	-65.90953609	-10	0.179985151	24432.69764	257087.6011	13.20178834
89	3022729	94.465406	44.45834765	-64.1585091	-10	0.431796908	39284.83615	197881.4344	14.77764992
90	3022730	93.019149	44.44743086	-64.03374941	-12.00528526	4	33586.39423	194911.2289	14.76140521
91	3022731	100	44.43637825	-63.9090355	-42.17371368	5.862174511	28796.95802	192415.2827	14.77859014
92	3022732	96.459589	44.42518984	-63.78436813	-41.61560822	1.997600913	23027.85111	190345.4045	14.82692723
93	3022733	85.286921	44.41386562	-63.65974804	-34.11104965	2.113438129	17101.20578	187675.5338	14.85897281
94	3022734	100	44.40240561	-63.53517595	-51.29325867	7.241843224	14919.45264	184627.3945	14.93020578
95	3022735	100	44.39080984	-63.41065262	-90.40943146	14.18216228	9105.937242	181778.8523	15.06951694
96	3022736	100	44.3790783	-63.28617878	-109.6784821	22.88212204	3074.215779	179430.382	15.16252513
97	3022737	100	44.36721102	-63.16175516	-136.8914337	30.10338211	3224.399733	176657.8974	15.23228836
98	3022738	100	44.35520803	-63.03738249	-148.0505219	34.97919846	8815.713721	174071.7969	15.32824033
99	3022739	100	44.34306933	-62.91306151	-164.8646545	36.19306564	11638.22811	170299.6311	15.3913357
100	3022740	100	44.33079496	-62.78879296	-175.7059021	38.68151093	13957.34601	167039.0287	15.4633913
101	3022741	100	44.31838495	-62.66457755	-182.9647217	43.66150665	13853.81257	164323.188	15.51042015
102	3022742	100	44.30583931	-62.54041602	-195.0396118	48.37446594	7734.191976	160740.537	15.55476837
103	3022743	100	44.29315808	-62.4163091	-156.4172211	54.18419266	1101.776499	153280.057	15.58549649
104	3022744	100	44.2803413	-62.29225751	-119.0854187	59.4658699	438.2909189	146092.1908	15.59292919
105	3022942	56.453331	44.61211982	-67.55166396	-10	0.525537729	27378.40548	327184.8086	12.18447859
106	3022943	82.794973	44.6048722	-67.42613891	-1.333021402	0.889019489	21084.5671	320951.0667	12.1056921
107	3022944	95.781083	44.59748967	-67.30063935	-36.3802681	0.18709743	18080.6125	314911.5366	12.17934951
108	3022945	100	44.58997217	-67.17516604	-73.23452759	6.486178875	19898.16191	308778.6535	12.29137658
109	3022946	100	44.58231966	-67.04971972	-73.46292877	11.61350155	21786.79211	302820.5506	12.43787232
110	3022947	99.75765	44.5745321	-66.92430116	-53.63331223	4.046790123	20846.47335	296886.8423	12.5826278
111	3022948	100	44.56660944	-66.7989111	-10.9527216	3.230165958	16608.1191	290370.8282	12.73130199
112	3022949	100	44.55855164	-66.6735503	-54.1473999	6.093482018	7933.681237	283876.7673	12.86244806
113	3022950	100	44.55035868	-66.54821951	-151.3295898	13.8274765	1371.830697	277591.1034	12.98127335
114	3022951	100	44.54203051	-66.42291949	-179.1591187	22	11363.0243	271528.3086	13.02862594
115	3022952	100	44.5335671	-66.29765098	-145.9305573	14.1218071	4324.724185	265703.6392	13.03299915
116	3022953	99.146817	44.52496841	-66.17241474	-73.03731537	5.739131927	5358.878334	260133.0909	13.08099879
117	3022954	66.376124	44.51623443	-66.04721152	-10	0	15028.63588	254822.8685	13.21013537
118	3022969	100	44.36897528	-64.17363421	-4.809202194	3	32405.89835	188434.6424	14.77460484
119	3022970	100	44.35807423	-64.04906089	-32.33027649	8.692577362	25197.01864	185313.085	14.76744125
120	3022971	100	44.34703769	-63.92453326	-69.05909729	14.79623032	20456.13461	182686.2451	14.81597038
121	3022972	100	44.33586569	-63.80005203	-85.26274109	11.91343117	15584.82152	180521.8736	14.8849393
122	3022973	100	44.32455822	-63.67561796	-101.0771255	12.04417801	9431.135816	178125.662	14.94565311
123	3022974	100	44.3131153	-63.55123178	-90.18227386	15.18846989	4944.703539	175139.4264	15.04185315
124	3022975	100	44.30153695	-63.42689421	-85.51720428	21.15688324	6615.62895	172141.2094	15.15970291
125	3022976	100	44.28982317	-63.302606	-136.2168121	28.12393379	2393.206785	169672.8376	15.25808529
126	3022977	100	44.27797399	-63.17836787	-160.6185455	36.36581421	10571.39835	167019.7057	15.36297323
127	3022978	100	44.26598943	-63.05418055	-167.6517639	43.9010582	16644.26179	164559.636	15.51124044
128	3022979	100	44.2538695	-62.93004478	-183.1816101	46.11304855	21227.73759	160979.3102	15.59741705
129	3022980	100	44.24161424	-62.80596127	-211.2312927	48.33857727	20106.54745	157525.9065	15.64981547
130	3022981	100	44.22922366	-62.68193076	-203.4120331	51.88455963	10113.94764	154643.0855	15.66722469
131	3022982	100	44.2166978	-62.55795397	-137.3872223	56.83021927	121.3479149	152363.2394	15.69518685
132	3022983	100	44.20403668	-62.43403162	-127.5770416	62.19316864	925.1210399	146644.2209	15.70245298
133	3022984	100	44.19124034	-62.31016444	-153.2424316	68.37596893	5655.976341	139148.2358	15.67505795
134	3023180	32.922758	44.53652281	-67.81245271	-10	0.886509776	33893.98484	332711.4917	12.12736665
135	3023181	42.495388	44.52955092	-67.68706612	-10	0.544908285	27818.55529	326045.2984	12.17740143
136	3023182	87.234918	44.52244455	-67.56170351	-10.65005493	0.744454622	20510.68062	319503.6377	12.18447859
137	3023183	100	44.51520364	-67.43636565	-48.04792023	5.845852375	13268.77759	313117.0115	12.23486406
138	3023184	100	44.50782815	-67.31105326	-64.48602295	8.71718502	8162.418907	306923.3635	12.36247619
139	3023185	100	44.50031803	-67.18576712	-72.16481018	14.39148426	11626.78133	300887.0319	12.52098907
140	3023186	100	44.49267324	-67.06050796	-65.08365631	18.12815666	12175.51042	294769.4611	12.68548814
141	3023187	100	44.48489373	-66.93527654	-62.74499893	13.0486145	11044.21986	288868.5938	12.82334798
142	3023188	100	44.47697945	-66.8100736	-62.44798279	11.7045393	8591.819275	282796.4506	12.94123289
143	3023189	100	44.46893038	-66.6848999	-110.9729614	12.61697102	2516.286593	276260.497	13.00946738
144	3023190	100	44.46074647	-66.55975619	-190.9536896	19.72668648	4402.194248	269797.4494	13.03378556
145	3023191	100	44.4524277	-66.4346432	-185.9376373	17.70709038	9154.915155	263555.4316	13.03271073
146	3023192	100	44.44397401	-66.30956169	-127.0653305	8.456169128	39.09962037	257550.5125	13.06206599
147	3023193	78.053232	44.4353854	-66.18451242	-22.57791901	0.026441757	8146.22064	251799.6595	13.17838264
148	3023194	66.996487	44.42666182	-66.05949611	-10	1.166181684	17717.33061	246320.6648	13.33450827
149	3023209	98.81589	44.27959906	-64.18871438	-22.15132141	2.540093899	26541.00017	178871.5407	14.77099133
150	3023210	100	44.26871379	-64.0643267	-66.22781372	10.04232502	18486.0375	175759.7547	14.83578788
151	3023211	100	44.25769338	-63.93998459	-86.37506104	19.50154114	11246.38107	172987.9084	14.94118073
152	3023212	100	44.24653783	-63.81568878	-102.8615799	21.8462162	6449.91028	170718.8355	15.03047562
153	3023213	100	44.23524716	-63.69144	-120.4680328	21.97528458	1875.87943	168627.9851	15.10476242
154	3023214	100	44.22382136	-63.56723898	-124.7982483	24.1178627	1086.230877	165638.1113	15.20615348
155	3023215	100	44.21226047	-63.44308645	-117.1694641	29.27395248	470.484981	162547.3494	15.31037344
156	3023216	100	44.20056449	-63.31898313	-141.7815857	35.04523849	1113.996054	159930.9748	15.42810856
157	3023217	100	44.18873345	-63.19492977	-161.2633209	42.00440216	9968.317708	157426.6546	15.54027336
158	3023218	100	44.17676735	-63.07092707	-174.3240509	50.23055649	19883.24863	154814.2208	15.66318837
159	3023219	100	44.16466623	-62.94697577	-197.4674988	56.0333786	27177.47471	151745.0973	15.74396534
160	3023220	100	44.1524301	-62.82307659	-236.1288605	58.25698853	21536.77503	148076.9558	15.797437
161	3023221	100	44.140059	-62.69923025	-198.0501404	61.28009033	12336.15664	145006.4058	15.81157309
162	3023222	100	44.12755294	-62.57543747	-143.2565765	65.7447052	5996.096167	142572.544	15.81954835
163	3023223	100	44.11491197	-62.45169898	-150.3159027	71.00880432	7974.121785	140401.8129	15.80727972
164	3023224	100	44.1021361	-62.32801549	-139.2944183	76.28639221	1386.35215	132557.6658	15.78042511
165	3023225	100	44.08922539	-62.20438771	-124.7416306	81.63868713	1897.014276	125018.7474	15.7598865
166	3023420	98.847835	44.44682963	-67.82209466	-17.6538868	2	25649.5426	325403.0421	12.29446082
167	3023421	100	44.43986386	-67.6968945	-32.55385971	4.513614178	19773.4206	318583.9609	12.28518438
168	3023422	100	44.43276393	-67.57171833	-44.74175262	2.478393555	14024.41797	311936.4357	12.34970283
169	3023423	100	44.42552981	-67.44656689	-75.93827057	8.947018623	6383.936413	305409.4598	12.513833
170	3023424	100	44.41816144	-67.32144094	-102.0609207	17.0397625	398.3736576	299056.2268	12.70101402
171	3023425	100	44.41065877	-67.19634121	-102.0962906	22.43412399	5926.086412	292906.6661	12.88618482
172	3023426	100	44.40302176	-67.07126846	-106.2313766	26.19782448	4479.364066	286841.0438	13.0346919
173	3023427	100	44.39525036	-66.94622344	-115.1727905	23.094244	2366.297934	280773.5981	13.16340572
174	3023428	100	44.38734454	-66.82120688	-140.2726898	20.76554489	1267.861287	274936.0698	13.23495113
175	3023429	100	44.37930426	-66.69621953	-179.0760193	21.56957436	4850.388747	268708.953	13.23027784
176	3023430	100	44.37112947	-66.57126213	-200.6758423	20.23916054	9194.444833	262153.5938	13.1623398
177	3023431	100	44.36282015	-66.44633543	-153.8265839	11.81112576	2101.2844	255725.0636	13.10650947
178	3023432	100	44.35437626	-66.32144018	-60.96667862	3.977796078	4415.892993	249531.7809	13.11741363
179	3023433	99.976436	44.34579777	-66.19657712	-10	2.775092602	13155.23658	243591.6896	13.24744823
180	3023448	100	44.20095371	-64.3279972	-7.142648697	0.700280011	25481.62723	172206.4928	14.71946287
181	3023449	100	44.19021909	-64.20374971	-59.28927231	7.059775352	18765.55178	169229.2796	14.81887317
182	3023450	100	44.17934965	-64.07954695	-89.84793091	16.11034012	13191.97415	166258.9657	14.9238498
183	3023451	100	44.1683454	-63.95538963	-96.27952576	23.63953209	5095.487585	163325.958	15.0008344
184	3023452	100	44.15720635	-63.8312785	-131.97995	31.15151405	154.8532431	160940.0349	15.10684835
185	3023453	100	44.14593251	-63.70721428	-149.1343689	31.90674973	4222.29333	159085.7992	15.22046286
186	3023454	100	44.13452389	-63.58319769	-154.974884	33.05619431	9768.228425	156068.2846	15.32695762
187	3023455	100	44.1229805	-63.45922947	-159.4115753	37.20195007	9102.933452	153005.5096	15.42803786
188	3023456	100	44.11130236	-63.33531032	-173.4911499	43.33873367	10165.77284	150223.0407	15.53443167
189	3023457	100	44.09948948	-63.21144099	-157.2623444	49.19612122	15056.63193	147887.5274	15.66568106
190	3023458	100	44.08754189	-63.08762219	-183.9858246	56.48359299	15148.23759	145103.4538	15.78283041
191	3023459	100	44.07545961	-62.96385464	-222.6008148	64.068573	18319.52014	142606.7968	15.85515451
192	3023460	100	44.06324265	-62.84013906	-242.3351746	67.75213623	25073.1421	138705.2941	15.91702147
193	3023461	100	44.05089106	-62.71647618	-205.9136047	70.4108963	15783.97174	135422.4191	15.94814079
194	3023462	100	44.03840484	-62.5928667	-157.3803253	74.65951538	6959.20881	132813.0422	15.9403245
195	3023463	100	44.02578404	-62.46931134	-123.3442078	78.92159271	157.4086189	130917.4433	15.91783623
196	3023464	100	44.01302869	-62.34581082	-102.5131989	84.1971283	5147.068687	126410.7451	15.88226026
197	3023465	100	44.00013881	-62.22236584	-116.9523239	90.48612213	5821.439011	118484.354	15.85314675
198	3023466	100	43.98711444	-62.09897713	-123.5011673	95.78855896	694.7567018	110892.4826	15.82036697
199	3023659	95.019772	44.36395688	-67.95675111	-24.63681793	3.08604598	22319.24133	325030.6339	12.34864302
200	3023660	100	44.35713106	-67.83171337	-38.94585037	6.856934071	16893.46686	318209.8505	12.3271526
201	3023661	100	44.35017147	-67.70669889	-63.95393753	13.48285294	12996.8962	311265.0695	12.38851379
202	3023662	100	44.34307807	-67.5817084	-78.23601532	12.19219303	5759.698689	304457.7863	12.56290967
203	3023663	100	44.3358508	-67.45674265	-111.9738693	15.91491985	1658.022285	297830.7299	12.83665011
204	3023664	100	44.32848961	-67.33180238	-147.5604553	22.9708004	1405.529589	291319.9302	13.04283075
205	3023665	100	44.32099446	-67.20688833	-142.3654175	30.40055466	4021.44577	285003.4915	13.21697419
206	3023666	100	44.3133653	-67.08200125	-124.7534714	35.16347122	432.993933	278902.6329	13.32280506
207	3023667	100	44.3056021	-66.95714187	-137.6640778	32.93978882	942.1116092	272804.9907	13.45633771
208	3023668	100	44.2977048	-66.83231094	-182.8800964	30.7295208	8546.207258	266793.1635	13.51948959
209	3023669	100	44.28967336	-66.70750919	-183.3108368	25.25091934	8527.372803	261026.0917	13.45124917
210	3023670	100	44.28150777	-66.58273737	-153.4000244	15.77373695	1487.513594	254627.512	13.28493194
211	3023671	100	44.27320797	-66.45799622	-68.23869324	6.245929241	4621.168549	248050.7036	13.19061715
212	3023672	100	44.26477393	-66.33328648	-10	0.01873301	11750.60877	241660.8219	13.18555817
213	3023673	94.927758	44.25620563	-66.20860889	-1.485167027	5.360888958	18407.36387	235522.3013	13.26876701
214	3023687	99.368438	44.12213914	-64.46691061	-12.88413048	3.231426001	26674.30869	166264.4165	14.63272132
215	3023688	100	44.11155454	-64.34280352	-47.7520256	7.344546318	18513.89751	162730.4678	14.76510631
216	3023689	100	44.10083545	-64.21874032	-81.27585602	13.41645432	11392.57017	159631.043	14.89462274
217	3023690	100	44.08998189	-64.09472174	-97.24062347	21.0139637	4625.42705	156820.2662	15.01785547
218	3023691	100	44.07899385	-63.97074849	-110.1042709	29.25535202	4136.157115	153707.257	15.11164693
219	3023692	100	44.06787134	-63.84682131	-149.5553894	37.5830307	2158.063625	151189.6553	15.25000407
220	3023693	100	44.05661437	-63.72294092	-176.2184753	41.83856201	11670.24785	149214.8297	15.39725232
221	3023694	100	44.04522296	-63.59910804	-179.4560547	42.97770309	17994.46852	146505.8191	15.50120544
222	3023695	100	44.03369711	-63.4753234	-192.0031586	46.13028717	18968.43514	143517.277	15.59112293
223	3023696	100	44.02203685	-63.35158771	-182.9776154	51.29631424	14172.22751	140556.0631	15.68309899
224	3023697	100	44.01024218	-63.22790169	-160.804184	57.18561172	9003.768617	138222.9836	15.78244148
225	3023698	100	43.99831313	-63.10426606	-183.8821869	63.66868591	5154.486334	135434.7869	15.85270351
226	3023699	100	43.98624973	-62.98068154	-233.3509521	70.30686951	11294.15181	133142.3045	15.93308718
227	3023700	100	43.97405198	-62.85714885	-250.2055664	77.09480286	20637.65992	129427.7115	15.97340473
228	3023701	100	43.96171993	-62.7336687	-213.7575531	80.32801056	13596.23993	125903.1589	15.99763818
229	3023702	100	43.94925359	-62.6102418	-166.6821442	83.57463837	3631.501916	123092.1531	15.99607856
230	3023703	100	43.936653	-62.48686886	-130.4637451	87.83470154	1353.150708	121044.4176	15.97144099
231	3023704	100	43.92391818	-62.3635506	-133.831955	93.10818481	3253.857868	119717.2585	15.96230706
232	3023705	100	43.91104917	-62.24028772	-124.1885452	98.39508057	128.4117727	112395.6075	15.95595895
233	3023706	100	43.898046	-62.11708093	-123.9154205	104.4873047	1322.316264	104429.6386	15.93523539
234	3023893	52.831555	44.31236753	-68.71572563	-10	0.05346071	52842.63683	362656.8831	13.57940047
235	3023894	59.521148	44.30634702	-68.59074876	-10	0	48410.38516	354889.7561	13.55040663
236	3023895	88.854055	44.30019343	-68.46579072	-24.10907555	1	42044.53882	347236.8973	13.05191634
237	3023896	6.265001	44.2939067	-68.34085225	-10	0	36232.84333	339706.03	12.91414456
238	3023897	72.087879	44.28748677	-68.21593409	-10	0.681142747	30140.06968	332289.6417	12.67784296
239	3023898	100	44.28093357	-68.09103697	-53.61331177	6	23770.16944	325006.1562	12.64588941
240	3023899	100	44.27424706	-67.96616164	-57.48284912	7.95912981	15063.24353	317870.4105	12.50552455
241	3023900	100	44.26742717	-67.84130883	-72.41418457	15.03680897	8532.667438	310892.5763	12.53110207
242	3023901	100	44.26047384	-67.71647929	-100.8276138	21.3046875	3289.415978	304083.5246	12.80243811
243	3023902	100	44.25338703	-67.59167374	-122.0257263	22.16129684	360.2535244	297127.4927	13.09218038
244	3023903	100	44.24616669	-67.46689293	-183.407547	24.69403839	3927.940177	290333.1657	13.41073682
245	3023904	100	44.23881276	-67.3421376	-201.6272736	29.90496445	10514.98056	283725.1787	13.62477274
246	3023905	100	44.2313252	-67.21740849	-169.3778534	37.27897263	7714.798161	277235.7582	13.69344042
247	3023906	100	44.22370396	-67.09270632	-124.5043411	44.12960434	1616.641344	270960.0593	13.75523981
248	3023907	100	44.21594901	-66.96803185	-157.566803	42.90509796	5666.788328	264913.2735	13.86661464
249	3023908	100	44.2080603	-66.84338581	-176.5800476	35.83858109	8255.533944	258780.4884	13.8706193
250	3023909	100	44.20003778	-66.71876893	-138.2196045	26.18702316	1301.818537	252830.7138	13.70402969
251	3023910	100	44.19188144	-66.59418195	-93.4332962	16.91819572	5614.063492	246984.8537	13.44920141
252	3023911	100	44.18359122	-66.46962561	-73.14523315	8.140877724	12277.62651	240547.2814	13.29368773
253	3023912	100	44.17516711	-66.34510064	-38.05532074	6.983289242	18663.55062	233952.5514	13.200801
254	3023913	78.71436	44.16660906	-66.22060778	-10	3.560777664	25618.91399	227606.234	13.2280151
255	3023927	100	44.03272109	-64.48148939	-51.15646362	7.498948574	21162.39036	157012.321	14.72337918
256	3023928	100	44.02215174	-64.35756596	-77.35062408	16.21174049	12990.61126	153321.0159	14.87599873
257	3023929	100	44.01144824	-64.23368632	-101.9212341	20.48654366	4609.006317	150085.2787	15.02094316
258	3023930	100	44.00061059	-64.10985119	-138.3807831	27.43894005	2657.728817	147320.1351	15.11829172
259	3023931	100	43.98963881	-63.98606129	-156.4387207	35.42999268	4844.360165	144140.4628	15.21956804
260	3023932	100	43.97853288	-63.86231733	-172.8556366	43.17349243	8799.436533	141455.9922	15.36728076
261	3023933	100	43.96729283	-63.73862005	-188.1997681	51.49171448	15890.47998	139362.2593	15.51964192
262	3023934	100	43.95591867	-63.61497016	-215.2720184	52.90813446	23488.31267	137005.8413	15.65701229
263	3023935	100	43.94441041	-63.49136837	-215.4207458	55.42212296	14684.1795	134015.5061	15.70646386
264	3023936	100	43.93276806	-63.36781541	-167.9197235	59.94165421	5804.658096	130939.1145	15.76697109
265	3023937	100	43.92099164	-63.24431199	-131.8448486	65.40083313	4388.096676	128451.5345	15.82752141
266	3023938	100	43.90908118	-63.12085882	-140.7747955	71.0059967	649.97799	125817.9282	15.90081527
267	3023939	100	43.89703668	-62.99745662	-234.4260254	77.55066681	9976.289103	123346.838	15.97442807
268	3023940	100	43.88485818	-62.8741061	-242.9416962	84.10356903	19778.38149	120259.2306	15.99832895
269	3023941	100	43.8725457	-62.75080796	-201.8438568	89.24542999	17222.8958	116464.4973	16.03277952
270	3023942	100	43.86009927	-62.62756293	-162.5422516	92.49007416	10703.66736	113419.804	16.05116634
271	3023943	100	43.84751892	-62.5043717	-143.4754791	96.74810791	5346.609545	111194.0863	16.04513032
272	3023944	100	43.83480467	-62.38123499	-132.9909058	101.4082108	4648.894504	109837.141	16.04682489
273	3023945	100	43.82195656	-62.2581535	-131.1267853	106.9889908	4677.00051	105607.4291	16.03147513
274	3023946	100	43.80897463	-62.13512792	-118.5069962	112.6025391	4711.487	98254.83676	16.00815231
275	3023947	100	43.79585891	-62.01215898	-103.1589127	117.9141083	8301.72809	90402.19477	16.00683539
276	3024132	100	44.22850712	-68.84881987	-17.87270737	2.381987333	49691.36827	364519.171	14.12897678
277	3024133	60.185499	44.22262331	-68.72400893	-13.13012886	0	43940.26956	356512.2021	13.73687103
278	3024134	59.767766	44.21660682	-68.59921611	-10	0.578389168	39774.91741	348608.1957	13.55040663
279	3024135	100	44.21045759	-68.47444215	-11.26759052	0.05578474	34269.88039	340814.3163	13.31000963
280	3024136	96.96119	44.20417555	-68.34968779	-23.60173035	0.917554498	28259.41778	333138.2931	12.91414456
281	3024137	100	44.19776063	-68.22495377	-28.16699028	3	22093.50184	325588.4617	12.81496141
282	3024138	100	44.19121278	-68.10024081	-65.3949585	9.67440033	16844.21747	318159.8453	12.76748523
283	3024139	100	44.18453194	-67.97554965	-79.09939575	16.04680634	11890.93778	310866.9862	12.75915987
284	3024140	100	44.17771805	-67.85088103	-104.9202728	22.14009094	1892.417001	303728.298	12.94563638
285	3024141	100	44.17077106	-67.72623568	-151.4581299	28.42289352	2901.544247	296754.9072	13.20846735
286	3024142	100	44.16369092	-67.60161434	-163.4237518	32.13090897	3646.09379	289956.8084	13.59012625
287	3024143	100	44.15647757	-67.47701774	-214.6688232	33.85224152	11001.96171	282990.3722	13.8736263
288	3024144	100	44.14913097	-67.35244661	-183.5736847	37.84224319	17313.5561	276210.338	14.03101544
289	3024145	100	44.14165107	-67.22790169	-159.7758484	44.23771667	7444.93377	269615.1718	14.04394503
290	3024146	100	44.13403782	-67.10338371	-122.213829	51.24229431	2451.334529	263157.8026	14.07553749
291	3024147	100	44.12629119	-66.97889341	-154.9816437	48.33906937	5876.037057	256927.4562	14.11558431
292	3024148	100	44.11841113	-66.85443152	-154.6708221	38.94315338	4627.616141	250910.5223	14.08923361
293	3024149	100	44.1103976	-66.72999877	-106.8590775	29.96011543	4732.364757	244769.5224	13.84670568
294	3024150	100	44.10225058	-66.60559589	-101.4217377	22.31814766	12830.27508	238889.4064	13.57549169
295	3024151	100	44.09397001	-66.48122362	-85.224823	17.10299873	19755.5004	232882.9189	13.37425792
296	3024152	100	44.08555588	-66.35688268	-54.75781631	11.18826866	26352.98876	226423.584	13.25069855
297	3024153	85.415391	44.07700814	-66.23257382	-9.858146667	2.605289221	32780.89988	219860.0482	13.25721496
298	3024154	1.684798	44.06832678	-66.10829776	-10	0	39646.497	213563.2049	13.24296143
299	3024166	98.338417	43.95371969	-64.61980855	-36.7901001	5.580709457	20303.10895	150828.3602	14.61803239
300	3024167	100	43.94329946	-64.4960251	-71.02555847	14.06754398	13480.13765	147844.6814	14.78313721
301	3024168	100	43.93274541	-64.37228461	-91.18583679	21.22545815	7147.229674	143986.2384	14.93893227
302	3024169	100	43.92205754	-64.24858781	-126.0519257	29.18867493	465.9875166	140584.4148	15.10181668
303	3024170	100	43.91123586	-64.12493541	-160.8091583	34.38287354	9308.751796	137647.1694	15.27110121
304	3024171	100	43.90028037	-64.00132813	-173.9104462	41.66585159	14844.31264	134636.6407	15.40282213
305	3024172	100	43.88919108	-63.87776668	-191.3455048	49.30422592	17025.87589	131758.6813	15.5513434
306	3024173	100	43.87796799	-63.75425179	-217.5491791	57.0526123	22878.43937	129532.2876	15.70712233
307	3024174	100	43.86661112	-63.63078417	-237.0454407	62.83889008	20493.02377	127582.312	15.79851328
308	3024175	100	43.85512048	-63.50736453	-214.0670013	64.98795319	10619.55192	124468.923	15.84847739
309	3024176	100	43.84349608	-63.38399358	-141.3090057	68.3862915	1138.925675	121384.0868	15.86813612
310	3024177	100	43.83173795	-63.26067204	-114.2208557	73.32620239	2303.308879	118702.875	15.88958517
311	3024178	100	43.81984611	-63.13740062	-144.3506927	79.27532959	107.8955314	116265.7318	15.9128866
312	3024179	100	43.80782056	-63.01418002	-251.8022156	84.79994202	10045.56803	113587.0229	15.97620032
313	3024180	100	43.79566134	-62.89101096	-246.4919586	91.37252045	19995.93348	111226.7497	16.01006148
314	3024181	100	43.78336848	-62.76789413	-199.3606567	98.1631546	12914.32043	107127.7425	16.03499638
315	3024182	100	43.77094199	-62.64483026	-150.4208832	102.4057999	5176.761018	103809.566	16.07135014
316	3024183	100	43.7583819	-62.52182003	-116.0708618	105.6618118	2065.416811	101373.0664	16.10378682
317	3024184	100	43.74568826	-62.39886417	-117.6896667	110.544754	827.1873409	99882.78865	16.11938979
318	3024185	100	43.73286108	-62.27596335	-116.6832199	115.2138901	2374.937091	99290.67626	16.11703112
319	3024186	100	43.71990041	-62.15311829	-104.1268158	120.5099564	6970.300466	91507.57473	16.1097915
320	3024187	100	43.70680628	-62.03032969	-92.61045074	126.2863998	16108.8752	84114.52561	16.10072552
321	3024188	100	43.69357873	-61.90759824	-85.6881485	131.882309	22384.29564	76417.0405	16.12125923
322	3024372	100	44.13875344	-68.85690177	-9.259699821	0.190177202	41820.17693	358685.324	14.21792208
323	3024373	98.77554	44.13287341	-68.7322741	-30.80061913	3	35625.13615	350545.1266	13.83417045
324	3024374	98.946221	44.12686102	-68.60766459	-11.558918	1.51666975	30505.30629	342503.4441	13.63921131
325	3024375	100	44.12071623	-68.48307399	-14.85387421	1.08250618	26076.90407	334567.3834	13.29955558
326	3024376	100	44.11443895	-68.358503	-34.3520546	0	20131.66782	326744.637	13.03649111
327	3024377	100	44.10802912	-68.23395238	-56.42653275	4.697087765	14836.83281	319043.542	12.97691278
328	3024378	100	44.10148669	-68.10942284	-87.78911591	11.71310425	7964.086788	311473.1215	12.9684137
329	3024379	100	44.0948116	-67.98491512	-97.90048218	21.02716827	4408.350609	304031.1958	13.13432306
330	3024380	100	44.0880038	-67.86042996	-106.6750717	29.6996212	4880.846882	296728.0988	13.4226623
331	3024381	100	44.08106322	-67.73596807	-148.864212	36.29687119	4044.997446	289586.1884	13.82126342
332	3024382	100	44.07398981	-67.6115302	-195.9197235	42.101017	9092.101151	282617.6859	14.24564303
333	3024383	100	44.06678353	-67.48711706	-207.5010986	42.82164764	16536.69276	275814.7097	14.46403657
334	3024384	100	44.05944433	-67.3627294	-164.2542877	46.78262711	19071.47748	268853.7786	14.5202195
335	3024385	100	44.05197216	-67.23836795	-177.3309784	51.96598816	9509.081715	262089.5928	14.51629602
336	3024386	100	44.04436697	-67.11403342	-148.0537109	58.1599617	281.8072178	255508.7171	14.48543746
337	3024387	100	44.03662873	-66.98972656	-157.7322388	52.39567184	6321.90466	249087.1198	14.43829558
338	3024388	100	44.02875739	-66.86544808	-138.0996246	44.02797318	1127.510392	242907.5576	14.3288263
339	3024389	100	44.02075291	-66.74119873	-103.8332596	36.2632637	7373.510291	236856.2188	14.02960563
340	3024390	100	44.01261527	-66.61697922	-105.2654114	30.3891964	9515.544411	230774.5602	13.73622506
341	3024391	100	44.00434441	-66.49279029	-83.71302032	24.77902985	17528.56916	224973.1682	13.43262412
342	3024392	100	43.99594032	-66.36863266	-58.41345596	15.94012642	26906.42882	218786.1736	13.30625534
343	3024393	100	43.98740296	-66.24450706	-21.28489685	6.950706482	36615.03922	212302.3404	13.24365423
344	3024394	25.43745	43.97873231	-66.12041423	-10	0	46447.45637	205774.3562	13.27513754
345	3024405	100	43.87455128	-64.75776226	-7.76197052	2	21625.26641	145124.8622	14.50321937
346	3024406	100	43.86427956	-64.63411898	-57.8259201	11.00634766	15344.5756	141394.5853	14.65687633
347	3024407	100	43.85387434	-64.51051785	-91.60401917	19.11256599	6485.029362	138282.501	14.83221925
348	3024408	100	43.84333564	-64.38695958	-123.2843704	27.16643524	256.2854744	134705.5676	15.00256497
349	3024409	100	43.83266345	-64.2634449	-153.3401489	35.23365402	6776.393578	131111.0469	15.17559162
350	3024410	100	43.82185778	-64.13997451	-180.8999481	42.81677246	13397.29537	128024.4675	15.38347034
351	3024411	100	43.81091863	-64.01654913	-208.8928833	48.40813828	21799.29724	125210.1223	15.48732632
352	3024412	100	43.79984601	-63.89316948	-223.8422089	55.698452	26330.71608	122110.2053	15.66281611
353	3024413	100	43.78863992	-63.76983627	-239.20578	63.32841873	29104.61937	119730.4784	15.78126281
354	3024414	100	43.77730038	-63.6465502	-234.1042633	70.7699585	19628.9524	118076.1785	15.86490371
355	3024415	100	43.76582741	-63.52331199	-196.7941742	74.91725922	10694.57272	114887.5902	15.91792167
356	3024416	100	43.75422101	-63.40012234	-134.5314941	78.07789612	697.4929538	111895.4816	15.94099511
357	3024417	100	43.74248121	-63.27698197	-114.2224808	82.25187683	3742.078291	108992.7412	15.94937769
358	3024418	100	43.73060802	-63.15389158	-215.2712708	87.43920135	5276.528068	106795.5508	15.94707554
359	3024419	100	43.71860146	-63.03085188	-253.4283142	93.05466461	13242.01736	103872.9089	15.96299995
360	3024420	100	43.70646156	-62.90786357	-235.1177216	98.85384369	14911.2228	101852.2105	16.01139649
361	3024421	100	43.69418833	-62.78492735	-184.8586426	106.0811691	8172.002873	97917.65259	16.04188899
362	3024422	100	43.68178182	-62.66204393	-120.4771194	111.3218155	837.7405801	94280.43138	16.1087627
363	3024423	100	43.66924204	-62.53921401	-84.35513306	114.9089508	8902.869917	91590.78813	16.15906626
364	3024424	100	43.65656903	-62.41643828	-80.28296661	118.8430939	10172.44701	89938.5638	16.18627245
365	3024425	100	43.64376282	-62.29371745	-98.3086319	124.1237183	11922.04827	89381.3071	16.18314145
366	3024426	100	43.63082344	-62.17105221	-100.9930496	128.812439	14158.23845	85270.88314	16.16685382
367	3024427	100	43.61775093	-62.04844325	-93.70743561	134.7248993	20927.63716	77417.17426	16.1684729
368	3024428	100	43.60454533	-61.92589128	-81.5089035	140.0454712	29280.59418	69974.95227	16.18281156
369	3024611	100	44.05473829	-68.98942884	-46.19730759	4.557116032	42009.30294	361399.1882	14.51554621
370	3024612	100	44.04899407	-68.86496624	-5.177388191	0	34730.68209	353038.379	14.21536064
371	3024613	100	44.0431179	-68.74052111	-29.29143715	3.551801682	27762.51426	344764.8778	13.94090605
372	3024614	100	44.03710971	-68.61609419	-18.51426506	0	21657.98957	336585.1234	13.68941262
373	3024615	100	44.03096942	-68.49168619	-54.70396423	7.403057575	17681.61377	328506.1169	13.50406237
374	3024616	100	44.02469698	-68.36729785	-75.70788574	8.030301094	13191.8763	320535.478	13.39937765
375	3024617	100	44.01829233	-68.2429299	-93.10551453	11.8777771	6011.935213	312681.4946	13.3489063
376	3024618	100	44.0117554	-68.11858305	-103.4296341	17.32445908	4364.716437	304953.1781	13.43195022
377	3024619	100	44.00508614	-67.99425805	-143.4901428	25.06558228	3057.787301	297360.329	13.65448035
378	3024620	100	43.99828448	-67.8699556	-137.8331299	33.8372345	947.5124836	289903.8621	14.01693843
379	3024621	100	43.99135039	-67.74567645	-187.3242645	42.95704269	9025.75612	282589.5357	14.39969548
380	3024622	100	43.98428379	-67.62142131	-208.0387421	50.07162094	17205.22368	275444.0801	14.76109971
381	3024623	100	43.97708465	-67.49719092	-200.59021	52.79153442	23124.41871	268480.9812	14.92184377
382	3024624	100	43.96975292	-67.372986	-190.7794647	55.72610855	22405.46104	261672.6159	14.93772814
383	3024625	100	43.96228855	-67.24880727	-182.9429626	60.27114487	14397.10821	254717.8008	14.89220424
384	3024626	100	43.95469149	-67.12465547	-164.4703369	65.02978516	9410.766583	247971.2848	14.83289355
385	3024627	100	43.9469617	-67.00053131	-155.9125977	57.91233826	10707.37485	241406.4375	14.71536134
386	3024628	100	43.93909915	-66.87643553	-131.9922333	50.6489296	1266.548313	235025.0129	14.46807952
387	3024629	100	43.93110379	-66.75236884	-113.4504471	44.12650299	1879.200164	228902.6977	14.17490155
388	3024630	100	43.92297559	-66.62833198	-99.4989624	37	5722.417964	222813.0305	13.78392319
389	3024631	100	43.91471452	-66.50432566	-75.61621094	26.93256569	15699.71246	216798.6989	13.50235905
390	3024632	100	43.90632054	-66.38035061	-58.6876564	17.53506088	25694.66628	211086.9608	13.32751844
391	3024633	100	43.89779361	-66.25640755	-29.08805466	7.140755177	35692.44746	204695.2774	13.21893291
392	3024634	26.419656	43.88913372	-66.13249721	-10	0	45691.19949	198184.0771	13.23623809
393	3024644	67.17634	43.7952168	-64.89535178	-1.725325227	0	22480.29183	140546.3199	14.37836498
394	3024645	100	43.78509296	-64.77184885	-37.20649338	6.305818558	14480.49905	136031.0993	14.52408604
395	3024646	100	43.77483597	-64.64838726	-82.88876343	15.01084709	7709.826706	132044.1705	14.7082668
396	3024647	100	43.76444582	-64.52496773	-112.6345215	23.05864525	1816.845241	128712.3376	14.91278937
397	3024648	100	43.75392251	-64.40159097	-151.267334	32.41191864	6981.739676	125504.495	15.04646394
398	3024649	100	43.74326605	-64.27825769	-174.8900757	41.11690903	13527.74701	121721.9596	15.21578578
399	3024650	100	43.73247643	-64.1549686	-199.6302338	49.25470352	20759.49497	118464.2776	15.40372959
400	3024651	100	43.72155367	-64.03172442	-219.8482056	56.67219162	21914.72632	115806.1821	15.54348629
401	3024652	100	43.71049776	-63.90852584	-235.9555206	63.09764099	21000.08313	112523.1273	15.67887337
402	3024653	100	43.69930872	-63.78537359	-239.4487457	69.56912994	24159.61473	109964.3641	15.7705472
403	3024654	100	43.68798656	-63.66226837	-223.6569977	77.70134735	18011.38728	108160.7968	15.86730389
404	3024655	100	43.6765313	-63.53921088	-187.9263306	84.33713531	8121.788904	105384.079	15.94868161
405	3024656	100	43.66494293	-63.41620183	-126.894371	87.00570679	1361.400941	102393.0052	15.98661954
406	3024657	100	43.65322149	-63.29324192	-170.0015411	91.17784882	2362.279762	99340.13513	15.98535559
407	3024658	100	43.641367	-63.17033186	-232.1515808	95.83011627	10314.35028	97035.39765	15.98179011
408	3024659	100	43.62937946	-63.04747235	-229.6162109	101.3148193	9745.583718	94218.63098	15.97856537
409	3024660	100	43.61725891	-62.92466409	-199.1072998	106.8077011	6363.923513	91986.0966	16.01738071
410	3024661	100	43.60500537	-62.80190778	-142.1687317	112.9996262	1101.332824	88867.5757	16.09320847
411	3024662	100	43.59261887	-62.67920411	-101.2161713	119.8177032	5970.068626	84859.72923	16.15102842
412	3024663	100	43.58009943	-62.55655379	-81.18753815	124.4900589	14042.76618	81861.14097	16.19077373
413	3024664	100	43.56744708	-62.43395751	-75.71174622	127.8595428	20120.32935	80008.24371	16.23038509
414	3024665	100	43.55466187	-62.31141596	-89.91221619	133.0338135	21855.6844	79381.3073	16.23471009
415	3024666	100	43.54174381	-62.18892984	-96.94058228	137.3256226	23250.00461	78555.8704	16.22899727
416	3024667	100	43.52869295	-62.06649983	-95.24775696	142.6307068	28026.77778	71297.12103	16.23139165
417	3024668	100	43.51550933	-61.94412664	-84.11193085	148.9490662	34971.56712	63341.79003	16.24711115
418	3024669	100	43.50219298	-61.82181094	-73.90840149	149.1911774	43025.28816	55836.676	16.21197128
419	3024850	95.490963	43.97057875	-69.12159167	-15.71175098	2.632267237	32264.03385	364641.7205	14.80039616
420	3024851	100	43.96496971	-68.99729405	-36.73137665	4	33802.66047	356076.2675	14.53422031
421	3024852	100	43.95922911	-68.87301323	-46.24921036	6.577088833	27925.01509	347587.4458	14.33325098
422	3024853	100	43.95335688	-68.74874992	-63.21240616	5.835688591	20685.12122	339181.0083	14.08473815
423	3024854	100	43.94735296	-68.62450485	-75.93177795	6.764704227	13877.58028	330863.2356	13.93569032
424	3024855	100	43.94121727	-68.50027874	-84.99973297	11.85039902	8175.143842	322640.9839	13.78111378
425	3024856	100	43.93494975	-68.37607232	-103.2199478	18.00502586	3764.556749	314521.7455	13.72375803
426	3024857	100	43.92855034	-68.25188631	-125.5712433	20.64496613	1434.867522	306513.7066	13.75215077
427	3024858	100	43.92201899	-68.12772143	-148.5983124	26.02595901	509.832067	298625.8135	13.92405206
428	3024859	100	43.91535562	-68.0035784	-167.4824371	31.96443748	7649.184781	290867.8393	14.22892802
429	3024860	100	43.9085602	-67.87945796	-172.852417	39.19818497	10520.18537	283250.4623	14.62539695
430	3024861	100	43.90163266	-67.75536081	-206.505249	47.30065155	14846.98812	275778.0459	14.96338974
431	3024862	100	43.89457295	-67.63128769	-206.8747253	56.37123108	22719.45601	268451.3488	15.22522252
432	3024863	100	43.88738102	-67.50723931	-210.3754272	62.76189804	31152.7384	261301.9757	15.3526943
433	3024864	100	43.88005683	-67.3832164	-212.4132843	65.4943161	28532.73942	254344.8812	15.34542443
434	3024865	100	43.87260033	-67.25921968	-186.416153	69.23996735	22338.15166	247530.5268	15.26714834
435	3024866	100	43.86501147	-67.13524987	-168.8830566	71.99887848	19372.08836	240582.5466	15.15375792
436	3024867	100	43.85729021	-67.0113077	-162.8032684	64.48631287	14068.83761	233855.857	14.89141622
437	3024868	100	43.84943651	-66.88739388	-139.4584198	57.23938751	5029.029301	227309.1112	14.56494459
438	3024869	100	43.84145033	-66.76350913	-114.3786087	47.850914	2814.238863	220973.1209	14.23994546
439	3024870	100	43.83333165	-66.63965419	-102.5963669	37.46541977	11147.4715	214915.8185	13.84446617
440	3024871	100	43.82508041	-66.51582976	-81.44306183	28.08297539	16223.54025	208783.2005	13.57916726
441	3024872	100	43.8166966	-66.39203656	-64.67938232	17.70365524	23767.66704	202845.8871	13.34986052
442	3024873	100	43.80818018	-66.26827532	-41.65574265	8.327531815	32487.25912	197132.5411	13.23751109
443	3024874	57.400209	43.79953112	-66.14454676	-10	0.522100747	41425.52683	190606.4672	13.25437244
444	3024882	7.598782	43.72556093	-65.15598061	-10	0.85134691	28798.77356	143071.2647	14.12970723
445	3024883	46.852804	43.71571718	-65.03257837	-10	0	23637.95869	137210.0511	14.24934444
446	3024884	100	43.70574061	-64.90921596	-41.39864731	6.504342079	16167.31573	131847.6745	14.44657612
447	3024885	100	43.69563123	-64.7858941	-81.34638977	13.84746647	8347.782111	127047.3169	14.62043318
448	3024886	100	43.68538902	-64.66261349	-121.2871094	19.97038269	460.7872687	122796.1614	14.78629442
449	3024887	100	43.67501399	-64.53937485	-146.0053711	28.56111717	5999.581088	119206.1254	14.96506496
450	3024888	100	43.66450612	-64.41617888	-154.5482483	37.04356384	12106.83688	116316.7847	15.10683478
451	3024889	100	43.65386543	-64.29302629	-182.8634949	46.02239227	16968.36378	112412.8603	15.24540012
452	3024890	100	43.64309192	-64.16991779	-201.3378143	54.69902802	17361.75384	108962.7431	15.37478228
453	3024891	100	43.63218558	-64.04685408	-190.6295776	63.22925949	12718.63266	106089.29	15.48969284
454	3024892	100	43.62114644	-63.92383588	-205.714035	70.50177002	11098.48489	103014.5933	15.62623349
455	3024893	100	43.60997449	-63.80086389	-232.1874542	76.91616058	16305.20946	100226.4007	15.73814613
456	3024894	100	43.59866975	-63.6779388	-219.0144806	83.89215088	19476.43413	98262.56728	15.84897204
457	3024895	100	43.58723223	-63.55506133	-185.128067	91.77064514	9979.801379	95981.5073	15.94914291
458	3024896	100	43.57566194	-63.43223217	-156.2013702	96.93380737	3065.960378	92885.5002	15.99196553
459	3024897	100	43.5639589	-63.30945203	-199.5119934	100.1041107	7865.081704	89763.61973	16.01074743
460	3024898	100	43.55212314	-63.18672159	-218.9959412	104.2876892	13619.92195	87236.04824	16.04339725
461	3024899	100	43.54015466	-63.06404158	-176.4187012	109.4845352	4730.896894	84644.66731	16.05125495
462	3024900	100	43.5280535	-62.94141266	-115.7481613	115.0533829	3469.244419	82152.36604	16.09245502
463	3024901	100	43.51581968	-62.81883556	-107.7205048	120.9180298	6943.089578	79984.68013	16.14634005
464	3024902	100	43.50345322	-62.69631095	-97.50889587	127.1546783	12926.12559	75587.37289	16.17519582
465	3024903	100	43.49095415	-62.57383953	-88.62617493	133.4045868	19830.88162	72205.40258	16.23229213
466	3024904	100	43.47832251	-62.451422	-80.77507782	137.6677551	27812.67637	70097.73893	16.25960844
467	3024905	100	43.46555832	-62.32905904	-84.71808624	141.538269	31830.90736	69381.30709	16.26525263
468	3024906	100	43.45266162	-62.20675135	-98.11003113	146.2338409	32803.93884	69436.47952	16.27876867
469	3024907	100	43.43963244	-62.08449961	-95.36379242	151.5367584	36510.74495	65692.93876	16.29666461
470	3024908	100	43.42647082	-61.9623045	-89.22808838	156.8529205	40102.27775	57405.4103	16.28957391
471	3024909	100	43.41317681	-61.84016672	-72.16728973	154.5166779	36950.7931	49296.79802	16.26018862
472	3024910	100	43.39975044	-61.71808694	-31.98365402	145.8336487	29876.35693	41697.39568	16.17929645
473	3025087	43.720539	43.8968315	-69.50170277	-10	0	27575.60546	385535.1346	15.75767946
474	3025088	100	43.89161911	-69.37753995	-22.00047684	1.169966578	25813.74879	376833.9757	15.64079016
475	3025089	100	43.8862757	-69.25339182	-24.55085754	2.872429609	22169.81363	368198.7923	15.26744418
476	3025090	100	43.88080121	-69.12925908	-27.4421196	0.851816773	22492.46156	359634.3366	14.96110199
477	3025091	100	43.87519554	-69.00514247	-37.04133987	2.980724096	25266.67711	350957.6094	14.68536761
478	3025092	100	43.86945864	-68.8810427	-35.42937851	1.445864439	20859.90339	342341.8872	14.49212185
479	3025093	100	43.86359044	-68.75696048	-67.61654663	4.140955925	13958.20244	333803.3728	14.34115538
480	3025094	100	43.85759086	-68.63289654	-95.68675995	12.15584755	6934.829764	325348.1451	14.24549274
481	3025095	100	43.85145984	-68.5088516	-116.3106689	19.35401535	1018.426464	316982.8693	14.17534371
482	3025096	100	43.84519733	-68.38482638	-127.4025955	25.98060989	795.6186511	308714.8588	14.18015383
483	3025097	100	43.83880324	-68.26082159	-162.5762939	29.87860107	5828.15761	300552.138	14.33018931
484	3025098	100	43.83227754	-68.13683795	-177.6283264	34.27224731	10250.19027	292503.5244	14.5385305
485	3025099	100	43.82562015	-68.01287618	-169.598877	39.93798447	14182.10012	284578.698	14.81646345
486	3025100	100	43.81883103	-67.88893701	-179.4031219	45.61689758	20383.42539	276788.2936	15.05504654
487	3025101	100	43.81191012	-67.76502115	-219.4288177	53.30687332	23303.75072	269143.9829	15.31482452
488	3025102	100	43.80485737	-67.64112931	-222.8769989	61.01426315	28974.97947	261653.992	15.47164304
489	3025103	100	43.79767273	-67.51726223	-221.1392822	69.56697083	36551.24343	254313.6014	15.57984352
490	3025104	100	43.79035615	-67.39342061	-204.797287	74.46438599	36185.95769	247159.8752	15.55821044
491	3025105	100	43.78290758	-67.26960517	-180.3945007	78.20924377	31395.99242	240209.4911	15.45225904
492	3025106	100	43.77532699	-67.14581664	-170.5956421	78.08166504	22699.43178	233388.4428	15.24111364
493	3025107	100	43.76761432	-67.02205573	-151.195343	68.70557404	13464.13571	226448.1511	14.96892236
494	3025108	100	43.75976955	-66.89832315	-134.0643005	58.68154526	6162.475661	219743.8629	14.63742263
495	3025109	100	43.75179262	-66.77461963	-117.796051	48.96196365	1330.437653	213217.7186	14.25239356
496	3025110	100	43.74368351	-66.65094588	-110.2764587	39.59458923	2135.325041	206933.5255	13.9048645
497	3025111	100	43.73544219	-66.52730262	-93.20942688	29.23026276	10142.78458	200945.6998	13.63024458
498	3025112	100	43.72706861	-66.40369056	-78.00775146	20.68928146	19132.28799	194769.6159	13.39873767
499	3025113	100	43.71856275	-66.28011042	-51.82633972	12.32897091	28733.06579	188921.2332	13.25456715
500	3025114	100	43.70992458	-66.15656291	-12.78651333	4.584508896	38537.43266	183014.1383	13.25382054
501	3025115	75.878344	43.70115407	-66.03304875	-0.186196685	0.804875314	48421.87891	176526.1838	13.44762314
502	3025116	100	43.69225121	-65.90956866	-0.135042146	1.606161952	58345.71907	169959.4594	13.55656973
503	3025117	53.560373	43.68321596	-65.78612334	-10	0.112333596	56626.83163	163575.7293	13.61254495
504	3025121	77.023007	43.64575077	-65.29270406	-10	0	26035.1663	141586.5055	14.00407633
505	3025122	99.414361	43.63605334	-65.16944329	-7.883022308	3.941468716	20331.50661	135244.5031	14.16165215
506	3025123	100	43.62622344	-65.04622157	-32.73286438	6.770443439	15803.74631	129062.5406	14.28872223
507	3025124	100	43.61626106	-64.92303961	-71.60337067	12.17131805	10172.90254	123346.4672	14.4897402
508	3025125	100	43.60616618	-64.7998981	-104.7017288	20.39357185	2355.190906	118201.3631	14.66218855
509	3025126	100	43.5959388	-64.67679776	-133.2808838	27.72634315	2633.904139	113675.5543	14.84248829
510	3025127	100	43.58557893	-64.55373929	-136.2048187	34.06817627	2767.511923	109787.6797	14.987192
511	3025128	100	43.57508656	-64.4307234	-149.6826782	41.99504471	3076.774821	106680.5353	15.11402618
512	3025129	100	43.56446169	-64.3077508	-190.1987915	50.77875137	10621.41166	103173.1893	15.26006618
513	3025130	100	43.55370432	-64.18482218	-184.119339	59.14735031	8854.151322	99493.75949	15.38173151
514	3025131	100	43.54281446	-64.06193825	-145.7202911	68.06691742	5059.568689	96428.51469	15.47388965
515	3025132	100	43.53179212	-63.93909972	-151.9497528	77.18927765	2267.349791	93602.64732	15.55690425
516	3025133	100	43.5206373	-63.81630727	-210.7226563	84.43627167	11235.39525	90531.11844	15.65255267
517	3025134	100	43.50935002	-63.69356162	-209.1658478	91.08126831	17658.13871	88387.25026	15.77695862
518	3025135	100	43.49793029	-63.57086347	-176.3992004	98.12062073	16206.21381	86712.71705	15.93584496
519	3025136	100	43.48637812	-63.4482135	-170.2516937	105.5408401	13025.40915	83272.81535	16.01201157
520	3025137	100	43.47469353	-63.32561242	-194.7134399	109.0306473	15878.6534	80274.45984	16.07081758
521	3025138	100	43.46287653	-63.20306091	-197.2448273	113.2123489	10775.19092	77477.92157	16.0991072
522	3025139	100	43.45092716	-63.08055969	-135.0959473	118.4072876	891.5009191	75181.70734	16.10840386
523	3025140	100	43.43884542	-62.95810943	-102.5902023	123.6154556	8693.857569	72364.22166	16.14487891
524	3025141	100	43.42663135	-62.83571084	-102.1078796	128.8368683	15942.46164	70858.11264	16.18879297
525	3025142	100	43.41428497	-62.71336459	-93.84894562	135.0715027	20906.40905	66509.41375	16.20962061
526	3025143	100	43.40180631	-62.59107139	-93.5027771	141.3193665	26979.2116	62657.75341	16.28051454
527	3025144	100	43.3891954	-62.46883192	-91.06026459	146.5804596	33882.83189	60216.832	16.30625469
528	3025145	100	43.37645227	-62.34664686	-90.972229	150.690094	36982.44653	59381.30717	16.32208178
529	3025146	100	43.36357695	-62.22451691	-99.77973175	155.1423035	35665.40993	60218.04013	16.34925829
530	3025147	100	43.35056948	-62.10244274	-94.30587769	159.6987762	33511.34405	56266.88183	16.36477865
531	3025148	100	43.3374299	-61.98042504	-90.99427032	164.7570038	30309.02691	52549.97858	16.34441909
532	3025149	100	43.32415825	-61.85846449	-68.10354614	159.4306183	28480.72412	43672.76587	16.32778486
533	3025150	100	43.31075457	-61.73656178	-28.83201599	151.5144196	22925.98088	35270.9075	16.26025952
534	3025325	66.189753	43.81706796	-69.75682025	-0.294773221	1.962357998	27221.97021	398556.5683	16.24580446
535	3025326	100	43.81211922	-69.63281022	-16.84116745	0.218977883	23149.69651	389632.9599	15.99423768
536	3025327	99.980607	43.80703994	-69.50881351	-44.55322266	2.796006441	18551.90505	380762.8516	15.87506303
537	3025328	100	43.80183004	-69.38483082	-55.81167603	10.31699657	15814.82805	371950.0698	15.70313469
538	3025329	100	43.79648944	-69.26086287	-57.7245636	11.8510561	12507.74168	363198.7877	15.40155242
539	3025330	100	43.79101808	-69.13691037	-70.72734833	8.398192406	13071.10412	354513.5604	15.18313226
540	3025331	100	43.78541587	-69.01297405	-64.31013489	7.764243126	16838.05063	345899.3637	14.95842702
541	3025332	100	43.77968275	-68.88905461	-59.27743912	6.126263618	11442.05862	337311.285	14.74837984
542	3025333	100	43.77381865	-68.76515277	-93.84662628	12.10285759	7971.773258	328642.0956	14.60487075
543	3025334	100	43.7678235	-68.64126925	-116.2985992	18.09072495	1061.478054	320050.5447	14.54695983
544	3025335	100	43.76169724	-68.51740475	-146.1099701	25.8389473	5862.599819	311543.055	14.55669954
545	3025336	100	43.7554398	-68.39356	-164.7689667	33.10002136	7467.381047	303126.7047	14.6626324
546	3025337	100	43.74905112	-68.26973571	-185.2915192	39.59488678	11877.97213	294809.2994	14.84742299
547	3025338	100	43.74253114	-68.1459326	-174.8776703	43.24688721	19572.8245	286599.454	15.07379283
548	3025339	100	43.73587981	-68.02215137	-166.0146027	48.19688034	22792.03585	278506.6801	15.30929661
549	3025340	100	43.72909707	-67.89839275	-199.4808044	53.59029388	28190.11608	270541.4846	15.49974058
550	3025341	100	43.72218286	-67.77465746	-226.0785522	60.28171539	32480.04373	262715.4714	15.63770166
551	3025342	100	43.71513714	-67.65094619	-233.1183319	66.99184418	36908.28913	255041.453	15.6988362
552	3025343	100	43.70795986	-67.52725968	-225.6384583	74.9331131	43112.24594	247532.004	15.73474509
553	3025344	100	43.70065096	-67.40359863	-207.9753571	83.43490601	41119.08825	240176.3704	15.67552666
554	3025345	100	43.6932104	-67.27996376	-184.1718903	87.17896271	31128.74612	233017.7778	15.52472379
555	3025346	100	43.68563814	-67.15635579	-170.355896	80.13558197	21147.53603	226074.9453	15.31266434
556	3025347	100	43.67793414	-67.03277542	-161.0908966	70.77754211	11199.89713	219246.3655	15.03774409
557	3025348	100	43.67009835	-66.90922337	-135.347168	61.42233658	1331.119553	212314.7867	14.6668652
558	3025349	100	43.66213075	-66.78570036	-110.8627014	52.07003403	5907.124094	205636.0112	14.34060413
559	3025350	100	43.65403128	-66.66220709	-118.1926804	42.74776459	987.0748249	199133.5217	14.00843854
560	3025351	100	43.64579992	-66.53874428	-108.8856659	34.34447479	7972.800077	192908.9107	13.66758178
561	3025352	100	43.63743664	-66.41531264	-84.86277771	26.0236454	17881.25625	186879.513	13.45967245
562	3025353	100	43.62894141	-66.29191288	-65.72322083	18.29714775	27855.21706	180776.0536	13.28112488
563	3025354	100	43.62031419	-66.16854572	-25.14696121	9.657007217	37842.92388	175031.4558	13.22146963
564	3025355	100	43.61155497	-66.04521186	-4.718107224	3.344503403	47835.76767	168899.7069	13.34690122
565	3025356	100	43.60266371	-65.92191201	-1.452991366	7.233629227	57831.08594	162456.6474	13.49600233
566	3025357	70.011586	43.5936404	-65.79864689	-10	0.684894025	51683.08084	155855.2612	13.60964274
567	3025361	99.99263	43.55622622	-65.30594782	-10.37303352	2.905218363	17882.9962	133232.1064	14.00716405
568	3025362	100	43.54654237	-65.18286694	-53.49485397	10.84576321	12850.53894	127693.5064	14.19808251
569	3025363	100	43.53672637	-65.05982503	-78.02601624	14.34486103	6438.617844	121169.6591	14.40143626
570	3025364	100	43.52677821	-64.93682279	-111.2404022	19.82217979	1956.951301	115086.4553	14.55272033
571	3025365	100	43.51669789	-64.81386093	-99.73014069	26.83021164	3594.32878	109554.1125	14.68321687
572	3025366	100	43.5064854	-64.69094015	-75.71643829	34.25744629	7326.421431	104686.7465	14.80486077
573	3025367	100	43.49614074	-64.56806115	-88.48480225	41.5798111	6786.11085	100481.6848	14.96879068
574	3025368	100	43.48566391	-64.44522464	-131.2138519	47.93360901	398.2112699	97096.71452	15.12717048
575	3025369	100	43.4750549	-64.32243132	-188.9901886	55.99591827	9385.79888	94073.84228	15.2575759
576	3025370	100	43.46431373	-64.19968188	-154.6278381	64.56394196	2297.617549	90134.89848	15.35734209
577	3025371	100	43.45344039	-64.07697703	-116.9676514	72.95825958	1846.872239	86844.57028	15.46907733
578	3025372	100	43.4424349	-63.95431746	-120.4298325	81.32476044	232.1442271	84268.62691	15.53406143
579	3025373	100	43.43129726	-63.83170387	-166.3261414	90.57784271	3516.906833	80910.04654	15.59877365
580	3025374	100	43.42002748	-63.70913696	-205.3387451	98.49725342	11594.56282	78543.49136	15.73459363
581	3025375	100	43.40862558	-63.58661741	-185.0796204	105.4757004	20967.31852	77302.50103	15.8990578
582	3025376	100	43.39709157	-63.46414594	-161.6688995	112.067543	23012.58338	73763.18501	16.02752447
583	3025377	100	43.38542546	-63.34172322	-174.0599365	118.9574509	20555.37568	70770.752	16.09613967
584	3025378	100	43.37362728	-63.21934996	-168.4713745	122.1372757	10674.75646	67763.36358	16.15404255
585	3025379	100	43.36169704	-63.09702683	-127.986908	127.1276169	853.2947003	65781.49216	16.19011588
586	3025380	100	43.34963476	-62.97475454	-105.8720245	131.5610657	8962.766213	62643.03566	16.22420135
587	3025381	100	43.33744048	-62.85253376	-99.46116638	137.0025787	18120.65107	60896.97434	16.2665487
588	3025382	100	43.32511422	-62.73036519	-95.3252182	142.9885712	25992.8527	57650.71747	16.32154081
589	3025383	100	43.312656	-62.60824952	-92.12879944	149.1582336	32231.9471	53276.3364	16.36869879
590	3025384	100	43.30006585	-62.48618742	-93.32540894	155.4934082	28490.28217	50382.94094	16.36462862
591	3025385	100	43.28734381	-62.36417958	-94.35868073	159.765625	26986.69945	49381.30722	16.36492703
592	3025386	100	43.27448991	-62.24222668	-99.09786987	164.0510101	25739.42423	50384.38527	16.39725648
593	3025387	100	43.26150418	-62.1203294	-97.76200867	168.3495789	24340.38569	47078.25271	16.41884789
594	3025388	100	43.24838666	-61.99848843	-93.39753723	172.6613312	20628.91385	43709.25962	16.39887491
595	3025389	100	43.2351374	-61.87670444	-76.46022797	165.1704407	19288.80337	39423.04967	16.39002161
596	3025390	100	43.22175643	-61.7549781	-35.97331238	157.3236542	14952.38479	30193.12408	16.35084857
597	3025391	100	43.20824379	-61.63331009	-40.80295944	149.9451904	9025.214436	21357.3742	16.26729064
598	3025562	94.40212	43.74132639	-70.13512367	-6.880316734	0.637182713	32896.70873	414691.7441	16.72806684
599	3025563	100	43.73676975	-70.01125707	-13.73975945	0.889265656	28305.72687	410229.5333	16.69560092
600	3025564	89.615617	43.73208313	-69.88740171	-12.28468227	2.240170717	25859.72858	403266.4646	16.73632301
601	3025565	96.960353	43.72726646	-69.7635583	-19.69820976	2.806029797	19351.36196	394195.8225	16.49348057
602	3025566	100	43.72231965	-69.63972757	-49.14202499	4.268035412	13602.92941	385171.1985	16.26029218
603	3025567	100	43.71724262	-69.51591021	-84.62853241	8.908979416	10466.20829	376195.903	16.16731108
604	3025568	100	43.71203529	-69.39210694	-94.29626465	16.58577728	5819.614998	367273.5529	15.97704473
605	3025569	100	43.70669759	-69.26831846	-94.30418396	20.83024025	4207.817659	358408.1022	15.77570516
606	3025570	100	43.70122945	-69.14454549	-98.98059082	18.37705612	4653.750089	349603.8803	15.57287446
607	3025571	100	43.69563078	-69.02078874	-88.55838776	15.93692207	8617.69433	340865.6307	15.34644799
608	3025572	100	43.68990152	-68.89704892	-94.17128754	15.50984764	4924.602432	332198.5601	15.12011112
609	3025573	100	43.68404161	-68.77332674	-125.041069	20.09583855	874.7390649	323608.388	14.96914768
610	3025574	100	43.67805097	-68.64962292	-132.1145935	25.69490242	930.3269497	314981.4067	14.91905551
611	3025575	100	43.67192954	-68.52593815	-160.8289795	32.21323013	5882.561806	306333.1689	14.98087137
612	3025576	100	43.66567726	-68.40227316	-176.9198914	39.25421524	15439.65538	297769.5996	15.14476258
613	3025577	100	43.65929406	-68.27862866	-187.3527069	47.36354446	19974.99641	289298.2173	15.31401238
614	3025578	100	43.65277989	-68.15500535	-177.1478577	52.22201157	26020.08553	280927.3615	15.48188166
615	3025579	100	43.64613468	-68.03140395	-190.9009399	56.88653183	32005.85796	272666.2907	15.6348833
616	3025580	100	43.63935839	-67.90782518	-224.7093506	62.28164291	36472.77524	264525.2924	15.74484457
617	3025581	100	43.63245097	-67.78426973	-233.6121368	67.32792664	42015.78996	256515.7977	15.79375501
618	3025582	100	43.62541235	-67.66073832	-234.1776428	73.97634125	45660.64104	248650.5143	15.81456995
619	3025583	100	43.61824249	-67.53723167	-225.7216644	81.45258331	50806.87105	240943.5665	15.81569115
620	3025584	100	43.61094135	-67.41375048	-217.0088501	89.05071259	42206.3121	233410.639	15.75448728
621	3025585	100	43.60350887	-67.29029546	-188.960022	92.5996933	32341.64316	226039.7532	15.55468557
622	3025586	100	43.59594502	-67.16686733	-190.4864502	83.18672943	22596.26103	218875.6868	15.36224092
623	3025587	100	43.58824974	-67.04346679	-193.9740295	73.95017242	13118.98738	211941.4116	15.05308127
624	3025588	100	43.58042301	-66.92009456	-166.9591217	65.23317719	4889.997268	205104.2962	14.72993664
625	3025589	100	43.57246479	-66.79675134	-140.3489838	56.38425446	2761.441191	198182.6748	14.38644219
626	3025590	100	43.56437503	-66.67343784	-114.6081848	48.05273438	2533.205924	191533.2151	14.04331398
627	3025591	100	43.55615371	-66.55015477	-103.6649475	39.94409943	9577.153498	185058.1618	13.73876489
628	3025592	100	43.54780079	-66.42690284	-88.320961	31.91020393	18798.54488	178902.7996	13.50360706
629	3025593	100	43.53931624	-66.30368275	-67.29048157	23.49350739	28548.08732	172825.7231	13.31478919
630	3025594	100	43.53070004	-66.18049522	-46.64124298	15.5495224	38426.56053	166807.553	13.20898033
631	3025595	100	43.52195216	-66.05734095	-12.81315708	6.766563892	48335.53848	161185.5729	13.24006265
632	3025596	100	43.51307257	-65.93422065	-1.894313097	4.822278023	56167.60722	154790.3323	13.35701737
633	3025597	99.070811	43.50406125	-65.81113502	-0.865016937	4.057592392	47804.81854	148400.9128	13.46359134
634	3025598	66.687073	43.49491818	-65.68808476	-10	1	38378.80233	141758.622	13.60598872
635	3025599	94.663348	43.48564335	-65.56507059	-10	0	29335.37695	135522.3542	13.71297728
636	3025600	89.999232	43.47623673	-65.44209321	-1.62142992	1	21145.78979	129757.8896	13.82782683
637	3025601	100	43.46669832	-65.31915331	-35.60693359	5.414836884	11941.39226	124498.1906	14.04714786
638	3025602	100	43.45702809	-65.19625161	-90.10849762	13.6720295	3818.979936	119424.6841	14.25521567
639	3025603	100	43.44722605	-65.0733888	-129.6430206	22.12525368	503.9517702	113569.4549	14.43830072
640	3025604	100	43.43729217	-64.95056559	-147.9174347	28.21422386	5114.294673	107112.5419	14.61363853
641	3025605	100	43.42722646	-64.82778268	-89.06583405	33.77735519	4766.217724	101156.5372	14.71558517
642	3025606	100	43.4170289	-64.70504076	-65.38014221	40.7930336	14612.126	95863.738	14.82569265
643	3025607	100	43.4066995	-64.58234053	-79.39588165	48.2207489	5665.296082	91322.52345	14.95956547
644	3025608	100	43.39623826	-64.4596827	-140.6164551	55.40790558	3788.695611	87584.28119	15.13172204
645	3025609	100	43.38564517	-64.33706795	-178.8621674	61.98666	7599.796985	84779.96229	15.26685192
646	3025610	100	43.37492024	-64.21449699	-117.5237732	70.05787659	1783.246659	80858.11293	15.37725241
647	3025611	100	43.36406347	-64.09197052	-94.18162537	78.36823273	10130.9383	77341.9738	15.44675036
648	3025612	100	43.35307487	-63.96948922	-99.71096039	86.74359131	9964.702377	74583.95771	15.51241292
649	3025613	100	43.34195445	-63.84705378	-127.140564	95.24200439	599.5655047	71393.19149	15.5919344
650	3025614	100	43.33070222	-63.72466491	-181.8480988	104.0144043	8523.894172	68744.84805	15.69304171
651	3025615	100	43.31931819	-63.6023233	-182.9850769	112.5681839	17063.77214	67323.47829	15.86985517
652	3025616	100	43.30780237	-63.48002962	-158.7814026	119.3577499	24909.94326	64402.27509	16.02026213
653	3025617	100	43.29615479	-63.35778458	-138.2365265	126.6060638	19560.7302	61297.70265	16.11257607
654	3025618	100	43.28437545	-63.23558886	-140.2350922	132.0072479	9649.55867	58145.6645	16.18703599
655	3025619	100	43.27246439	-63.11344315	-127.7146072	135.4092407	501.0829109	55904.60203	16.2597666
656	3025620	100	43.26042161	-62.99134813	-114.7836227	140.45784	3981.244746	53025.64701	16.31253366
657	3025621	100	43.24824716	-62.86930448	-103.951889	145.6752777	12471.41705	50951.06336	16.37162016
658	3025622	100	43.23594104	-62.7473129	-101.491394	150.905899	21798.31703	49152.46805	16.43007298
659	3025623	100	43.2235033	-62.62537407	-97.65049744	157.1122589	23433.34356	44149.28227	16.46026733
660	3025624	100	43.21093395	-62.50348866	-99.03382874	163.406601	19082.56059	40630.21793	16.4579991
661	3025625	100	43.19823303	-62.38165735	-98.18057251	168.6766968	16993.68523	39381.30706	16.45859135
662	3025626	100	43.18540058	-62.25988083	-101.5920563	172.9599457	15855.37931	40632.00873	16.46381582
663	3025627	100	43.17243662	-62.13815977	-101.8677368	177.2563324	14340.83352	38298.32549	16.49190781
664	3025628	100	43.1593412	-62.01649484	-102.699707	179.6307678	11181.86412	34071.97184	16.49970891
665	3025629	100	43.14611436	-61.89488672	-91.87177277	171.8784943	9293.445039	31838.60376	16.49647008
666	3025630	100	43.13275613	-61.77333609	-79.53089905	164.1870575	6120.052611	27052.75949	16.46656002
667	3025631	100	43.11926655	-61.65184361	-119.7859726	156.8653259	1483.538251	17377.29531	16.43823784
668	3025632	100	43.10564569	-61.53040996	-411.0336304	149.9703674	4920.173373	7837.353658	16.40204722
669	3025802	96.845004	43.6515149	-70.14131374	-22.904562	3.128469706	25412.33505	405816.9258	16.80387961
670	3025803	100	43.64695932	-70.0176255	-38.00170517	6.948558331	19099.93367	401256.0335	16.81193675
671	3025804	100	43.64227408	-69.89394858	-49.09383392	7.272592068	16716.13245	396894.7353	16.82893261
672	3025805	100	43.63745911	-69.77028369	-62.3354187	8.87006855	13578.16551	390042.7605	16.70095806
673	3025806	100	43.63251431	-69.64663154	-88.79727173	13.24856853	5220.399222	380919.7556	16.55012694
674	3025807	100	43.62743962	-69.52299283	-115.7823257	15.75603771	1291.071813	371841.8558	16.4437255
675	3025808	100	43.62223496	-69.39936826	-117.3141403	22.68395805	1112.871154	362812.4461	16.28996832
676	3025809	100	43.61690024	-69.27575855	-127.4462585	29.80997658	1070.259403	353835.2391	16.09866201
677	3025810	100	43.6114354	-69.15216439	-129.2704926	28.35646057	642.3470912	344914.3104	15.89772727
678	3025811	100	43.60584036	-69.02858651	-115.749733	25.27461433	1614.384785	336054.1432	15.67179671
679	3025812	100	43.60011505	-68.9050256	-115.6487198	24.97574043	2286.455696	327259.6714	15.42942752
680	3025813	100	43.5942594	-68.78148237	-136.1197052	28.39977264	2158.675573	318536.3365	15.28317595
681	3025814	100	43.58827335	-68.65795753	-141.3821106	33.67266464	5869.356781	309890.1467	15.20592475
682	3025815	100	43.58215683	-68.53445178	-140.7776337	40.28431702	3045.358194	301327.7418	15.25927143
683	3025816	100	43.57590978	-68.41096584	-173.1967773	46.31243896	9333.177453	292656.2313	15.44828415
684	3025817	100	43.56953214	-68.28750041	-186.7647705	53.41006851	18979.887	284032.3814	15.64294252
685	3025818	100	43.56302385	-68.1640562	-182.4722595	61.19761658	28868.04493	275501.5747	15.80418968
686	3025819	100	43.55638485	-68.04063392	-198.931839	65.86151123	38813.55309	267072.7273	15.89558135
687	3025820	100	43.54961509	-67.91723427	-235.295578	70.5384903	45151.66589	258755.8031	15.95273746
688	3025821	100	43.54271452	-67.79385796	-244.1428223	75.34275055	50237.57546	250561.9479	15.97989319
689	3025822	100	43.53568308	-67.6705057	-233.342926	81.41873169	54754.16577	242503.6366	15.96124809
690	3025823	100	43.52852072	-67.54717819	-222.457962	88.43010712	54202.29068	234594.8369	15.94009894
691	3025824	100	43.5212274	-67.42387615	-218.0907745	95.44724274	44735.28964	226851.1881	15.82498774
692	3025825	100	43.51380307	-67.30060028	-207.6466827	96.56002808	35407.02114	219290.1857	15.64408714
693	3025826	100	43.50624769	-67.17735128	-203.1194153	87.23513031	26560.07538	211903.8725	15.38409563
694	3025827	100	43.49856122	-67.05412986	-207.7115784	78.91298676	18900.21306	204733.6007	15.10623936
695	3025828	100	43.49074362	-66.93093673	-184.4100647	70.25269318	14401.61022	197809.1087	14.79114608
696	3025829	100	43.48279484	-66.80777259	-159.0997925	62.27725983	6195.032347	190962.2371	14.47131814
697	3025830	100	43.47471486	-66.68463815	-123.6771851	53.02748108	514.8114105	184052.1017	14.08941232
698	3025831	100	43.46650363	-66.56153412	-92.26248169	44	8181.038099	177423.7818	13.81353738
699	3025832	100	43.45816114	-66.43846119	-73.18165588	34.34611893	18078.98325	170993.8215	13.51420808
700	3025833	100	43.44968734	-66.31542007	-62.82093048	24.04200745	27994.0603	164919.9058	13.34158203
701	3025834	100	43.44108222	-66.19241146	-59.06608582	13.89858627	37951.1063	158787.6224	13.21330235
702	3025835	100	43.43234573	-66.06943607	-21.3907814	4.44360733	47199.48595	152870.9843	13.20752689
703	3025836	100	43.42347787	-65.94649461	-6.332061768	5	46312.32476	147380.3235	13.29185664
704	3025837	100	43.41447861	-65.82358776	-9.649626732	7.910915375	43602.90897	140687.5365	13.35680331
705	3025838	100	43.40534792	-65.70071624	-6.496789455	4.551735878	35435.64807	134273.4157	13.52850658
706	3025839	100	43.39608579	-65.57788074	-9.580844879	2.711925983	25869.08028	127672.047	13.67615492
707	3025840	100	43.3866922	-65.45508197	-31.83898926	6.830779552	16197.40714	121535.8096	13.85018544
708	3025841	100	43.37716715	-65.33232062	-75.95689392	12.78328514	7070.075653	115938.5815	14.10395119
709	3025842	100	43.3675106	-65.20959739	-127.7269135	19.28919983	251.6617625	110881.0475	14.31765654
710	3025843	100	43.35772256	-65.08691299	-156.8156738	26.72774315	8526.651229	105532.1982	14.52494682
711	3025844	100	43.34780302	-64.9642681	-155.0692444	35.71969604	6008.130431	99450.54329	14.70127143
712	3025845	100	43.33775197	-64.84166343	-98.49536896	42.05846024	3377.307274	93076.23952	14.79349927
713	3025846	100	43.3275694	-64.71909967	-87.2399292	47.74306107	9439.186355	87294.88931	14.89021867
714	3025847	100	43.31725531	-64.59657751	-111.8220978	54.65229416	2344.873966	82326.23511	15.02648367
715	3025848	100	43.3068097	-64.47409766	-150.1489716	62.07390594	7149.451899	78193.60963	15.16956572
716	3025849	100	43.29623257	-64.3516608	-143.0429077	69.8767395	1613.352689	75091.83704	15.30766093
717	3025850	100	43.28552393	-64.22926763	-94.51624298	76.52084351	5667.831269	71716.22108	15.4065588
718	3025851	100	43.27468378	-64.10691883	-90.00556183	84.02555084	14640.4738	67881.58638	15.45210088
719	3025852	100	43.26371212	-63.98461511	-92.22028351	92.162323	13406.50312	64858.71447	15.50352868
720	3025853	100	43.25260896	-63.86235714	-102.9840469	100.4402008	5204.589659	61998.41305	15.58568387
721	3025854	100	43.24137432	-63.74014562	-155.151947	108.8480072	4590.565956	58998.84584	15.71035855
722	3025855	100	43.2300082	-63.61798124	-162.8500061	117.8506927	10808.77527	57351.76279	15.8612804
723	3025856	100	43.21851062	-63.49586467	-151.0500031	126.5624695	19130.52756	55265.70962	16.01679882
724	3025857	100	43.2068816	-63.37379662	-142.4239807	133.8118439	22538.10077	51667.8348	16.14234341
725	3025858	100	43.19512115	-63.25177775	-141.4711914	140.3101044	14640.13084	48655.71715	16.24310942
726	3025859	100	43.1832293	-63.12980877	-136.6253204	144.7813416	8253.121345	46046.72949	16.3237234
727	3025860	100	43.17120607	-63.00789033	-125.5345917	149.3793945	36.01521868	43580.82855	16.41757415
728	3025861	100	43.15905147	-62.88602314	-112.5957413	154.4925385	9322.925922	41031.45289	16.5040786
729	3025862	100	43.14676554	-62.76420787	-104.4065933	159.8234406	14183.62017	39649.74201	16.52307083
730	3025863	100	43.1343483	-62.64244519	-102.7778625	165.0651703	15318.65213	35350.54875	16.54565896
731	3025864	100	43.12179979	-62.52073579	-104.9228745	170.7464447	9872.938284	31035.27749	16.56010123
732	3025865	100	43.10912003	-62.39908034	-102.7494965	177.1799622	7000.860043	29381.30733	16.55070177
733	3025866	100	43.09630905	-62.27747952	-108.7675934	181.8690948	6315.186311	31037.62134	16.54913122
734	3025867	100	43.0833669	-62.15593399	-112.0164108	186.1633148	4341.281667	29381.507	16.5655331
735	3025868	100	43.07029361	-62.03444444	-115.6375351	185.9705963	2935.214627	24724.46451	16.61748188
736	3025869	100	43.05708921	-61.91301153	-141.0095673	178.5922394	553.816943	22444.96079	16.64873945
737	3025870	100	43.04375375	-61.79163593	-192.5606079	171.0827026	2115.260924	18527.69603	16.67183351
738	3025871	100	43.03028727	-61.67031831	-345.4606323	164.0030975	7381.270556	13748.91603	16.69906883
739	3025872	100	43.01668981	-61.54905933	-685.5252075	157.3373413	11762.09839	5256.180612	16.75728835
740	3026042	95.505501	43.56169739	-70.14749318	-30.78435707	4.750681877	18997.48069	396995.6075	17.02915033
741	3026043	100	43.55714295	-70.02398261	-62.022686	13.07993698	11331.40594	392332.1792	17.097631
742	3026044	100	43.55245918	-69.90048343	-91.5627594	17.25408173	6886.322243	387870.5524	17.08655375
743	3026045	100	43.547646	-69.77699635	-105.7789307	17.73540115	4400.48558	383617.7689	17.01631208
744	3026046	100	43.54270331	-69.65352207	-119.1338501	22.37746239	941.7811508	376885.7503	16.93846286
745	3026047	100	43.53763105	-69.5300613	-141.7665863	24.73689461	5684.356326	367708.2735	16.86666445
746	3026048	100	43.53242913	-69.40661473	-134.0052948	29.25708771	82.77756931	358574.7893	16.76768552
747	3026049	100	43.52709748	-69.28318307	-142.3685913	36.79025269	2272.780078	349488.7477	16.63961042
748	3026050	100	43.52163602	-69.15976703	-136.1816559	38.33639908	3713.053124	340453.9473	16.44688951
749	3026051	100	43.51604468	-69.0363673	-124.5411606	34.8955307	371.6825011	331474.5772	16.19143239
750	3026052	100	43.5103234	-68.91298459	-118.6560593	34.467659	643.2170098	322555.2677	15.90233816
751	3026053	100	43.5044721	-68.7896196	-131.1077271	37.05278778	170.2191454	313701.1409	15.70375952
752	3026054	100	43.49849073	-68.66627304	-131.7340698	42.52362442	2135.005601	304917.8768	15.60523469
753	3026055	100	43.4923792	-68.5429456	-153.461792	47.46751785	2758.518605	296211.7763	15.61952532
754	3026056	100	43.48613746	-68.41963801	-172.0697784	53.88625336	10831.56276	287589.8501	15.74094423
755	3026057	100	43.47976546	-68.29635094	-170.5489349	60.38835907	19759.8246	279025.678	15.9177597
756	3026058	100	43.47326313	-68.17308512	-180.8319092	67.36517334	29386.7074	270336.9251	16.03071429
757	3026059	100	43.46663041	-68.04984125	-210.9741364	74.83695984	39200.84756	261741.814	16.06623699
758	3026060	100	43.45986726	-67.92662002	-247.3543243	79.35127258	49090.06366	253249.8792	16.08412658
759	3026061	100	43.45297361	-67.80342214	-246.4559631	84.20263672	58761.98472	244871.8545	16.11233388
760	3026062	100	43.44594942	-67.68024832	-233.3044281	89.90505981	64096.73969	236619.8411	16.08277553
761	3026063	100	43.43879463	-67.55709926	-219.1760864	95.6205368	57751.04047	228507.4902	16.04474564
762	3026064	100	43.43150921	-67.43397565	-199.572876	102.3490829	48856.556	220550.2142	15.88463853
763	3026065	100	43.4240931	-67.31087822	-201.9208679	101.0533066	40481.39808	212765.4133	15.67472194
764	3026066	100	43.41654626	-67.18780764	-204.8419342	92.28076172	33023.08338	205172.7193	15.37929192
765	3026067	100	43.40886866	-67.06476464	-198.0534058	83.97646332	26218.99275	197768.8865	15.16180656
766	3026068	100	43.40106024	-66.94174991	-177.7609253	74.67498779	16766.20514	190591.5221	14.83004397
767	3026069	100	43.39312098	-66.81876415	-157.0752869	64.37641144	7647.651799	183678.3175	14.48167309
768	3026070	100	43.38505084	-66.69580807	-117.952179	55	1696.53917	176820.1902	14.11781593
769	3026071	100	43.37684978	-66.57288236	-90.60897064	44.78823471	11368.77256	169923.4523	13.7949406
770	3026072	100	43.36851778	-66.44998772	-62.60095978	34.82368088	18339.60385	163314.3048	13.52942367
771	3026073	100	43.36005479	-66.32712487	-63.82396317	25.21248627	26582.5126	156943.4629	13.36205501
772	3026074	100	43.35146081	-66.20429448	-61.71363449	15.95441818	35703.52647	150966.6823	13.23831229
773	3026075	100	43.34273579	-66.08149728	-40.49295044	8.226421356	37308.8805	144769.7736	13.20563332
774	3026076	100	43.33387971	-65.95873394	-25.4491539	7.738634586	36520.78588	138975.9555	13.25027396
775	3026077	100	43.32489256	-65.83600518	-25.34368134	15.00966454	33969.14289	133243.7457	13.34695471
776	3026078	100	43.31577431	-65.71331169	-28.01519775	10.92256927	30767.66786	126593.5185	13.52129741
777	3026079	100	43.30652494	-65.59065417	-35.31906509	9.847505569	23696.92048	120141.5615	13.70455989
778	3026080	100	43.29714444	-65.4680333	-59.71375656	15.93495274	13754.92314	113599.2789	13.94224351
779	3026081	100	43.28763279	-65.3454498	-102.4612503	20.73672104	3846.478243	107589.9513	14.14496667
780	3026082	100	43.27798999	-65.22290435	-146.943924	26.70100212	5185.204407	102186.3846	14.36501587
781	3026083	100	43.26821601	-65.10039765	-148.0759735	33.13863373	3732.060992	97331.33118	14.58804495
782	3026084	100	43.25831085	-64.97793039	-149.7657623	40.66891479	4744.691671	91677.12014	14.75652846
783	3026085	100	43.24827451	-64.85550327	-119.9104767	48.98352051	1024.445804	85339.32327	14.84353427
784	3026086	100	43.23810698	-64.73311697	-123.253334	55.87760544	144.2698886	79062.88034	14.96311799
785	3026087	100	43.22780825	-64.6107722	-127.0114594	62.14195633	1976.178017	73540.12779	15.06987459
786	3026088	100	43.21737833	-64.48846963	-143.8575897	68.76216888	7504.788994	68974.45188	15.20922726
787	3026089	100	43.20681721	-64.36620996	-114.9041901	76.69728088	1700.614433	65487.99805	15.35346861
788	3026090	100	43.1961249	-64.24399388	-87.51976013	83.88751221	11037.67676	62836.27344	15.44554613
789	3026091	100	43.18530141	-64.12182208	-87.48110962	90.30821228	19697.1566	58561.4638	15.48555209
790	3026092	100	43.17434673	-63.99969524	-91.97022247	98.06533051	17143.88286	55228.37803	15.54378013
791	3026093	100	43.16326088	-63.87761405	-97.0394516	105.9125061	7962.663017	52711.61596	15.62565491
792	3026094	100	43.15204387	-63.75557919	-119.8366318	114.2376938	2629.704344	49309.40117	15.7371752
793	3026095	100	43.14069571	-63.63359135	-141.0648804	122.5712967	7236.727082	47391.96877	15.92191449
794	3026096	100	43.12921641	-63.51165122	-153.923584	131.1936798	17236.1406	46446.61295	16.10598085
795	3026097	100	43.11760599	-63.38975946	-148.53479	139.8759613	27235.98548	42145.11539	16.21190758
796	3026098	100	43.10586448	-63.26791677	-150.5046234	147.6470947	21277.15532	39149.34341	16.31615125
797	3026099	100	43.09399188	-63.14612383	-145.966629	154.1008148	11279.33412	36257.77962	16.41923189
798	3026100	100	43.08198822	-63.0243813	-128.9092407	158.301178	1315.065814	34441.8279	16.49425999
799	3026101	100	43.06985352	-62.90268988	-119.6105576	162.5146484	4352.153544	31163.27127	16.56511489
800	3026102	100	43.05758781	-62.78105024	-113.4386749	167.7412262	4625.403208	30017.62451	16.58988851
801	3026103	100	43.04519112	-62.65946304	-108.2937622	172.980896	6977.582437	26822.58166	16.6265948
802	3026104	100	43.03266347	-62.53792898	-123.376976	178.9407501	1624.198459	21788.6041	16.6853704
803	3026105	100	43.02000489	-62.41644871	-164.4481964	184.9274902	2991.966165	19381.30662	16.73467092
804	3026106	100	43.00721543	-62.29502291	-138.2783508	190.7784576	825.9764131	21223.60648	16.80097961
805	3026107	100	42.99429511	-62.17365225	-187.3768463	195.0704956	5562.702836	19775.7254	16.85236543
806	3026108	100	42.98124397	-62.05233739	-277.0827332	192.275589	4185.021923	16177.11207	16.8940421
807	3026109	100	42.96806205	-61.93107902	-391.6107178	185.3016968	8065.901337	12456.66316	16.95958963
808	3026110	100	42.95474939	-61.80987778	-530.8532715	178.5006104	10457.16224	9517.593069	17.017598
809	3026111	100	42.94130603	-61.68873435	-704.041748	171.6048889	16212.01229	5508.932565	16.9816574
810	3026112	100	42.92773202	-61.5676494	-996.9645386	164.991745	20667.05115	537.2712584	16.99137031
811	3026113	100	42.91402739	-61.44662357	-1433.389893	159.2438202	25835.76558	7397.850405	17.03764486
812	3026281	94.241884	43.47629818	-70.27700632	-35.41654587	3.799367666	17412.32441	393197.9392	17.29351148
813	3026282	100	43.47187392	-70.15366193	-65.09426117	10.31260777	10099.57903	388231.4339	17.35519752
814	3026283	100	43.46732073	-70.03032832	-104.2937088	17.3587513	5312.897821	383461.4366	17.36553884
815	3026284	100	43.46263852	-69.90700618	-130.4916229	26.03553009	1740.619688	378895.3683	17.37730663
816	3026285	100	43.45782721	-69.7836962	-130.2978668	27.71727943	3453.079396	374540.6875	17.32172236
817	3026286	100	43.45288672	-69.6603991	-128.6652069	31.21132851	1025.753233	370404.8507	17.22527983
818	3026287	100	43.44781697	-69.53711556	-153.1260376	34.28464508	8220.070688	363802.6698	17.16730096
819	3026288	100	43.44261788	-69.41384629	-155.10112	38.23821259	8380.572303	354568.5939	17.11452391
820	3026289	100	43.43728938	-69.29059199	-159.4206696	43.77106094	10189.15953	345377.1755	16.97082249
821	3026290	100	43.4318314	-69.16735335	-158.1410065	47.3168602	5314.717256	336231.9124	16.78520879
822	3026291	100	43.42624385	-69.04413107	-148.8863373	44.87561417	6621.147177	327136.6745	16.53327626
823	3026292	100	43.42052668	-68.92092586	-117.0966187	44.44733047	2659.859952	318095.755	16.23490565
824	3026293	100	43.41467981	-68.79773841	-109.1892319	47.03202057	4489.198946	309113.9184	16.04122019
825	3026294	100	43.40870318	-68.67456942	-121.7782364	50.62968063	549.8078316	300196.4684	15.89238863
826	3026295	100	43.40259673	-68.5514196	-163.9301758	56.24032593	7036.563861	291349.3183	15.89527444
827	3026296	100	43.39636039	-68.42828963	-179.0243835	61.57975006	16536.36977	282579.0691	15.99080253
828	3026297	100	43.3899941	-68.30518024	-170.5844574	67.50058746	24307.42935	273893.1104	16.08091983
829	3026298	100	43.3834978	-68.1820921	-190.9267883	74.44100952	33072.54322	265299.719	16.16393887
830	3026299	100	43.37687144	-68.05902593	-225.6725006	81.81285858	42034.75948	256689.9151	16.20598648
831	3026300	100	43.37011496	-67.93598242	-243.2245026	87.4885025	51381.40632	248025.0722	16.22381978
832	3026301	100	43.36322832	-67.81296227	-244.8525238	92.3809433	60935.84166	239464.3201	16.20953243
833	3026302	100	43.35621145	-67.68996618	-248.0442963	97.87885284	70613.77166	231019.2296	16.18165101
834	3026303	100	43.34906431	-67.56699486	-216.1321716	103.5935669	62612.05231	222702.9603	16.11369248
835	3026304	100	43.34178685	-67.44404899	-187.8677673	109.4164124	54516.50708	214530.4925	15.93785314
836	3026305	100	43.33437903	-67.32112929	-195.7886353	105.6129303	45204.727	206518.9005	15.67174259
837	3026306	100	43.32684081	-67.19823644	-218.3217621	95.32364655	35377.84825	198687.6449	15.42806623
838	3026307	100	43.31917214	-67.07537115	-200.8489838	86.037117	25684.956	191058.9024	15.1595614
839	3026308	100	43.31137299	-66.95253412	-190.9080811	75.84284973	16365.87322	183635.0014	14.80411204
840	3026309	100	43.30344331	-66.82972604	-165.9602051	66.47260284	7317.698641	176449.4537	14.49179337
841	3026310	100	43.29538307	-66.70694761	-115.9126816	57.15645218	1938.821623	169549.4194	14.09101176
842	3026311	100	43.28719224	-66.58419952	-89.2252655	47.70072937	4285.761187	162678.158	13.80318603
843	3026312	100	43.27887079	-66.46148249	-66.06784821	38.39732361	13655.76039	155797.2507	13.55977945
844	3026313	100	43.27041868	-66.33879719	-66.00267792	29.83785057	23549.76799	149211.0108	13.37960995
845	3026314	100	43.26183589	-66.21614433	-70.03159332	22.39463615	27758.41354	142911.2107	13.27830192
846	3026315	100	43.2531224	-66.09352461	-67.84846497	17.1877594	27497.51887	136919.8177	13.23921675
847	3026316	100	43.24427817	-65.97093871	-53.91274643	17.07218361	26883.15775	130778.6888	13.28247105
848	3026317	100	43.23530319	-65.84838733	-53.77671814	21.64121819	24629.08171	125136.3036	13.38098899
849	3026318	100	43.22619743	-65.72587118	-59.77812958	20.88025665	22082.80573	119108.4871	13.56132566
850	3026319	100	43.21696089	-65.60339093	-69.55095673	19.80391121	17998.25418	112503.997	13.76171756
851	3026320	100	43.20759353	-65.48094728	-86.48955536	23.74064636	15547.24417	106012.449	14.00653928
852	3026321	100	43.19809535	-65.35854093	-99.5125351	29.33637238	7540.439588	99546.17436	14.19902674
853	3026322	100	43.18846634	-65.23617256	-118.4611206	34.65336609	3657.319295	93702.94754	14.42525125
854	3026323	100	43.17870647	-65.11384287	-133.2150879	40.74506378	3609.982357	88534.84762	14.63557347
855	3026324	100	43.16881576	-64.99155255	-137.5225525	47.61842346	3092.167738	83378.74606	14.77868577
856	3026325	100	43.15879418	-64.86930228	-136.3733521	54.83676529	4196.104546	77925.24631	14.89221224
857	3026326	100	43.14864173	-64.74709276	-123.8638306	62.92378616	462.4015995	71233.62189	15.00029206
858	3026327	100	43.13835841	-64.62492467	-112.3797607	69.67169189	4626.175368	65105.2358	15.09935693
859	3026328	100	43.12794423	-64.5027987	-126.1345901	75.92570496	847.3745803	59965.85016	15.24843023
860	3026329	100	43.11739917	-64.38071554	-115.6286621	82.86287689	3587.784106	55963.49096	15.40907223
861	3026330	100	43.10672324	-64.25867586	-91.59837341	90.46009064	11014.06678	53345.0043	15.48272115
862	3026331	100	43.09591645	-64.13668036	-89.50794983	97.75572205	17977.29762	49361.37078	15.52881442
863	3026332	100	43.0849788	-64.01472972	-96.42298126	105.002121	18273.31409	45723.98071	15.61160007
864	3026333	100	43.0739103	-63.89282462	-102.2991257	112.302803	8273.377313	43248.66407	15.67997029
865	3026334	100	43.06271097	-63.77096574	-127.9590302	120.0923462	1726.559524	39773.97626	15.83022419
866	3026335	100	43.05138081	-63.64915377	-144.257309	127.9465408	11203.51964	37453.60764	16.04005003
867	3026336	100	43.03991983	-63.52738937	-157.0090637	136.3866272	19570.88504	36705.00847	16.17876326
868	3026337	100	43.02832806	-63.40567324	-155.3999329	144.9776001	28957.66752	32906.78414	16.31262868
869	3026338	100	43.01660551	-63.28400605	-157.2840271	153.8554077	22324.67855	29675.0278	16.43975009
870	3026339	100	43.0047522	-63.16238847	-153.1242065	162.0064697	14098.34357	26539.20038	16.58518494
871	3026340	100	42.99276815	-63.04082117	-136.0891876	167.2231903	6991.192977	25004.32778	16.64313668
872	3026341	100	42.98065339	-62.91930485	-126.536293	171.4346619	333.3954575	21417.72158	16.69532464
873	3026342	100	42.96840794	-62.79784015	-120.4234695	176.6592102	1123.379239	20515.43286	16.74543498
874	3026343	100	42.95603182	-62.67642777	-118.0206223	181.7540436	4647.61601	18552.81333	16.82426078
875	3026344	100	42.94352507	-62.55506836	-268.8384094	187.1474915	2416.125436	13224.63327	16.87129346
876	3026345	100	42.93088772	-62.4337626	-546.1433105	192.5349731	10502.63258	9381.30719	16.96472547
877	3026346	100	42.9181198	-62.31251116	-501.2159119	198.9369049	7000.346034	11501.38795	17.06389741
878	3026347	100	42.90522135	-62.19131469	-619.7409058	203.9778595	13005.00424	9935.069814	17.11696427
879	3026348	100	42.89219239	-62.07017387	-750.1144409	199.1452637	13998.30267	7049.955986	17.1452348
880	3026349	100	42.87903298	-61.94908937	-868.8218994	192.2440186	15758.79874	2497.270092	17.20491793
881	3026350	100	42.86574315	-61.82806183	-974.7561035	185.9256897	19907.97223	584.7085517	17.28258018
882	3026351	100	42.85232293	-61.70709193	-1175.467529	179.4208984	23940.05738	3178.82512	17.2937326
883	3026352	100	42.83877239	-61.58618033	-1357.582397	173.0735016	29678.07322	8518.195015	17.26744608
884	3026353	100	42.82509155	-61.46532767	-1639.26355	167.0324707	34003.92411	13393.08715	17.27837686
885	3026354	100	42.81128047	-61.34453463	-2010.615234	162.3254089	39957.81031	21029.37617	17.33857506
886	3026521	100	43.38646785	-70.28298811	-54.46340561	8.054403305	13957.45716	384607.2727	17.46029533
887	3026522	100	43.3820446	-70.15981991	-89.82992554	15.81354904	4561.107815	379528.3662	17.59852994
888	3026523	100	43.37749274	-70.03666256	-141.9569702	23.95855713	2648.981929	374647.5779	17.66104484
889	3026524	100	43.37281218	-69.91351675	-158.7111206	31.33465576	8748.545086	369972.7481	17.66612131
890	3026525	100	43.36800284	-69.79038319	-156.7094727	37.0227623	8095.493322	365511.7802	17.6681895
891	3026526	100	43.36306463	-69.66726256	-162.7986145	40.19353867	7136.859456	361272.5951	17.5664289
892	3026527	100	43.35799748	-69.54415556	-166.8911896	43.70025253	12754.21963	357263.0888	17.4850533
893	3026528	100	43.35280131	-69.42106289	-169.9401398	47.21986771	18240.82787	350801.791	17.40408884
894	3026529	100	43.34747605	-69.29798524	-163.6893463	51.75239563	12178.21487	341509.0073	17.28500061
895	3026530	100	43.34202162	-69.1749233	-156.5116577	57.29016876	4839.221647	332257.2907	17.1226752
896	3026531	100	43.33643794	-69.05187778	-152.985611	54.85620499	8231.179647	323050.17	16.89427764
897	3026532	100	43.33072497	-68.92884936	-128.7232666	54.42750168	178.85725	313891.57	16.65980903
898	3026533	100	43.32488261	-68.80583875	-120.200058	56.01173782	1743.444142	304785.8641	16.42200656
899	3026534	100	43.31891081	-68.68284664	-147.6352386	59.60891724	1909.828918	295737.9385	16.31577136
900	3026535	100	43.31280951	-68.55987372	-182.0461121	64.21904755	11585.91795	286753.2623	16.25572625
901	3026536	100	43.30657864	-68.4369207	-174.2467346	69.84213257	20897.12031	277837.9724	16.24032565
902	3026537	100	43.30021814	-68.31398826	-174.1247406	75.57936096	29395.56752	268998.9665	16.26069656
903	3026538	100	43.29372796	-68.19107711	-197.8064423	82.1272049	38196.93307	260244.019	16.29665392
904	3026539	100	43.28710803	-68.06818795	-219.5648956	88.53760529	46627.16836	251581.905	16.31318415
905	3026540	100	43.28035831	-67.94532145	-224.4180756	95.46417236	55409.9582	243022.5505	16.2918355
906	3026541	100	43.27347873	-67.82247833	-235.1841278	101.1521301	64369.18078	234358.9033	16.2632924
907	3026542	100	43.26646926	-67.69965928	-233.5200653	106.387146	73597.00622	225722.8824	16.21681983
908	3026543	100	43.25932984	-67.576865	-211.9081421	111.5670166	64645.783	217203.9223	16.10183053
909	3026544	100	43.25206042	-67.45409617	-192.3389893	116.9096146	54655.302	208816.349	15.93807344
910	3026545	100	43.24466096	-67.3313535	-199.7051086	107.6353531	44669.08173	200576.6475	15.69047631
911	3026546	100	43.23713142	-67.20863768	-215.3653412	98.28623199	34690.80103	192503.8065	15.43302746
912	3026547	100	43.22947176	-67.08594941	-198.187851	88.59527588	24718.70849	184619.7166	15.1764097
913	3026548	100	43.22168193	-66.96328937	-178.9900055	78.88569641	14746.61515	176949.6074	14.8888203
914	3026549	100	43.2137619	-66.84065827	-153.741684	69.61958313	4790.548212	169502.4916	14.46589702
915	3026550	100	43.20571164	-66.7180568	-121.2518463	60.95058823	1211.306074	162307.3963	14.07701999
916	3026551	100	43.1975311	-66.59548565	-98.89566803	52.03627396	5039.647723	155422.9288	13.82666989
917	3026552	100	43.18922027	-66.47294551	-85.16652679	43.91329575	14715.30584	148536.147	13.5975373
918	3026553	100	43.1807791	-66.35043708	-79.00212097	36.73630524	17073.10066	141674.2282	13.43588779
919	3026554	100	43.17220757	-66.22796105	-85.27671814	30.49266243	18256.60737	135115.8374	13.34664924
920	3026555	100	43.16350566	-66.10551811	-85.45031738	27.14943314	17896.21582	128902.979	13.31640421
921	3026556	100	43.15467334	-65.98310895	-79.95174408	27.03266525	17218.95786	122848.7468	13.35993893
922	3026557	100	43.14571059	-65.86073427	-80.6160965	29.92894173	15491.75957	116823.986	13.4669173
923	3026558	100	43.13661739	-65.73839475	-75.56934357	30.17773628	12369.52943	111372.6752	13.62824557
924	3026559	100	43.12739372	-65.61609109	-82.31600189	29.76062775	8411.306103	104975.0819	13.83914865
925	3026560	100	43.11803956	-65.49382396	-105.8446808	31.81364822	7535.990209	98426.71238	14.02895591
926	3026561	100	43.10855491	-65.37159407	-104.633728	37.64450836	6063.367552	91887.34434	14.24968425
927	3026562	100	43.09893974	-65.2494021	-129.6390991	42.94527435	236.484336	85522.42715	14.45064213
928	3026563	100	43.08919404	-65.12724873	-155.4941559	48.58059692	9264.670597	79901.90768	14.63934478
929	3026564	100	43.07931782	-65.00513465	-148.8907471	54.56821823	5317.389597	75052.11441	14.80117661
930	3026565	100	43.06931105	-64.88306055	-109.0139008	61.56889343	3158.419371	69479.14261	14.89867494
931	3026566	100	43.05917374	-64.76102712	-86.2348175	68.9799118	7613.572175	63916.23987	15.03110582
932	3026567	100	43.04890589	-64.63903503	-92.83033752	76.8423996	12343.50473	57142.27324	15.1338048
933	3026568	100	43.03850748	-64.51708497	-111.1820221	83.64925385	2827.387618	51248.84874	15.30964808
934	3026569	100	43.02797853	-64.39517762	-126.6151733	90.68438721	3053.841407	46638.46722	15.48476557
935	3026570	100	43.01731903	-64.27331367	-108.398468	96.93672943	4547.435129	43552.62957	15.57195104
936	3026571	100	43.00652899	-64.15149379	-94.46602631	104.2970123	14386.88457	40518.21583	15.65632319
937	3026572	100	42.99560842	-64.02971866	-95.25718689	111.9391556	12309.37964	36284.47216	15.72626008
938	3026573	100	42.98455732	-63.90798897	-110.4732056	119.0310364	6994.518693	33383.55431	15.84344732
939	3026574	100	42.9733757	-63.78630539	-128.96492	126.1624298	2581.259919	30417.01717	16.05039694
940	3026575	100	42.96206358	-63.6646686	-145.2557373	134.2936401	11795.941	27559.87453	16.18808365
941	3026576	100	42.95062097	-63.54307927	-159.2561646	142.0841064	21640.71035	26795.749	16.3052148
942	3026577	100	42.93904788	-63.42153808	-150.3712921	150.2060547	29740.07279	24136.87121	16.41355822
943	3026578	100	42.92734434	-63.30004571	-154.0040131	158.765564	19741.66939	20118.86058	16.53949055
944	3026579	100	42.91551036	-63.17860282	-151.4993286	167.5886841	9746.540859	17051.17289	16.67137883
945	3026580	100	42.90354596	-63.05721008	-132.1536713	175.9243927	48.18901843	15018.00133	16.76803901
946	3026581	100	42.89145117	-62.93586817	-148.149231	180.3548889	790.7428376	12081.15319	16.84028173
947	3026582	100	42.87922601	-62.81457776	-205.166626	185.1726379	2086.22652	10515.53795	16.92698373
948	3026583	100	42.86687051	-62.69333951	-313.0378723	189.9790039	4202.524061	8583.792392	17.03660614
949	3026584	100	42.8543847	-62.5721541	-620.3189087	195.3461151	8273.846895	4509.555575	17.16924654
950	3026585	100	42.84176861	-62.45102218	-953.00354	201.3231354	15860.54029	570.3280394	17.27874476
951	3026586	100	42.82902226	-62.32994442	-951.4383545	207.1033325	16924.90519	1771.005302	17.37690509
952	3026587	100	42.8161457	-62.20892149	-997.1123047	212.2775726	20322.96385	251.9291865	17.43551007
953	3026588	100	42.80313897	-62.08795404	-1066.516113	206.4815063	23913.17908	1927.482547	17.43710143
954	3026589	100	42.79000209	-61.96704274	-1167.562256	199.704071	24984.54365	5135.943751	17.5067415
955	3026590	100	42.77673511	-61.84618825	-1365.962524	193.0982056	29607.67966	6314.262496	17.52955101
956	3026591	100	42.76333807	-61.72539122	-1528.756226	187.1988068	32807.70775	12739.87144	17.54388228
957	3026592	100	42.74981102	-61.60465231	-1717.212402	181.4841309	37854.58106	16509.33293	17.54019165
958	3026593	100	42.73615399	-61.48397217	-1997.043701	175.8845978	42954.01009	21814.33922	17.56976524
959	3026594	100	42.72236705	-61.36335146	-2258.668457	171.0984344	47805.92714	27507.61532	17.62423054
960	3026760	100	43.30092558	-70.4119627	-37.48881531	6.123752594	20136.81922	376789.8236	17.50273
961	3026761	100	43.29663165	-70.28895974	-73.06703186	13.93539047	10334.36068	376064.2735	17.64206028
962	3026762	100	43.29220951	-70.16596703	-117.9917221	21.93028069	1356.298193	370890.7051	17.78584493
963	3026763	100	43.28765908	-70.04298525	-147.2950439	29.78766632	2998.001428	365894.7151	17.87110019
964	3026764	100	43.28298025	-69.92001509	-158.8381042	38.1006813	4863.534628	361106.5893	17.85660653
965	3026765	100	43.27817296	-69.79705724	-154.3967438	45.4769783	332.3642219	356534.7046	17.88642502
966	3026766	100	43.27323712	-69.67411239	-143.1942749	49.1762886	3105.347638	352187.4814	17.8066186
967	3026767	100	43.26817266	-69.55118124	-158.768158	53.06460953	7438.908969	348073.3386	17.69830522
968	3026768	100	43.2629795	-69.42826447	-164.4876099	56.20204926	10393.18082	344200.6336	17.61779527
969	3026769	100	43.25765755	-69.30536277	-165.6891022	59.7342453	16925.65323	337892.6015	17.47612368
970	3026770	100	43.25220676	-69.18247684	-169.6783295	65.27932739	14646.69476	328539.0621	17.3484551
971	3026771	100	43.24662705	-69.05960738	-160.7708588	64.83729553	13114.83021	319224.7187	17.13567391
972	3026772	100	43.24091835	-68.93675506	-156.4201508	64.40816498	7528.807983	309953.1032	16.9243844
973	3026773	100	43.23508058	-68.81392059	-159.1599884	65.99194336	6476.545052	300728.1683	16.73542549
974	3026774	100	43.2291137	-68.69110466	-169.0807037	68.8179245	9565.964904	291554.3462	16.62580171
975	3026775	100	43.22301763	-68.56830796	-183.9880066	73.19823456	15411.77374	282436.6164	16.54886645
976	3026776	100	43.21679231	-68.44553118	-184.1508331	77.82077026	24051.01784	273380.5912	16.51336473
977	3026777	100	43.21043768	-68.32277501	-190.5650787	83.5772171	33457.13928	264392.6111	16.51364071
978	3026778	100	43.20395368	-68.20004015	-196.6265717	89.60061646	43026.45427	255479.8583	16.51443921
979	3026779	100	43.19734026	-68.07732729	-197.7880554	95.76597595	51756.01891	246650.4881	16.45685447
980	3026780	100	43.19059737	-67.95463712	-199.5894165	102.4765549	60351.03455	237913.7842	16.38285927
981	3026781	100	43.18372494	-67.83197033	-209.7867279	110.0386276	68973.43416	229280.3387	16.31786994
982	3026782	100	43.17672294	-67.70932762	-197.708374	114.8277054	75500.74493	220752.7012	16.23014946
983	3026783	100	43.16959131	-67.58670968	-191.8467865	120.3699036	65618.00927	212034.1463	16.09298197
984	3026784	100	43.16233	-67.4641172	-184.3937988	119.9352875	55777.09027	203433.5349	15.88117773
985	3026785	100	43.15493898	-67.34155087	-180.4001007	110.6550903	46004.83046	194966.4773	15.68355944
986	3026786	100	43.14741819	-67.21901138	-189.8932953	101.4011383	36356.63688	186651.1483	15.43433343
987	3026787	100	43.1397676	-67.09649942	-183.492569	92.14994049	26966.00912	178508.7534	15.16558717
988	3026788	100	43.13198716	-66.97401569	-170.0878754	82.93122101	18235.3036	170564.0609	14.8482699
989	3026789	100	43.12407685	-66.85156088	-158.4639282	74.06056976	8773.816478	162846.0102	14.47966471
990	3026790	100	43.11603662	-66.72913567	-131.0639038	65.93920898	454.7300242	155371.7344	14.1383667
991	3026791	100	43.10786645	-66.60674075	-111.3046875	57.8874321	4687.407061	148165.3534	13.85802442
992	3026792	100	43.09956629	-66.48437682	-101.006691	50.50951004	5065.261963	141299.5678	13.67743813
993	3026793	100	43.09113613	-66.36204457	-98.62238312	44.27219391	7488.462376	134394.1612	13.52073743
994	3026794	100	43.08257593	-66.23974467	-93.97501373	39.24240875	9758.510769	127555.4412	13.42361025
995	3026795	100	43.07388566	-66.11747783	-100.7293472	36.44303894	9188.882178	121031.621	13.39583341
996	3026796	100	43.06506531	-65.99524472	-94.74297333	35.99346924	7787.516605	114927.55	13.43535952
997	3026797	100	43.05611485	-65.87304604	-98.04302216	38.88851547	5685.823623	108796.1071	13.55612174
998	3026798	100	43.04703426	-65.75088247	-106.7340088	39.79657364	2386.268026	102920.4643	13.75782904
999	3026799	100	43.03782352	-65.6287547	-114.5442886	39.71764755	29.21235124	97616.45424	13.9341375
1000	3026800	100	43.02848262	-65.50666341	-118.256073	41.65173721	2460.831532	90844.39269	14.1425768
1001	3026801	100	43.01901155	-65.38460929	-127.3282166	45.59884644	262.2939777	84371.12271	14.3512469
1002	3026802	100	43.00941028	-65.26259302	-154.4457703	51.55897141	7949.60134	77768.42939	14.55828665
1003	3026803	100	42.99967881	-65.14061529	-162.3270111	56.53211975	10298.19242	71545.30115	14.70241644
1004	3026804	100	42.98981713	-65.01867677	-130.1382294	62.51828766	1655.423284	66198.42842	14.86871511
1005	3026805	100	42.97982523	-64.89677816	-86.28875732	69.33966064	8238.642031	61316.94904	14.96667879
1006	3026806	100	42.96970311	-64.77492012	-84.05749512	75.53767395	16113.43778	55632.73181	15.06072047
1007	3026807	100	42.95945076	-64.65310335	-87.81745148	82.74459076	16103.1186	49776.25179	15.21249897
1008	3026808	100	42.94906819	-64.53132852	-102.656929	90.74254608	7065.401312	43084.21743	15.4022711
1009	3026809	100	42.93855539	-64.40959631	-117.0009308	97.836586	4766.663619	37605.81379	15.52735071
1010	3026810	100	42.92791237	-64.2879074	-114.0772324	104.4180222	7991.031242	33880.95365	15.65002758
1011	3026811	100	42.91713913	-64.16626246	-106.9681091	111.6598434	9939.51629	32348.83153	15.78566742
1012	3026812	100	42.90623568	-64.04466217	-106.3122787	118.8764343	3269.673615	27016.17045	15.88563015
1013	3026813	100	42.89520202	-63.92310721	-125.2618561	125.9836197	1604.989394	23629.81164	16.01667068
1014	3026814	100	42.88403816	-63.80159825	-188.016098	133.0961761	6657.551632	21213.15111	16.20280181
1015	3026815	100	42.87274413	-63.68013597	-198.1136627	140.2255859	13533.07884	17773.26931	16.32101748
1016	3026816	100	42.86131992	-63.55872103	-230.3256226	147.9959106	22634.4947	16935.26497	16.47183072
1017	3026817	100	42.84976556	-63.43735411	-250.2539368	155.8878174	31238.02463	15042.26746	16.61380781
1018	3026818	100	42.83808107	-63.31603588	-300.9314575	163.9680786	21868.45192	10555.29268	16.74644737
1019	3026819	100	42.82626645	-63.19476701	-410.1261597	172.8733521	13023.01425	7539.416418	16.88824298
1020	3026820	100	42.81432175	-63.07354816	-521.5185547	181.0678253	7796.97608	5033.760183	17.01880839
1021	3026821	100	42.80224696	-62.95238	-677.2166748	189.2752991	8940.309198	3715.261627	17.12851544
1022	3026822	100	42.79004213	-62.8312632	-921.2944336	193.8694611	10475.31691	519.3501934	17.24353834
1023	3026823	100	42.77770728	-62.71019843	-992.1104126	198.7292786	13223.48158	1281.682422	17.31372272
1024	3026824	100	42.76524244	-62.58918634	-1183.181885	203.9757538	17157.47919	3020.042418	17.38903479
1025	3026825	100	42.75264764	-62.4682276	-1271.56543	209.2352295	22321.06871	9070.664517	17.49897656
1026	3026826	100	42.7399229	-62.34732287	-1238.629028	215.2754211	26905.38958	8141.252821	17.58618119
1027	3026827	100	42.72706827	-62.2264728	-1270.095947	219.9695435	29164.15161	9596.537032	17.64555682
1028	3026828	100	42.71408378	-62.10567807	-1357.507202	214.0062103	33878.1325	11371.99136	17.64395393
1029	3026829	100	42.70096947	-61.98493931	-1491.111206	207.3969879	34642.67772	14113.94886	17.69142866
1030	3026830	100	42.68772538	-61.8642572	-1702.139282	200.9797516	38111.70897	15634.80672	17.760762
1031	3026831	100	42.67435154	-61.74363238	-1905.779785	195.0648499	42002.92064	20167.94044	17.79365093
1032	3026832	100	42.66084801	-61.62306551	-2155.529785	189.4151917	46248.22015	25398.47703	17.81128558
1033	3026833	100	42.64721483	-61.50255724	-2325.696777	184.5342407	51892.3142	30345.50343	17.84334809
1034	3026834	100	42.63345204	-61.38210821	-2569.874023	179.8656158	56339.92124	35498.24066	17.86727235
1035	3026835	100	42.61955969	-61.26171908	-2767.600586	175.5440369	61762.01522	41640.8819	17.87682115
1036	3026999	85.760115	43.21524795	-70.54058723	-19.29256821	3.44127655	21885.58699	367843.4006	17.52255349
1037	3027000	100	43.21108272	-70.41774937	-57.92914581	12.83276367	14266.27511	366827.663	17.67197665
1038	3027001	100	43.20678968	-70.29492114	-99.56729126	19.82891846	6090.346609	366082.3697	17.83437616
1039	3027002	100	43.20236874	-70.17210323	-124.4705124	28.07622147	1317.573587	362323.1293	17.96502978
1040	3027003	100	43.19781982	-70.04929632	-125.4287109	35.71801758	634.9106206	357207.3305	18.06365726
1041	3027004	100	43.19314282	-69.92650112	-160.8692017	43.87776566	3182.242494	352301.1548	18.07030938
1042	3027005	100	43.18833767	-69.80371829	-160.7445831	51.79440308	4786.471194	347613.4781	18.0805832
1043	3027006	100	43.18340429	-69.68094853	-94.82472992	58.56471634	3526.580053	343153.2555	18.02795625
1044	3027007	100	43.1783426	-69.55819252	-102.8983765	62.34648895	1516.848806	338929.4665	17.90465264
1045	3027008	100	43.17315253	-69.43545096	-156.7789154	66.14797974	3295.461514	334951.0566	17.80625777
1046	3027009	100	43.16783399	-69.31272454	-189.7731171	68.9441452	12679.80075	331226.8662	17.70104905
1047	3027010	100	43.16238692	-69.19001393	-189.0211029	73.75991821	11441.91746	325086.0258	17.57141226
1048	3027011	100	43.15681125	-69.06731983	-164.6184082	74.81887817	6972.591161	315669.811	17.35208531
1049	3027012	100	43.1511069	-68.94464292	-172.3743744	74.38931274	6644.609603	306290.6047	17.15421046
1050	3027013	100	43.14527382	-68.8219839	-175.4585571	75.9726181	14235.11953	296951.9153	16.9683169
1051	3027014	100	43.13931193	-68.69934345	-176.2958984	78.56880951	19009.48303	287657.6876	16.86424258
1052	3027015	100	43.13322116	-68.57672227	-181.7112122	82.17788696	22999.51782	278412.3748	16.81814937
1053	3027016	100	43.12700147	-68.45412104	-197.0795746	86.79985046	29507.75765	269221.0167	16.79625206
1054	3027017	100	43.12065279	-68.33154045	-201.7755127	91.7806778	37571.75056	260089.3333	16.76737833
1055	3027018	100	43.11417506	-68.20898118	-200.7652283	97.68437195	46395.74527	251023.8362	16.67122501
1056	3027019	100	43.10756823	-68.08644394	-175.5654297	103.7431793	55619.1857	242031.9647	16.55717243
1057	3027020	100	43.10083224	-67.9639294	-181.0869598	110.4167786	65072.44048	233122.2367	16.42242599
1058	3027021	100	43.09396704	-67.84143825	-191.8062286	117.0367889	74116.60823	224304.4413	16.36349327
1059	3027022	100	43.08697257	-67.71897119	-179.0602264	123.802742	77558.36565	215589.8594	16.28777656
1060	3027023	100	43.0798488	-67.5965289	-188.8215027	128.5151215	67975.44205	206991.5283	16.10191324
1061	3027024	100	43.07259568	-67.47411207	-197.6051331	123.9112091	58532.22487	198409.0181	15.89118489
1062	3027025	100	43.06521316	-67.35172139	-192.4059448	114.657814	49309.04572	189717.85	15.69554574
1063	3027026	100	43.05770119	-67.22935754	-209.531601	105.4357529	40351.21018	181161.7687	15.44287432
1064	3027027	100	43.05005974	-67.10702121	-199.6277161	96.59629059	30926.59953	172760.8471	15.1570883
1065	3027028	100	43.04228877	-66.9847131	-172.9324188	87.97908783	21754.88038	164538.8538	14.88784172
1066	3027029	100	43.03438824	-66.86243388	-153.3857269	79.80456543	13353.63535	156523.9865	14.57402611
1067	3027030	100	43.02635812	-66.74018424	-170.9524689	71.9345932	5725.003307	148749.7306	14.27550398
1068	3027031	100	43.01819837	-66.61796488	-130.6916962	64.7749939	679.200832	141243.2555	14.04800304
1069	3027032	100	43.00990896	-66.49577646	-119.9193039	58.50910568	721.5494055	134023.3305	13.86583825
1070	3027033	100	43.00148986	-66.37361969	-120.3269653	52.35101318	1763.197567	127180.3803	13.69069342
1071	3027034	100	42.99294104	-66.25149525	-116.3745193	48.85541916	1913.82563	120252.2103	13.59186961
1072	3027035	100	42.98426249	-66.12940381	-117.9319839	46.51413345	1475.719081	113442.471	13.5724921
1073	3027036	100	42.97545416	-66.00734607	-124.1649094	45.95458221	1072.24257	106962.6897	13.62301922
1074	3027037	100	42.96651605	-65.8853227	-136.2529755	48.66941071	1934.861724	100998.5417	13.75448389
1075	3027038	100	42.95744813	-65.7633344	-144.4596863	49.75518799	4998.726457	94770.09628	13.94047102
1076	3027039	100	42.94825039	-65.64138183	-134.6097107	49.67496109	4608.874019	89092.08853	14.13403286
1077	3027040	100	42.9389228	-65.5194657	-123.611618	50.94404984	2286.12365	83539.75008	14.28241179
1078	3027041	100	42.92946536	-65.39758666	-137.4851685	54.55346298	5476.887329	76717.92339	14.46520242
1079	3027042	100	42.91987805	-65.27574542	-155.4930115	59.51219559	10227.31567	70350.23022	14.61326153
1080	3027043	100	42.91016085	-65.15394263	-148.5746613	65.48391724	4078.17837	63659.82365	14.7820849
1081	3027044	100	42.90031377	-65.032179	-104.9191513	70.75072479	3780.713368	57648.71803	14.91526461
1082	3027045	100	42.89033679	-64.91045518	-95.24510956	76.92079926	11819.33415	52693.76032	15.00535919
1083	3027046	100	42.88022991	-64.78877187	-93.68871307	83.099823	20667.81199	47336.59318	15.11540331
1084	3027047	100	42.86999313	-64.66712973	-93.11252594	89.8936615	21169.68307	41980.40511	15.30140363
1085	3027048	100	42.85962644	-64.54552945	-105.057785	96.97550201	15111.48303	35637.96863	15.4935215
1086	3027049	100	42.84912984	-64.4239717	-108.0481186	104.6898422	13936.64992	29064.38744	15.66176074
1087	3027050	100	42.83850335	-64.30245715	-116.2945709	111.9039536	7361.004073	24347.86003	15.85761671
1088	3027051	100	42.82774695	-64.18098648	-133.7053375	118.7253036	676.9134555	22418.89252	16.05092094
1089	3027052	100	42.81686066	-64.05956035	-177.6099701	125.3578949	1001.921751	18304.49002	16.19891875
1090	3027053	100	42.80584449	-63.93817945	-305.6545715	132.6244507	5682.256115	14122.23735	16.39114991
1091	3027054	100	42.79469844	-63.81684444	-513.4337158	140.0301514	12345.48043	12185.76139	16.53881088
1092	3027055	100	42.78342253	-63.69555599	-607.8873901	147.1489716	20227.70363	8164.133163	16.63535291
1093	3027056	100	42.77201678	-63.57431477	-660.8364258	154.3668518	27501.27876	7264.339259	16.74388725
1094	3027057	100	42.76048118	-63.45312145	-738.0727539	162.0848846	35253.61386	6383.972057	16.84976506
1095	3027058	100	42.74881578	-63.3319767	-875.5935059	169.9207458	27095.00111	2348.702834	16.98656195
1096	3027059	100	42.73702057	-63.21088117	-1065.550049	178.2098236	20626.70318	1945.777341	17.12837174
1097	3027060	100	42.72509559	-63.08983555	-1240.140503	186.5068817	17768.55401	4922.135305	17.23658163
1098	3027061	100	42.71304085	-62.96884047	-1363.636353	194.8118744	18521.56299	5885.574579	17.35474558
1099	3027062	100	42.70085639	-62.84789663	-1393.017456	202.4143677	20129.79189	9453.471059	17.44323382
1100	3027063	100	42.68854223	-62.72700466	-1484.784058	207.6457825	22799.41166	10160.72261	17.57221278
1101	3027064	100	42.67609839	-62.60616523	-1520.389893	212.7736359	26506.89332	11866.37203	17.6797753
1102	3027065	100	42.66352491	-62.48537901	-1485.357666	218.1096039	30526.37687	17120.51748	17.73876795
1103	3027066	100	42.65082182	-62.36464664	-1445.433472	223.4178162	36441.7848	18098.46726	17.80956162
1104	3027067	100	42.63798915	-62.24396879	-1541.024902	227.6287842	38574.54151	19493.19758	17.85160654
1105	3027068	100	42.62502694	-62.1233461	-1684.454834	221.8319244	42598.62679	21237.75908	17.87466231
1106	3027069	100	42.61193522	-62.00277924	-1829.986206	215.0843964	44452.25301	23792.42944	17.92350786
1107	3027070	100	42.59871404	-61.88226886	-2028.667847	209.355484	47205.82668	25446.9242	17.96772714
1108	3027071	100	42.58536344	-61.7618156	-2258.753662	203.6452179	51488.81268	28659.25067	17.98231821
1109	3027072	100	42.57188346	-61.64142012	-2446.876953	198.2000885	55158.9699	34254.83167	18.00928408
1110	3027073	100	42.55827414	-61.52108306	-2660.105469	193.280899	59989.50576	38833.26684	18.04621727
1111	3027239	100	43.12539866	-70.54619032	-30.51143646	5.845848083	18570.76471	357911.6254	17.55114688
1112	3027240	100	43.12123409	-70.4235264	-70.47248077	15.05549431	8690.903812	356867.6201	17.63105334
1113	3027241	100	43.11694202	-70.30087221	-120.6113663	24.41277885	831.5242251	356101.4813	17.86965208
1114	3027242	100	43.11252237	-70.17822841	-152.0064087	33.75714493	2444.260731	353830.7284	18.06566438
1115	3027243	100	43.10797505	-70.0555957	-100.9632416	41.66064835	4614.764067	348590.3202	18.11015094
1116	3027244	100	43.10329997	-69.93297476	-168.5202179	49.37252808	4534.406595	343561.1126	18.16144161
1117	3027245	100	43.09849705	-69.81036627	-166.1682281	57.65029526	7124.115163	338752.5123	18.2058998
1118	3027246	100	43.09356622	-69.68777091	-109.9711227	65.76263428	2839.681096	334174.0437	18.14396503
1119	3027247	100	43.08850739	-69.56518937	-120.0784149	71.64926147	24.46473276	329835.2893	18.06263661
1120	3027248	100	43.08332049	-69.44262233	-167.6260223	75.16795349	7664.208579	325745.8283	17.9592749
1121	3027249	100	43.07800545	-69.32007048	-189.4251251	78.69945526	14368.30331	321915.1622	17.87650264
1122	3027250	100	43.07256219	-69.1975345	-175.8082581	82.24378204	6965.592391	318352.6323	17.74195036
1123	3027251	100	43.06699064	-69.07501508	-129.7463989	84.80093384	1158.772103	312215.4376	17.52360853
1124	3027252	100	43.06129073	-68.95251289	-142.0467072	84.3709259	471.9025821	302878.3633	17.29683638
1125	3027253	100	43.0554624	-68.83002863	-185.1490021	85.95375824	8183.650394	293467.9681	17.13839522
1126	3027254	100	43.04950558	-68.70756299	-187.9683838	87.54943848	17326.48144	284059.7718	17.02718837
1127	3027255	100	43.04342021	-68.58511663	-185.2518005	91.15798187	27082.13115	274693.3908	16.99838547
1128	3027256	100	43.03720623	-68.46269026	-195.0877533	95.7793808	36918.34236	265373.2549	16.97374222
1129	3027257	100	43.03086357	-68.34028456	-184.1364136	100.4136429	43633.61891	256104.412	16.90067148
1130	3027258	100	43.02439218	-68.2179002	-188.5283051	105.7707596	51427.82755	246892.6384	16.80538292
1131	3027259	100	43.01779201	-68.09553788	-181.2813263	111.6820297	59881.13339	237744.5693	16.65522315
1132	3027260	100	43.011063	-67.97319828	-176.4392548	117.5738754	68750.8461	228667.8497	16.5012323
1133	3027261	100	43.00420509	-67.85088209	-186.2399597	124.0794907	77894.84943	219671.3243	16.41698267
1134	3027262	100	42.99721825	-67.72858999	-178.0991669	130.9203644	80809.88596	210765.2632	16.2997518
1135	3027263	100	42.99010242	-67.60632266	-193.9863739	136.0647736	71663.08838	201961.6337	16.1029507
1136	3027264	100	42.98285754	-67.48408079	-216.1094666	127.9080811	62511.77157	193274.4331	15.92741362
1137	3027265	100	42.97548359	-67.36186507	-230.5741882	118.6865082	53220.28363	184720.0906	15.72371262
1138	3027266	100	42.96798052	-67.23967618	-238.2580719	110.3282471	44114.41514	176069.6506	15.44586559
1139	3027267	100	42.96034828	-67.11751479	-225.669754	101.7166519	35493.13785	167413.3974	15.26078749
1140	3027268	100	42.95258684	-66.9953816	-203.260788	94.00920868	27270.24292	158914.976	15.00849219
1141	3027269	100	42.94469616	-66.8732773	-174.5896912	86.02514648	19858.11992	150601.1081	14.76957581
1142	3027270	100	42.93667621	-66.75120255	-193.8380585	78.93634796	13261.40405	142504.0975	14.53263252
1143	3027271	100	42.92852695	-66.62915804	-184.1657562	72.26914978	7142.53204	134663.0675	14.28096994
1144	3027272	100	42.92024834	-66.50714446	-145.3740692	66.47516632	4846.82631	127117.8118	14.06279657
1145	3027273	100	42.91184038	-66.38516249	-129.4446869	61.33221054	122.8917413	119881.3343	13.87584261
1146	3027274	100	42.90330301	-66.26321281	-129.3058777	58.16970062	4401.223719	113066.9283	13.76157377
1147	3027275	100	42.89463622	-66.1412961	-132.5854034	56.0592804	2241.886008	106110.3091	13.72647303
1148	3027276	100	42.88583999	-66.01941304	-123.0952682	55.91600037	629.3923023	99337.79655	13.76038358
1149	3027277	100	42.87691429	-65.8975643	-123.9593048	57.80857086	586.9248747	92915.98767	13.87523753
1150	3027278	100	42.8678591	-65.77575058	-119.5698471	59.71408844	1826.459803	87006.43899	14.03985578
1151	3027279	100	42.8586744	-65.65397254	-123.2734375	59.63256073	832.1776621	80784.58621	14.2609112
1152	3027280	100	42.84936019	-65.53223087	-127.1087723	60.5639801	4100.510533	75380.22643	14.44923904
1153	3027281	100	42.83991643	-65.41052625	-127.2276306	63.508358	1845.054267	69489.62113	14.60198563
1154	3027282	100	42.83034313	-65.28885934	-128.3143311	68.07975006	514.3278403	62598.52832	14.72753338
1155	3027283	100	42.82064027	-65.16723083	-117.4013977	73.43597412	1714.152577	56389.92211	14.84447497
1156	3027284	100	42.81080784	-65.0456414	-97.68354034	79.35507965	9155.833574	49570.33223	14.94574254
1157	3027285	100	42.80084583	-64.92409171	-101.977562	84.50624847	17861.69154	43877.83044	15.08898451
1158	3027286	100	42.79075424	-64.80258244	-105.5437546	90.66632843	22999.03796	39526.97594	15.23427595
1159	3027287	100	42.78053307	-64.68111426	-110.6195526	97.44669342	13970.09154	33425.1751	15.44042988
1160	3027288	100	42.77018231	-64.55968785	-113.9299545	104.0129852	7641.874643	28691.33424	15.61120072
1161	3027289	100	42.75970197	-64.43830389	-114.9990082	111.1994171	7161.028366	21504.75157	15.86407124
1162	3027290	100	42.74909205	-64.31696303	-148.1616211	118.5907974	74.97939275	15247.66805	16.13903605
1163	3027291	100	42.73835254	-64.19566594	-303.2825928	125.6647491	6268.618885	12425.32786	16.36868128
1164	3027292	100	42.72748346	-64.07441331	-523.0687866	132.7516479	10778.3222	11007.80478	16.55883774
1165	3027293	100	42.71648482	-63.9532058	-732.9817505	139.8515167	12278.07941	4710.1856	16.74016003
1166	3027294	100	42.70535663	-63.83204406	-919.0001831	146.9643402	19521.34425	2285.013363	16.85699766
1167	3027295	100	42.69409889	-63.71092878	-1024.568604	154.4605408	26467.5184	1112.883209	16.99501376
1168	3027296	100	42.68271162	-63.58986062	-1074.143066	161.2288361	34072.97968	1728.757008	17.0684661
1169	3027297	100	42.67119484	-63.46884023	-1145.50061	168.7621002	41215.03731	2726.39668	17.13291121
1170	3027298	100	42.65954856	-63.34786828	-1306.73584	176.258316	34496.39219	7069.877481	17.239478
1171	3027299	100	42.6477728	-63.22694545	-1472.805664	183.9460602	29687.08326	11388.0812	17.39492228
1172	3027300	100	42.63586759	-63.10607237	-1556.745483	191.9132385	27760.37191	14545.20953	17.50987675
1173	3027301	100	42.62383294	-62.98524973	-1646.686157	200.1137848	28393.08737	13987.30212	17.62014298
1174	3027302	100	42.61166888	-62.86447816	-1556.297607	208.3852997	29938.65618	5460.432422	17.71969578
1175	3027303	100	42.59937543	-62.74375834	-1545.902832	216.5624542	32630.75161	4463.497629	17.80374369
1176	3027304	100	42.58695264	-62.62309092	-1705.517578	220.8047333	35559.48789	12874.77253	17.8451213
1177	3027305	100	42.57440051	-62.50247656	-1666.726563	226.0599518	39441.30663	22536.81967	17.91006916
1178	3027306	100	42.5617191	-62.3819159	-1700.872925	231.3280945	44329.21218	28079.81304	17.96762959
1179	3027307	100	42.54890842	-62.2614096	-1854.022339	235.3904419	48222.84567	29398.7545	18.00617498
1180	3027308	100	42.53596852	-62.14095832	-1998.389404	229.4989777	51498.45221	31132.34833	18.05933313
1181	3027309	100	42.52289943	-62.0205627	-2172.697754	223.1168518	54331.303	33506.73808	18.1068322
1182	3027310	100	42.5097012	-61.90022339	-2355.76709	217.5298767	56606.33968	35364.45482	18.14633287
1183	3027311	100	42.49637385	-61.77994104	-2556.723633	211.9304962	60470.36517	37779.87545	18.14394682
1184	3027479	100	43.03554357	-70.55178437	-52.52925873	10.96312237	14953.22325	347983.7565	17.60893128
1185	3027480	100	43.03137976	-70.42929372	-95.13947296	19.7260704	5585.790764	346909.8756	17.70813294
1186	3027481	100	43.02708876	-70.30681288	-137.5912018	27.96213341	1887.27239	346121.6963	17.89215695
1187	3027482	100	43.02267049	-70.18434251	-168.6621399	37.01531601	6911.026017	345419.0482	18.07750225
1188	3027483	100	43.01812486	-70.06188331	-116.3521042	46.3116684	2766.387533	340049.0342	18.17673969
1189	3027484	100	43.01345179	-69.93943595	-201.6375732	55.62508392	5624.624431	334891.5833	18.25844121
1190	3027485	100	43.00865119	-69.81700111	-187.7417603	63.63488007	10125.9695	329956.6624	18.32174782
1191	3027486	100	43.00372299	-69.69457947	-137.0604248	72.00537109	584.9853396	325254.4016	18.33283329
1192	3027487	100	42.99866711	-69.57217171	-151.7732544	79.63328552	5775.960545	320795.0319	18.28583785
1193	3027488	100	42.99348347	-69.44977851	-166.1462555	84.67379761	13343.20952	316588.8169	18.19148315
1194	3027489	100	42.98817201	-69.32740056	-182.3061676	87.68280029	14047.85339	312645.9761	18.11272504
1195	3027490	100	42.98273264	-69.20503852	-172.5247498	91.22673798	4320.396328	308976.5898	17.99801267
1196	3027491	100	42.97716529	-69.08269309	-155.2166595	94.78347015	3318.143201	305590.5092	17.78703982
1197	3027492	100	42.97146991	-68.96036494	-128.0822906	94.35301208	1970.602805	299388.2601	17.51371941
1198	3027493	100	42.96564642	-68.83805476	-170.5585175	95.93535614	7239.041417	289983.0242	17.30738042
1199	3027494	100	42.95969475	-68.71576322	-189.8145905	97.53052521	15993.07575	280618.9193	17.2220024
1200	3027495	100	42.95361485	-68.59349102	-181.7355347	100.2894135	24887.7385	271292.2184	17.14610967
1201	3027496	100	42.94740665	-68.47123882	-177.9785004	104.1354523	34359.57994	261851.0509	17.09544347
1202	3027497	100	42.9410701	-68.34900731	-172.7877045	108.9922562	44065.23271	252452.9225	16.99251136
1203	3027498	100	42.93460513	-68.22679718	-173.8710327	114.0394897	53832.18325	243102.8247	16.85680699
1204	3027499	100	42.9280117	-68.1046091	-184.2564087	119.6988297	63283.91693	233806.5198	16.70095483
1205	3027500	100	42.92128974	-67.98244376	-167.5175171	125.6266479	72640.71733	224570.6882	16.5819377
1206	3027501	100	42.91443921	-67.86030184	-191.4370422	132.056076	82149.21459	215403.1092	16.47159527
1207	3027502	100	42.90746005	-67.73818401	-201.3858795	138.4355927	84777.49161	206312.8802	16.32054234
1208	3027503	100	42.90035223	-67.61609096	-215.6075439	141.1091003	75532.82129	197310.6939	16.16939627
1209	3027504	100	42.89311568	-67.49402338	-234.1180878	132.9023438	66474.7203	188409.1699	15.95718293
1210	3027505	100	42.88575037	-67.37198193	-240.0266876	123.977356	57728.41294	179623.2737	15.76603671
1211	3027506	100	42.87825626	-67.2499673	-234.634552	115.8361206	49379.33556	170970.833	15.54428974
1212	3027507	100	42.8706333	-67.12798018	-225.7772217	107.7346878	41327.29129	162473.1703	15.37104698
1213	3027508	100	42.86288146	-67.00602123	-204.2573242	100.2923431	33998.73729	153736.479	15.20130695
1214	3027509	100	42.8550007	-66.88409115	-189.8723907	92.99993134	26641.23958	145126.2522	15.07522061
1215	3027510	100	42.84699098	-66.76219061	-206.9415131	86.51996613	16999.7717	136705.3514	14.86055717
1216	3027511	100	42.83885227	-66.64032028	-179.5120087	80.32707977	8083.659629	128510.9993	14.58004271
1217	3027512	100	42.83058455	-66.51848086	-139.1716614	75.15369415	2758.691641	120589.3908	14.36708067
1218	3027513	100	42.82218777	-66.396673	-100.7582779	71.28121948	2458.745135	112996.5459	14.18513474
1219	3027514	100	42.81366191	-66.2748974	-66.86483002	68.13381195	5408.812166	105739.3743	14.02507548
1220	3027515	100	42.80500696	-66.15315474	-66.54431152	65.99930573	6033.207798	98961.66691	13.97097089
1221	3027516	100	42.79622287	-66.03144567	-71.55282593	65.87771606	8190.725186	91968.47952	14.00478729
1222	3027517	100	42.78730964	-65.90977089	-86.83599091	67.76903534	9309.167838	85241.16329	14.09831819
1223	3027518	100	42.77826724	-65.78813107	-101.920578	69.67327881	11053.89615	78903.38647	14.2469813
1224	3027519	100	42.76909566	-65.66652689	-108.0938263	69.59043121	4857.396505	72903.35199	14.37725434
1225	3027520	100	42.75979487	-65.54495901	-104.4126358	70.52051544	5290.969741	66864.99658	14.55183896
1226	3027521	100	42.75036486	-65.42342811	-100.3725052	73.46351624	7844.62222	61862.40188	14.68301834
1227	3027522	100	42.74080562	-65.30193487	-100.3081055	76.72595215	7987.345902	55486.2602	14.79094767
1228	3027523	100	42.73111715	-65.18047996	-96.73355865	81.38828278	10939.71085	48492.38924	14.89230832
1229	3027524	100	42.72129942	-65.05906405	-100.0298233	87.37005615	15811.68229	42275.76726	15.03126853
1230	3027525	100	42.71135244	-64.93768781	-107.4409866	93.09597778	19855.93382	35522.70309	15.16900297
1231	3027526	100	42.70127619	-64.81635191	-113.9388504	98.37238312	16181.79542	30338.83528	15.36946086
1232	3027527	100	42.69107068	-64.69505702	-117.8236237	104.3929291	9076.699429	25409.88237	15.57762909
1233	3027528	100	42.68073591	-64.57380382	-124.5405655	111.4264069	1825.056481	19628.26574	15.82276483
1234	3027529	100	42.67027187	-64.45259296	-156.915329	118.1138077	1833.011647	14575.512	16.15361279
1235	3027530	100	42.65967856	-64.33142512	-416.1653442	125.5321426	6382.890587	7389.986379	16.48351227
1236	3027531	100	42.648956	-64.21030096	-820.557251	133.0743103	13689.0508	2443.952436	16.74398535
1237	3027532	100	42.63810418	-64.08922116	-921.2706909	140.2674713	20131.88855	2316.161365	16.95988596
1238	3027533	100	42.62712311	-63.96818636	-1075.872681	146.7876892	21421.29227	3115.111445	17.0768639
1239	3027534	100	42.61601281	-63.84719724	-1174.070923	153.7012482	26252.68381	7669.625761	17.20057527
1240	3027535	100	42.60477329	-63.72625446	-1268.971313	160.8972321	33459.45347	10123.99029	17.26036113
1241	3027536	100	42.59340455	-63.60535868	-1359.915894	168.1595459	40603.54883	5740.623726	17.27683739
1242	3027537	100	42.58190662	-63.48451056	-1477.003174	175.3582764	48052.95628	10353.91712	17.32857741
1243	3027538	100	42.57027951	-63.36371077	-1577.419556	182.6009674	42963.50907	15922.16039	17.43735116
1244	3027539	100	42.55852324	-63.24295995	-1670.89563	190.1321259	39206.94944	19638.97298	17.56796098
1245	3027540	100	42.54663783	-63.12225877	-1774.513062	198.1103363	37756.52286	23287.32622	17.7086028
1246	3027541	100	42.5346233	-63.00160789	-1821.044312	206.037674	38331.27446	13484.96327	17.81753091
1247	3027542	100	42.52247968	-62.88100796	-1714.190552	214.1006165	39806.67295	4589.068653	17.91067035
1248	3027543	100	42.510207	-62.76045963	-1745.808472	222.2176208	42092.29668	4146.092899	18.03279794
1249	3027544	100	42.49780527	-62.63996356	-1890.531372	229.7194672	44826.66596	12537.01345	18.09610971
1250	3027545	100	42.48527454	-62.5195204	-1902.554565	234.9725494	48778.82361	22211.22689	18.13714981
1251	3027546	100	42.47261484	-62.3991308	-1992.116577	240.2385101	52849.76072	32085.82983	18.17571269
1252	3027547	100	42.45982618	-62.27879541	-2149.126465	243.1963654	57990.43428	39352.10789	18.2049559
1253	3027548	100	42.44690863	-62.15851487	-2273.067871	237.1606293	60741.5682	40974.31056	18.23947566
1254	3027549	100	42.4338622	-62.03828984	-2467.222168	231.4053345	64247.78675	42955.33343	18.29091638
1255	3027718	100	42.94971896	-70.67969656	-38.02193451	7.058448792	20482.76246	339204.8672	17.73664496
1256	3027719	100	42.94568278	-70.55736929	-67.7566452	15.98382282	11449.01378	338060.1396	17.79294931
1257	3027720	100	42.94151982	-70.43505123	-97.15068054	24.3428936	4628.263862	336954.6336	17.90106565
1258	3027721	100	42.93722999	-70.31274306	-135.7122803	33.00269699	1316.500544	336143.1134	17.9513376
1259	3027722	100	42.93281319	-70.19044546	-124.9105606	41.45545578	103.4254483	335627.7099	18.06530864
1260	3027723	100	42.92826934	-70.06815909	-103.2397537	49.68408966	3995.110364	331589.325	18.18616609
1261	3027724	100	42.92359836	-69.94588463	-206.3954315	58.91153717	5113.58969	326298.1871	18.32491714
1262	3027725	100	42.91880017	-69.82362276	-225.9561615	68.13772583	14275.32082	321231.2773	18.39512086
1263	3027726	100	42.91387469	-69.70137416	-171.1899719	77.36258698	8222.261758	316399.3682	18.45085031
1264	3027727	100	42.90882185	-69.5791395	-161.812088	85.61781311	10936.8196	311813.3853	18.44639843
1265	3027728	100	42.90364156	-69.45691945	-156.251358	93.13584137	7647.629279	307484.331	18.38324367
1266	3027729	100	42.89833375	-69.33471471	-146.5528107	97.66662598	4443.116236	303423.2034	18.27707171
1267	3027730	100	42.89289836	-69.21252594	-155.9153748	100.4575729	5752.486959	299640.8974	18.12624071
1268	3027731	100	42.88733531	-69.09035381	-171.4173431	104.7664719	6670.433694	296148.095	17.90457457
1269	3027732	100	42.88164453	-68.96819902	-109.0514679	104.3355484	1677.649819	292955.1518	17.68598164
1270	3027733	100	42.87582595	-68.84606223	-165.4931335	105.9086304	2850.274023	285950.8706	17.41138829
1271	3027734	100	42.86987952	-68.72394413	-200.2597809	107.5120468	12711.77355	277209.3163	17.29152682
1272	3027735	100	42.86380517	-68.60184539	-179.5065002	110.1194839	22687.05243	267771.9722	17.23318232
1273	3027736	100	42.85760284	-68.47976668	-179.9387512	113.7397156	31797.00116	258376.9586	17.15807028
1274	3027737	100	42.85127247	-68.3577087	-194.9673462	117.372757	41023.22424	249029.0684	17.0206757
1275	3027738	100	42.844814	-68.23567211	-189.3745117	122.9513931	50544.28373	239670.5908	16.87686331
1276	3027739	100	42.83822738	-68.11365759	-184.2434235	127.8115005	60220.7966	230235.7429	16.76818878
1277	3027740	100	42.83151255	-67.99166582	-191.1901703	133.6821594	69988.31385	220850.6338	16.68278493
1278	3027741	100	42.82466946	-67.86969749	-194.579361	139.5633087	79813.43036	211521.8852	16.57201448
1279	3027742	100	42.81769807	-67.74775325	-198.0121918	145.7301941	81689.00021	202257.2941	16.42494587
1280	3027743	100	42.81059832	-67.6258338	-220.7772064	146.4868469	77946.99652	193066.0981	16.24987691
1281	3027744	100	42.80337017	-67.50393982	-216.076004	138.0569611	71547.59076	183959.2991	16.0979919
1282	3027745	100	42.79601358	-67.38207197	-207.8068085	129.6355133	63295.74072	174950.076	15.91484896
1283	3027746	100	42.7885285	-67.26023093	-209.8327484	121.8317261	55427.64487	166054.3114	15.74440882
1284	3027747	100	42.78091489	-67.13841738	-217.3029938	114.6106491	46244.50156	157291.2569	15.58201619
1285	3027748	100	42.77317272	-67.016632	-192.1089478	107.3161087	36301.38433	148684.3801	15.45712133
1286	3027749	100	42.76530194	-66.89487547	-188.0623779	100.9573517	26401.27116	140151.9337	15.34143483
1287	3027750	100	42.75730252	-66.77314845	-184.9596252	94.58459473	16621.18206	131412.6645	15.17976475
1288	3027751	100	42.74917444	-66.65145163	-161.4984436	88.58255768	7449.85068	122865.8315	14.97355966
1289	3027752	100	42.74091765	-66.52978567	-139.5888977	83.88680267	2429.676132	114554.5129	14.76317304
1290	3027753	100	42.73253213	-66.40815126	-106.545784	80.24678802	4338.892148	106533.8464	14.5798567
1291	3027754	100	42.72401785	-66.28654907	-69.46257782	78.0982132	9890.083538	98874.58952	14.40155721
1292	3027755	100	42.71537478	-66.16497977	-61.52352142	75.96252441	14520.57328	91597.47046	14.28966514
1293	3027756	100	42.70660291	-66.04344403	-71.87805939	75.83970642	13962.93808	84868.67871	14.28516511
1294	3027757	100	42.69770221	-65.92194253	-84.19404602	77.7297821	16629.61423	77826.76284	14.36731778
1295	3027758	100	42.68867266	-65.80047593	-92.8766098	79.63273621	18343.88259	71122.56859	14.49401602
1296	3027759	100	42.67951423	-65.67904492	-91.75893402	79.54857635	14804.98189	64946.96394	14.61119496
1297	3027760	100	42.67022693	-65.55765016	-91.21228027	80.47731018	15280.85965	58819.01843	14.71017196
1298	3027761	100	42.66081073	-65.43629232	-91.80725861	82.41893005	17841.91172	53063.22667	14.7959427
1299	3027762	100	42.65126561	-65.31497207	-92.99874878	86.37343597	17839.26278	47759.60883	14.87367344
1300	3027763	100	42.64159157	-65.19369009	-97.1484375	90.3408432	20745.53168	41381.45322	15.00798847
1301	3027764	100	42.63178861	-65.07244703	-105.3293839	95.32113647	18035.44956	34401.64609	15.17376865
1302	3027765	100	42.6218567	-64.95124357	-113.2700729	101.3143311	12541.29109	28150.25204	15.33830437
1303	3027766	100	42.61179585	-64.83008037	-116.7318954	106.8123779	6341.537738	21598.7737	15.54138121
1304	3027767	100	42.60160605	-64.70895811	-120.8573151	112.9435806	6029.67753	17382.93256	15.75229829
1305	3027768	100	42.59128731	-64.58787744	-174.9661407	119.0835266	3242.259527	11318.0411	16.02438751
1306	3027769	100	42.58083962	-64.46683902	-443.0085754	125.4160385	9545.689731	6537.082243	16.33790406
1307	3027770	100	42.57026298	-64.34584354	-935.5817261	132.3893433	14948.54013	446.0023814	16.6533766
1308	3027771	100	42.5595574	-64.22489164	-1217.702515	139.5491943	20518.92741	6743.412107	16.91563023
1309	3027772	100	42.54872289	-64.10398399	-1219.112549	146.7293091	27470.63899	7470.91044	17.0734199
1310	3027773	100	42.53775945	-63.98312124	-1321.622681	153.9119263	31096.4989	10995.06595	17.23252971
1311	3027774	100	42.52666708	-63.86230407	-1497.276733	160.8332977	34602.36935	17233.45377	17.33037374
1312	3027775	100	42.51544582	-63.74153313	-1578.659424	167.9554138	40344.2135	19173.08147	17.38805444
1313	3027776	100	42.50409566	-63.62080908	-1572.34082	175.0904388	47518.28273	15672.9723	17.42184563
1314	3027777	100	42.49261662	-63.50013257	-1665.296753	182.6090698	54742.7329	17990.38761	17.50504697
1315	3027778	100	42.48100872	-63.37950427	-1761.694336	189.7293549	51978.12126	24403.40342	17.61548062
1316	3027779	100	42.46927197	-63.25892482	-1826.900024	196.8323364	48918.77905	28989.11479	17.77033654
1317	3027780	100	42.45740641	-63.13839488	-1916.717285	204.4198761	47754.28537	26689.03608	17.89878817
1318	3027781	100	42.44541204	-63.01791511	-1970.859741	211.9588013	48294.98696	18731.0519	18.02679456
1319	3027782	100	42.4332889	-62.89748615	-2030.288086	219.9225006	49727.44947	13133.08235	18.14806561
1320	3027783	100	42.42103701	-62.77710866	-2083.034912	228.1854401	51679.53668	12999.95533	18.21319212
1321	3027784	100	42.4086564	-62.65678329	-2077.798584	236.4560242	54354.23291	18237.88294	18.26982229
1322	3027785	100	42.39614709	-62.53651068	-2164.468262	243.6368408	57913.58626	26009.22601	18.30336501
1323	3027786	100	42.38350913	-62.41629149	-2294.389893	248.1490936	61780.69417	34838.93667	18.30705641
1324	3027958	100	42.85985193	-70.68510044	-51.0662384	9.989956856	18786.15839	329246.7286	17.91503854
1325	3027959	100	42.85581639	-70.562945	-90.80133057	19	8864.501818	328141.162	18.04647728
1326	3027960	100	42.85165437	-70.44079886	-109.6181946	23.27956009	301.6340041	327002.1242	18.11799303
1327	3027961	100	42.84736578	-70.31866269	-89.20262146	30.72038269	3202.661563	326165.8411	18.14033472
1328	3027962	100	42.84295054	-70.19653716	-73.51086426	38.64133835	5403.236263	325634.646	18.15241022
1329	3027963	100	42.83840857	-70.07442294	-126.017807	47.01966858	194.7578876	323217.5965	18.22123538
1330	3027964	100	42.83373978	-69.95232071	-210.1372681	56.14190674	9825.774311	317787.101	18.3793763
1331	3027965	100	42.82894409	-69.83023114	-244.011795	65.47688293	18291.47286	312582.2586	18.49638083
1332	3027966	100	42.82402142	-69.7081549	-223.0555115	74.68450928	18024.76255	307614.5237	18.56787753
1333	3027967	100	42.81897169	-69.58609266	-182.7510986	84.35377502	15959.10974	302895.5621	18.59667535
1334	3027968	100	42.81379484	-69.4640451	-162.0115356	94.0954895	6284.331217	298437.177	18.55150297
1335	3027969	100	42.80849078	-69.34201289	-107.972435	103.1042709	2014.364033	294251.2112	18.40108444
1336	3027970	100	42.80305944	-69.2199967	-125.0755463	107.903038	2129.35394	290349.4474	18.22012724
1337	3027971	100	42.79750076	-69.09799721	-166.2165985	112.7499237	5511.38513	286743.4887	18.04217044
1338	3027972	100	42.79181467	-68.9760151	-139.5309906	114.3185349	1968.445114	283444.6247	17.81803946
1339	3027973	100	42.7860011	-68.85405102	-141.0966034	115.7997818	2084.02525	280463.6911	17.57471863
1340	3027974	100	42.78005998	-68.73210567	-196.6045227	117.4940033	9441.190325	272199.0494	17.44430644
1341	3027975	100	42.77399126	-68.61017972	-178.7373657	119.582901	18998.83584	263692.9869	17.35960423
1342	3027976	100	42.76779487	-68.48827383	-181.4644318	122.7205124	28857.84941	255062.1098	17.27300414
1343	3027977	100	42.76147076	-68.36638869	-194.8407745	126.3529205	38789.11005	245588.0778	17.13765647
1344	3027978	100	42.75501886	-68.24452496	-184.7451477	131.0456238	48737.78228	236157.4212	16.98824735
1345	3027979	100	42.74843913	-68.12268333	-182.7263794	136.6560822	58686.7323	226775.5536	16.87150886
1346	3027980	100	42.74173151	-68.00086446	-187.6860199	141.7404022	68645.48775	217448.7885	16.78648996
1347	3027981	100	42.73489594	-67.87906903	-187.3253784	147.6035004	76566.5165	208049.3122	16.67793346
1348	3027982	100	42.72793239	-67.75729771	-188.7237396	153.7067566	72522.5173	198622.8123	16.55298018
1349	3027983	100	42.72084079	-67.63555119	-189.7139893	152.0229187	68731.36482	189255.1901	16.40809972
1350	3027984	100	42.71362111	-67.51383012	-202.0390625	143.8991394	65161.39514	179955.6394	16.23297136
1351	3027985	100	42.70627331	-67.39213519	-215.1742249	135.9635162	62546.78092	170735.2853	16.08029448
1352	3027986	100	42.69879733	-67.27046706	-227.0184631	128.3391113	57849.70859	161607.6817	15.9013498
1353	3027987	100	42.69119314	-67.14882642	-236.8142242	121.6176605	48226.81201	152589.476	15.80679724
1354	3027988	100	42.6834607	-67.02721393	-238.089386	114.3753204	38795.12828	143701.2647	15.71735959
1355	3027989	100	42.67559997	-66.90563027	-209.3558044	108.0030289	29737.15837	134968.7326	15.59610601
1356	3027990	100	42.66761092	-66.7840761	-184.6469116	102.6465149	21529.86669	126424.1431	15.50663228
1357	3027991	100	42.65949352	-66.6625521	-168.6911316	97.55065155	15575.14528	117800.4573	15.37566671
1358	3027992	100	42.65124773	-66.54105895	-168.3359528	93.37522888	9715.372913	109103.9493	15.22980911
1359	3027993	100	42.64287353	-66.4195973	-153.3412628	90.21264648	3655.656356	100649.8667	15.04932566
1360	3027994	100	42.63437089	-66.29816784	-118.5568924	87.37969208	1346.025514	92504.70103	14.87447535
1361	3027995	100	42.62573978	-66.17677123	-79.5544281	86.09004211	4591.528095	84757.55825	14.71945839
1362	3027996	100	42.61698018	-66.05540814	-90.6109314	86.60396576	4182.237275	77455.64986	14.68853723
1363	3027997	100	42.60809207	-65.93407925	-86.51821136	87.6907959	7943.321777	70795.295	14.75314054
1364	3027998	100	42.59907542	-65.81278521	-88.49280548	89.59246063	13717.93415	63685.22997	14.81997208
1365	3027999	100	42.58993023	-65.6915267	-89.48009491	89.5069809	19997.52793	57015.64225	14.82124584
1366	3028000	100	42.58065646	-65.57030439	-90.65596008	90.43435669	25278.74602	51059.4184	14.85150014
1367	3028001	100	42.57125412	-65.44911894	-93.055336	92.37458801	27035.77047	44771.14256	14.90526886
1368	3028002	100	42.56172318	-65.32797101	-97.4573288	95.3276825	25783.19672	39502.96487	14.99180284
1369	3028003	100	42.55206364	-65.20686129	-103.7560196	99.29363251	19884.90575	33628.82584	15.13183496
1370	3028004	100	42.54227548	-65.08579041	-110.2036057	104.1934128	10662.44227	27301.29434	15.30906952
1371	3028005	100	42.53235871	-64.96475907	-118.7139359	109.2882233	4397.440502	20350.47349	15.47519285
1372	3028006	100	42.5223133	-64.8437679	-141.6490021	115.2686691	714.0709738	14043.93464	15.70473443
1373	3028007	100	42.51213927	-64.72281759	-243.5098114	120.5043106	2391.597789	7998.0069	15.99388123
1374	3028008	100	42.50183661	-64.60190879	-658.0036011	126.6254578	7623.978837	3622.000184	16.32074993
1375	3028009	100	42.49140532	-64.48104216	-1165.65271	133.1422729	15043.78398	2618.073776	16.58695507
1376	3028010	100	42.4808454	-64.36021836	-1441.627563	139.4154663	23314.99427	7267.419078	16.90447317
1377	3028011	100	42.47015685	-64.23943806	-1489.380005	146.484314	28382.54514	13667.48884	17.0814859
1378	3028012	100	42.45933969	-64.1187019	-1473.001953	153.5660248	34659.51212	17341.24642	17.20352862
1379	3028013	100	42.44839391	-63.99801056	-1557.416748	161.3595581	40928.14214	19897.62755	17.32486274
1380	3028014	100	42.43731954	-63.87736468	-1703.018799	168.5315857	43651.39643	24851.76795	17.39476109
1381	3028015	100	42.42611657	-63.75676492	-1761.433228	174.8883362	48329.86754	27934.16205	17.44402951
1382	3028016	100	42.41478503	-63.63621193	-1745.655029	182.0188904	54461.98444	25657.92995	17.49284306
1383	3028017	100	42.40332492	-63.51570638	-1831.376587	189.1556702	61615.25326	27135.61104	17.58266982
1384	3028018	100	42.39173627	-63.39524891	-1938.158691	196.3263702	61299.16113	31843.85361	17.71941198
1385	3028019	100	42.3800191	-63.27484017	-2012.248657	203.5140686	58727.41155	38261.6963	17.88510418
1386	3028020	100	42.36817342	-63.15448082	-2084.507813	210.7345734	57752.82241	32873.16547	18.00318274
1387	3028021	100	42.35619925	-63.03417151	-2173.329346	218.8800812	58271.01749	26576.68429	18.13152209
1388	3028022	100	42.34409662	-62.91391287	-2205.483643	226.1892242	59674.67889	22693.45615	18.25807496
1389	3028023	100	42.33186556	-62.79370557	-2278.113281	234.0405731	61353.82939	22673.97217	18.34031992
1390	3028024	100	42.3195061	-62.67355025	-2283.390869	241.6943665	64026.05222	26316.09013	18.40415053
1391	3028198	100	42.76997928	-70.69049569	-40.97964478	7.724076748	21893.35313	319291.2067	18.01492262
1392	3028199	100	42.76594446	-70.56851141	-81.79942322	9.682023048	13840.36784	318227.2544	18.17941364
1393	3028200	100	42.76178347	-70.44653651	-89.07706451	16.52469635	7136.832147	317052.6015	18.21592658
1394	3028201	100	42.75749623	-70.32457167	-70.18809509	24.29245567	7692.976397	316190.005	18.19575752
1395	3028202	100	42.75308265	-70.20261755	-93.27881622	33.85394669	5005.058114	315642.0227	18.22621075
1396	3028203	100	42.74854264	-70.08067482	-128.6888885	43.43251801	1586.855996	314940.8664	18.30199591
1397	3028204	100	42.74387612	-69.95874414	-198.1045532	52.62558746	7998.364087	309365.1173	18.45116106
1398	3028205	100	42.73908302	-69.83682619	-238.4120483	62.81738281	16873.63435	304016.1228	18.60722134
1399	3028206	100	42.73416324	-69.71492164	-263.3667908	72.91697693	25973.28797	298906.0543	18.65250928
1400	3028207	100	42.72911673	-69.59303115	-241.122345	82.19688416	18897.46077	294047.3711	18.67979535
1401	3028208	100	42.72394339	-69.47115539	-211.1551208	89.89434052	9693.152651	289452.7298	18.64284511
1402	3028209	100	42.71864316	-69.34929504	-179.2876587	95.20783997	3555.415681	285134.8968	18.52558364
1403	3028210	100	42.71321597	-69.22745077	-134.2663727	100.9562759	70.74775006	281106.6278	18.3259772
1404	3028211	100	42.70766175	-69.10562324	-154.1389008	107.9542618	6935.374355	277380.5384	18.14892728
1405	3028212	100	42.70198043	-68.98381312	-157.5085907	114.8167267	6507.747809	273968.958	17.92255924
1406	3028213	100	42.69617194	-68.8620211	-137.9853058	122.2978897	479.2107957	270883.7698	17.76514974
1407	3028214	100	42.69023622	-68.74024783	-173.6634674	126.4763794	8655.639762	267146.9128	17.63385662
1408	3028215	100	42.6841732	-68.61849398	-190.8089142	129.0826721	18600.08974	258487.9644	17.57590493
1409	3028216	100	42.67798284	-68.49676024	-196.9722443	132.2799072	28401.7738	249916.8134	17.49127128
1410	3028217	100	42.67166506	-68.37504726	-199.8623199	135.6654053	38285.80899	241454.0991	17.34412828
1411	3028218	100	42.66521982	-68.25335572	-189.5334473	139.9780121	48217.68969	232955.6926	17.20856957
1412	3028219	100	42.65864705	-68.1316863	-195.6111603	144.9666595	58172.91418	223439.4298	17.05401679
1413	3028220	100	42.65194671	-68.01003965	-188.959671	150.3053284	68141.25323	213967.2932	16.97034019
1414	3028221	100	42.64511874	-67.88841646	-196.1319275	155.6505432	67563.38557	204545.4144	16.85583238
1415	3028222	100	42.63816309	-67.76681739	-191.9506683	161.6836853	63472.41727	195181.0709	16.73645048
1416	3028223	100	42.63107973	-67.64524311	-199.7037811	158.0095367	59386.61001	185882.9592	16.58517304
1417	3028224	100	42.62386859	-67.52369429	-216.1239319	149.9825745	55705.23223	176428.5715	16.42701132
1418	3028225	100	42.61652963	-67.4021716	-253.9457245	142.6074677	52794.13456	167013.61	16.26043166
1419	3028226	100	42.60906283	-67.28067572	-276.5652161	135.3369751	49954.45661	157670.7057	16.13819458
1420	3028227	100	42.60146812	-67.1592073	-287.7387695	128.7739105	47615.76724	148413.4647	15.98909079
1421	3028228	100	42.59374549	-67.03776703	-294.7486877	122.3674393	43500.9589	139258.9745	15.90065263
1422	3028229	100	42.58589488	-66.91635557	-270.1621704	116.1234283	35659.08076	130228.9035	15.79609162
1423	3028230	100	42.57791626	-66.79497358	-226.9164429	110.708374	29168.59003	121351.0298	15.69913227
1424	3028231	100	42.56980961	-66.67362174	-216.0019531	106.5190353	23827.92082	112661.341	15.6424235
1425	3028232	100	42.5615749	-66.55230071	-211.9772034	102.342514	17032.22768	104206.9247	15.54385883
1426	3028233	100	42.55321208	-66.43101116	-212.216507	99.17879486	12211.44341	95453.29285	15.41241609
1427	3028234	100	42.54472114	-66.30975376	-203.7316284	97.50326538	7249.922605	86821.97373	15.19548887
1428	3028235	100	42.53610204	-66.18852918	-202.8532257	96.20381927	5055.61729	78516.10711	15.09763978
1429	3028236	100	42.52735478	-66.06733807	-177.6781769	96.5290451	5384.841771	70650.57036	15.07967802
1430	3028237	100	42.51847931	-65.94618111	-131.259964	97.65206909	376.8209421	63313.97049	15.10994718
1431	3028238	100	42.50947563	-65.82505896	-96.95436096	99.55243683	5937.406208	56756.09978	15.12363321
1432	3028239	100	42.50034372	-65.70397229	-88.99295044	99.46562958	12581.97692	49544.04269	15.09249934
1433	3028240	100	42.49108356	-65.58292176	-92.77262115	100.3916473	19739.47192	42931.89027	15.09323827
1434	3028241	100	42.48169513	-65.46190803	-97.95417786	102.3304901	25030.22657	37324.40926	15.11210103
1435	3028242	100	42.47217842	-65.34093176	-103.5861053	104.6889801	17736.70759	30809.63219	15.18962617
1436	3028243	100	42.46253343	-65.21999362	-110.4644394	108.2466583	11943.16693	26508.1965	15.38628145
1437	3028244	100	42.45276014	-65.09909428	-117.2746201	112.8145599	6348.381763	19514.49595	15.58159872
1438	3028245	100	42.44285855	-64.97823438	-145.1739044	117.8907089	1678.747207	13331.56952	15.77019731
1439	3028246	100	42.43282864	-64.85741459	-369.4445801	123.2171326	5136.540044	6548.04152	16.00682469
1440	3028247	100	42.42267043	-64.73663557	-995.6253052	129.069397	12030.58283	57.26895927	16.22830688
1441	3028248	100	42.4123839	-64.61589797	-1380.015991	134.9337006	16256.25379	4897.096207	16.53601525
1442	3028249	100	42.40196905	-64.49520247	-1615.331787	140.9858856	21527.05055	10053.97522	16.79199752
1443	3028250	100	42.3914259	-64.3745497	-1707.898804	147.3574066	28831.21231	15823.59712	17.05805009
1444	3028251	100	42.38075443	-64.25394033	-1647.903809	153.5305176	37280.84456	21272.55495	17.21082412
1445	3028252	100	42.36995466	-64.13337502	-1666.710815	160.5850525	42259.01436	27290.90607	17.2880365
1446	3028253	100	42.3590266	-64.01285441	-1727.252441	167.8119049	48800.99599	29299.60689	17.36347977
1447	3028254	100	42.34797026	-63.89237916	-1846.350952	174.9650574	53043.04807	33267.31035	17.44275243
1448	3028255	100	42.33678564	-63.77194993	-1906.813965	182.2505493	56955.2156	37322.97816	17.50534786
1449	3028256	100	42.32547276	-63.65156736	-1913.283569	189.29599	62243.29859	35651.32066	17.5828606
1450	3028257	100	42.31403163	-63.53123211	-1995.155762	196.0968323	68589.79424	36729.12553	17.68627817
1451	3028258	100	42.30246227	-63.41094482	-2077.027344	203.2537689	70805.714	40336.59213	17.84845857
1452	3028259	100	42.2907647	-63.29070614	-2188.818604	210.8529205	68591.33283	45851.42907	18.02073565
1453	3028260	100	42.27893894	-63.17051673	-2227.74707	218.0544281	67751.79239	40486.82955	18.15431801
1454	3028261	100	42.26698502	-63.05037722	-2352.727539	225.2637787	68249.98308	35445.30089	18.27098636
1455	3028262	100	42.25490294	-62.93028827	-2416.302734	232.4808807	69511.73993	32519.34896	18.3793856
1456	3028439	79.486805	42.67606709	-70.57406844	-37.37257767	3.009940624	17426.24644	308318.9074	18.11360429
1457	3028440	100	42.67190724	-70.45226412	-65.17765045	11.77533817	11606.47578	307106.3598	18.2343434
1458	3028441	100	42.66762143	-70.33046994	-78.62895966	21.45300674	2911.006848	306215.7458	18.29230816
1459	3028442	100	42.66320959	-70.20868655	-85.1251297	31.63134384	7162.736087	305649.8813	18.33272776
1460	3028443	100	42.65867164	-70.08691463	-113.0955353	41.80853653	2421.945176	305410.5717	18.40043252
1461	3028444	100	42.65400748	-69.96515484	-172.0387878	51	4088.554668	301039.7155	18.52163794
1462	3028445	100	42.64921705	-69.84340785	-231.5557251	61.15921402	14012.62981	295540.0773	18.65230274
1463	3028446	100	42.64430026	-69.72167431	-252.5618439	70.95330048	23886.89919	290280.8362	18.72227703
1464	3028447	100	42.63925704	-69.5999549	-269.4456482	76.42570496	23702.6818	285275.2894	18.75751851
1465	3028448	100	42.63408731	-69.47825028	-240.4756622	81.58370209	17013.9866	280537.0161	18.74341167
1466	3028449	100	42.628791	-69.35656112	-222.2243652	87.22298431	12476.51987	276079.7786	18.63249777
1467	3028450	100	42.62336804	-69.23488809	-203.4286652	93.83863068	9928.274633	271917.3975	18.47663305
1468	3028451	100	42.61781835	-69.11323185	-186.878479	100.4586487	12570.39416	268063.6071	18.33029559
1469	3028452	100	42.61214188	-68.99159307	-183.9221954	108.2433167	10865.85784	264531.8965	18.16369958
1470	3028453	100	42.60633855	-68.86997241	-163.592392	116.0672989	4138.865815	261335.3223	18.00904378
1471	3028454	100	42.60040831	-68.74837055	-183.636734	124.3585434	9392.490339	258486.32	17.92929186
1472	3028455	100	42.59435109	-68.62678815	-200.3577118	132.8211823	18638.61594	253541.5725	17.83754522
1473	3028456	100	42.58816683	-68.50522587	-212.0953674	140.6607361	28399.65527	244817.6781	17.72536876
1474	3028457	100	42.58185546	-68.38368439	-199.4246826	145.3144531	38284.2375	236183.9016	17.57978652
1475	3028458	100	42.57541695	-68.26216438	-188.0735931	148.9582977	48216.44095	227649.9602	17.38860185
1476	3028459	100	42.56885122	-68.14066649	-178.4233856	153.6148834	58171.87976	219239.9889	17.20936346
1477	3028460	100	42.56215824	-68.01919139	-191.6446686	158.865036	63464.46577	210902.8914	17.10993108
1478	3028461	100	42.55533794	-67.89773977	-217.7942047	163.9662018	58863.41539	201337.6611	16.99194899
1479	3028462	100	42.54839028	-67.77631227	-222.3917236	169.660965	54234.5595	191816.7816	16.8628006
1480	3028463	100	42.5413152	-67.65490956	-203.1063232	164.359436	50198.69152	182347.1997	16.74225786
1481	3028464	100	42.53411268	-67.53353232	-239.495636	156.9419708	46403.4129	172937.3448	16.60146083
1482	3028465	100	42.52678265	-67.41218121	-290.9710999	149.5901031	43152.65679	163597.5216	16.42033488
1483	3028466	100	42.51932509	-67.2908569	-317.5143738	142.8208008	40514.64282	154282.403	16.32041461
1484	3028467	100	42.51173994	-67.16956005	-330.9927979	136.326004	37775.15907	144808.7193	16.17756625
1485	3028468	100	42.50402717	-67.04829132	-331.1555176	130.3943939	36365.84057	135410.7468	16.0492438
1486	3028469	100	42.49618675	-66.92705139	-308.8164368	124.8813248	35612.11327	126105.4151	15.96427829
1487	3028470	100	42.48821864	-66.80584091	-301.0463562	119.7622299	35884.46464	116914.8449	15.89541463
1488	3028471	100	42.48012281	-66.68466056	-297.7090149	115.4877167	30991.95848	107868.3752	15.85370298
1489	3028472	100	42.47189922	-66.56351099	-282.2049561	112.1611786	25743.08537	99005.51293	15.83184071
1490	3028473	100	42.46354785	-66.44239287	-258.4304199	109.1452179	20959.01827	90380.29016	15.7557839
1491	3028474	100	42.45506867	-66.32130687	-243.5424805	106.9931335	16664.9938	81969.44844	15.63409827
1492	3028475	100	42.44646166	-66.20025364	-236.979538	106.3024063	14936.86326	73114.39305	15.53695911
1493	3028476	100	42.43772678	-66.07923385	-234.4109497	106.5700912	14166.23686	64594.41443	15.46892045
1494	3028477	100	42.42886403	-65.95824816	-199.9024048	107.4880905	8088.779869	56561.13834	15.41553005
1495	3028478	100	42.41987338	-65.83729724	-145.6792297	108.9075546	1144.670172	49172.55428	15.34604487
1496	3028479	100	42.4107548	-65.71638174	-98.31025696	109.4245224	5622.24436	42784.76417	15.30144258
1497	3028480	100	42.4015083	-65.59550232	-93.60575867	110.3491669	13891.75976	35403.61271	15.28269956
1498	3028481	100	42.39213384	-65.47465965	-99.09072113	112.2866135	17645.66857	28905.20502	15.29450909
1499	3028482	100	42.38263143	-65.35385438	-108.8643494	114.2368546	11024.29482	23185.95977	15.39006842
1500	3028483	100	42.37300104	-65.23308717	-118.3542099	117.3911819	3732.968892	17146.77037	15.59323695
1501	3028484	100	42.36324267	-65.11235869	-157.7407074	121.4398651	1443.401853	12504.51205	15.84334189
1502	3028485	100	42.35335631	-64.99166958	-481.8766479	126.1643677	7746.439058	5543.751851	16.09692073
1503	3028486	100	42.34334196	-64.8710205	-1008.733154	131.5637512	13900.71871	191.4935655	16.33986295
1504	3028487	100	42.33319961	-64.75041211	-1459.433228	137.1800385	19267.53523	5634.155243	16.56137133
1505	3028488	100	42.32292926	-64.62984507	-1685.869751	142.7225647	24751.85522	13589.87558	16.81660115
1506	3028489	100	42.31253091	-64.50932003	-1738.036011	148.8149109	29932.05952	18580.94249	17.04027057
1507	3028490	100	42.30200457	-64.38883764	-1868.273193	154.9157867	35613.72318	24073.67929	17.22175765
1508	3028491	100	42.29135023	-64.26839855	-1896.142456	161.364975	42850.46371	29467.72824	17.35065207
1509	3028492	100	42.28056791	-64.14800342	-1847.564331	168.142868	50698.78477	35323.01621	17.39874326
1510	3028493	100	42.26965761	-64.0276529	-1885.009644	174.5342407	56267.92749	38911.10265	17.45910129
1511	3028494	100	42.25861934	-63.90734763	-2026.819336	181.6380615	62623.36217	42215.05246	17.53051151
1512	3028495	100	42.24745311	-63.78708827	-2081.273682	189.5458679	65969.81988	46964.79536	17.62160891
1513	3028496	100	42.23615893	-63.66687547	-2100.21582	196.6965637	70585.75504	45647.60701	17.69912282
1514	3028497	100	42.22473682	-63.54670987	-2195.432617	203.0263214	76240.93699	46494.25796	17.79273278
1515	3028498	100	42.2131868	-63.42659211	-2260.661865	210.1813202	80432.02781	49393.60261	17.94903827
1516	3028499	100	42.20150888	-63.30652285	-2331.268799	217.3491058	78489.69937	54016.10836	18.132732
1517	3028500	100	42.18970308	-63.18650273	-2418.181152	224.9293213	77751.02665	48879.77731	18.2646169
1518	3028678	37.099029	42.59021746	-70.70125995	-10	0.167909533	23468.62877	299389.0561	18.18273338
1519	3028679	91.343068	42.58618438	-70.57961599	-45.84692001	4.945329189	13491.68121	298416.6764	18.18795061
1520	3028680	100	42.58202574	-70.45798159	-87.34697723	12.70184135	3614.093227	297163.7254	18.27649596
1521	3028681	100	42.57774146	-70.3363574	-103.5340576	21.86425972	654.927532	296243.222	18.37920911
1522	3028682	100	42.57333146	-70.21474409	-79.69412231	32.00426865	7328.260857	295658.272	18.4134945
1523	3028683	100	42.56879565	-70.09314232	-106.5023117	41.18576813	3247.407174	295410.8679	18.43729773
1524	3028684	100	42.56413394	-69.97155275	-151.1568298	51.34472656	6581.51714	292819.1332	18.55052751
1525	3028685	100	42.55934627	-69.84997604	-215.3339691	58.93702316	14630.98609	287162.0996	18.68339981
1526	3028686	100	42.55443256	-69.72841286	-248.0394287	62.94325638	24163.66475	281746.515	18.76249394
1527	3028687	100	42.54939272	-69.60686386	-263.5278625	67.43927002	31033.31821	276586.5604	18.81509376
1528	3028688	100	42.54422668	-69.48532971	-262.8095703	72.92266846	25855.31713	271696.8016	18.81876261
1529	3028689	100	42.53893437	-69.36381108	-232.6929932	79.46555328	21923.75794	267092.0791	18.7362372
1530	3028690	100	42.53351572	-69.24230862	-224.7602997	86.85157013	19927.29811	262787.3768	18.60699214
1531	3028691	100	42.52797066	-69.120823	-209.0412445	94.12408447	21356.44094	258797.6664	18.48878295
1532	3028692	100	42.52229912	-68.99935488	-204.8471527	102.294426	17640.16994	255137.725	18.37902154
1533	3028693	100	42.51650104	-68.87790493	-206.8703918	110.7531128	13968.62969	251821.932	18.27639721
1534	3028694	100	42.51057635	-68.75647381	-189.2112274	118.9348068	16351.97152	248864.0431	18.17259177
1535	3028695	100	42.504525	-68.63506218	-192.1224518	127.9462814	23230.39629	246276.9557	18.07230405
1536	3028696	100	42.49834692	-68.51367071	-212.0158234	136.1329346	31724.12439	239987.3279	17.95957921
1537	3028697	100	42.49204205	-68.39230006	-204.8324738	144.9741974	40811.30338	231200.9694	17.82605689
1538	3028698	100	42.48561034	-68.2709509	-184.2355499	153.4659424	50246.44114	222494.76	17.65739341
1539	3028699	100	42.47905173	-68.14962388	-160.2148743	161.3197784	59607.87867	213889.9862	17.51203938
1540	3028700	100	42.47236618	-68.02831967	-185.8773804	167.263382	54469.93003	205403.4928	17.31996365
1541	3028701	100	42.46555362	-67.90703894	-209.1999054	172.7407379	50030.4584	197059.0352	17.17312319
1542	3028702	100	42.45861402	-67.78578235	-213.1628876	177.6385956	45208.04081	188729.9854	17.05908816
1543	3028703	100	42.45154732	-67.66455056	-229.4420319	170.9705811	41121.70293	179300.1076	16.95761007
1544	3028704	100	42.44435347	-67.54334423	-283.3877258	163.8990784	37154.35288	169721.3961	16.80723899
1545	3028705	100	42.43703245	-67.42216403	-316.4483337	156.9423676	33541.5594	160194.1831	16.69891509
1546	3028706	100	42.42958419	-67.30101062	-344.1264038	150.325531	31053.06711	150728.2327	16.52807234
1547	3028707	100	42.42200867	-67.17988466	-358.4707947	144.2991333	27999.62566	141335.8553	16.34199689
1548	3028708	100	42.41430584	-67.05878682	-362.9461365	138.4481049	26430.04428	132032.7532	16.1912868
1549	3028709	100	42.40647568	-66.93771775	-352.8971863	133.1242065	25612.23104	122660.4426	16.08612999
1550	3028710	100	42.39851813	-66.81667812	-344.5159607	128.6481934	25896.87214	113190.5005	16.02841568
1551	3028711	100	42.39043318	-66.69566859	-330.1694031	124.5235443	25850.32659	103820.0112	15.98205412
1552	3028712	100	42.38222079	-66.57468982	-311.6677246	121.2779236	24778.57691	94578.53903	15.94339176
1553	3028713	100	42.37388094	-66.45374247	-282.5238647	119.111908	24817.65418	85507.92617	15.89691747
1554	3028714	100	42.36541358	-66.3328272	-247.1320038	116.9586411	25422.26333	76668.83772	15.82800989
1555	3028715	100	42.35681871	-66.21194466	-238.7883911	116.3862915	24193.78854	68151.41915	15.73786038
1556	3028716	100	42.34809629	-66.09109553	-252.8054657	116.5694809	22166.68717	59610.18177	15.67848099
1557	3028717	100	42.33924631	-65.97028045	-234.3018799	117.1507416	14935.17913	50794.66263	15.6561472
1558	3028718	100	42.33026874	-65.84950009	-206.3267975	118.4731293	8407.863653	42506.72579	15.59376769
1559	3028719	100	42.32116357	-65.7287551	-142.2557526	119.3836441	637.6671238	35031.71747	15.56323777
1560	3028720	100	42.31193078	-65.60804614	-102.5488281	120.3069229	8405.384113	28979.60074	15.57303515
1561	3028721	100	42.30257035	-65.48737387	-105.5526733	121.2429657	10995.48785	21265.45101	15.63387537
1562	3028722	100	42.29308228	-65.36673894	-119.0509796	124.1917725	3542.061081	15009.71683	15.80613149
1563	3028723	100	42.28346655	-65.246142	-226.0583038	127.1533432	2827.275501	9052.055841	16.0404294
1564	3028724	100	42.27372315	-65.12558372	-553.7727051	131.0693054	9878.620568	4404.517616	16.32440526
1565	3028725	100	42.26385208	-65.00506474	-1089.082886	135.1147919	14752.10008	1585.125892	16.55046255
1566	3028726	100	42.25385333	-64.88458572	-1437.43811	140.1146698	21794.21437	7713.161628	16.75664559
1567	3028727	100	42.2437269	-64.76414732	-1711.123047	145.2125854	27167.69907	14103.33182	16.91151699
1568	3028728	100	42.23347279	-64.64375017	-1909.935913	151.1527252	33407.95981	19685.76009	17.03986428
1569	3028729	100	42.22309099	-64.52339494	-1905.332642	156.3514099	38434.85191	27225.68408	17.20086505
1570	3028730	100	42.21258151	-64.40308227	-2014.025146	162.4336243	43651.29714	32353.26972	17.33262296
1571	3028731	100	42.20194435	-64.28281281	-2077.26001	169.0668335	49731.88804	38183.78815	17.42303207
1572	3028732	100	42.19117952	-64.16258722	-2052.26001	175.3820496	56930.53279	43315.27336	17.45489797
1573	3028733	100	42.18028702	-64.04240613	-2056.069092	181.7306824	64425.32258	48662.17422	17.53395241
1574	3028734	100	42.16926687	-63.9222702	-2173.216064	188.8462982	70330.186	51468.9128	17.62284697
1575	3028735	100	42.15811908	-63.80218006	-2265.939941	195.9700928	75233.88597	55604.46718	17.70201445
1576	3028736	100	42.14684365	-63.68213638	-2282.262695	203.2335663	79312.47847	55645.2269	17.80894806
1577	3028737	100	42.1354406	-63.56213978	-2331.762939	210.9559326	84384.83845	56341.84323	17.93558522
1578	3028738	100	42.12390995	-63.44219091	-2445.910889	217.3899078	90139.74223	58757.25759	18.08895733
1579	3028917	93.707218	42.50423539	-70.82811256	-11.48799896	0.688743711	34469.97047	290668.5366	18.27118993
1580	3028918	100	42.50032847	-70.70662879	-47.35549545	7.467153072	24896.33991	289443.0398	18.33147146
1581	3028919	100	42.49629639	-70.58515399	-63.19045258	10.87036133	15858.0128	288521.188	18.42826785
1582	3028920	100	42.49213907	-70.46368884	-76.54542542	18.3796978	6083.672542	287225.0744	18.46457911
1583	3028921	100	42.48785641	-70.34223399	-100.9837799	26.19759178	890.7533527	286272.6153	18.47787263
1584	3028922	100	42.48344833	-70.22079009	-81.6098175	34.57615662	3614.166526	285667.2489	18.4196843
1585	3028923	100	42.47891475	-70.09935781	-94.87902832	42.56422043	5729.60709	285411.1839	18.43764598
1586	3028924	100	42.4742556	-69.97793779	-159.9613342	46.57920837	4142.355476	284712.4508	18.57448992
1587	3028925	100	42.46947078	-69.85653071	-216.9168549	50.29400635	13802.59698	278891.0297	18.6978986
1588	3028926	100	42.46456022	-69.73513722	-263.5953369	53.95602036	23474.51682	273311.6045	18.80461535
1589	3028927	100	42.45952384	-69.61375797	-251.9742737	59.45238495	33331.62483	267989.2898	18.8752687
1590	3028928	100	42.45436158	-69.49239363	-255.7497711	65.1967926	34835.31433	262939.7007	18.90769378
1591	3028929	100	42.44907336	-69.37104486	-251.3013458	72.64174652	31413.55683	258178.8394	18.82885034
1592	3028930	100	42.44365911	-69.24971231	-233.0530701	80.39467621	29926.32119	253722.9591	18.73616457
1593	3028931	100	42.43811875	-69.12839665	-221.8305206	88.20594025	30889.81019	249588.3939	18.6403514
1594	3028932	100	42.43245223	-69.00709853	-220.0628662	96.79014587	26471.19974	245791.3609	18.55356359
1595	3028933	100	42.42665948	-68.88581862	-213.7105103	105.1523666	23939.82078	242347.7253	18.49930332
1596	3028934	100	42.42074043	-68.76455758	-202.748764	114.0253983	25404.318	239272.7453	18.37120535
1597	3028935	100	42.41469503	-68.64331606	-195.7371368	122.168396	30292.63437	236580.7972	18.21061349
1598	3028936	100	42.4085232	-68.52209473	-194.3990173	131.2905273	37281.47115	234285.0826	18.08318494
1599	3028937	100	42.40222491	-68.40089425	-208.0484161	140.4105682	45411.14818	226451.3243	17.93712844
1600	3028938	100	42.39580008	-68.27971527	-197.0204468	149.5661926	54079.42796	217633.8143	17.78029058
1601	3028939	100	42.38924867	-68.15855846	-181.6250916	158.7953339	51114.94871	208862.6	17.63132652
1602	3028940	100	42.38257062	-68.03742448	-178.3182831	167.9411011	45826.74067	200180.2712	17.43622981
1603	3028941	100	42.37576588	-67.91631398	-182.2875366	177.8686066	41132.57825	191611.6305	17.30501528
1604	3028942	100	42.36883441	-67.79522763	-197.8371887	184	36639.96608	183184.84	17.20378353
1605	3028943	100	42.36177615	-67.67416609	-236.7665558	178.2389984	31942.81205	174902.1051	17.12482231
1606	3028944	100	42.35459107	-67.55313001	-278.9873352	171.0332489	27874.13206	166369.6294	16.99374257
1607	3028945	100	42.34727911	-67.43212006	-303.6955566	164.4841003	24096.75971	157353.7526	16.83416646
1608	3028946	100	42.33984023	-67.31113689	-306.3278503	158.1296692	21407.05186	147705.8808	16.68041702
1609	3028947	100	42.33227441	-67.19018117	-299.7554626	152.2725525	18346.76589	138108.1145	16.55627047
1610	3028948	100	42.32458159	-67.06925354	-297.591156	147.0418396	16529.8988	128571.6727	16.40809655
1611	3028949	100	42.31676174	-66.94835468	-299.8808594	142.1592865	15612.49794	119111.288	16.2891733
1612	3028950	100	42.30881484	-66.82748523	-292.5495605	137.8670349	15909.90789	109746.6301	16.21098178
1613	3028951	100	42.30074083	-66.70664587	-283.8839111	134.4259186	15909.29221	100504.4615	16.16390809
1614	3028952	100	42.2925397	-66.58583723	-268.9042664	131.2460327	14812.03368	91039.04952	16.13614518
1615	3028953	100	42.28421142	-66.46505998	-255.517395	129.0788574	14817.88213	81575.81625	16.09591818
1616	3028954	100	42.27575596	-66.34431479	-230.0785522	126.924408	15518.22418	72257.31258	15.99092178
1617	3028955	100	42.26717329	-66.22360229	-224.1743164	126.4559479	14201.59155	63147.64031	15.90345361
1618	3028956	100	42.25846339	-66.10292315	-249.8778687	126.6536636	14363.59388	54351.90666	15.85181731
1619	3028957	100	42.24962623	-65.98227803	-235.7101746	127.0747528	18125.0309	46050.35314	15.85876829
1620	3028958	100	42.24066181	-65.86166757	-227.3481445	128.4338226	12963.28922	37252.61194	15.82344734
1621	3028959	100	42.2315701	-65.74109244	-207.5318451	129.3429871	5119.132472	28539.11542	15.79158131
1622	3028960	100	42.22235108	-65.62055328	-140.7928467	130.2648926	1343.060938	20892.63971	15.83682671
1623	3028961	100	42.21300474	-65.50005075	-120.8873291	131.1995239	4569.309897	15569.92633	15.99464484
1624	3028962	100	42.20353107	-65.3795855	-302.5985107	133.2264252	2897.768136	7143.040344	16.21240674
1625	3028963	100	42.19393005	-65.25915818	-822.3604736	136.1069946	10340.63632	2183.518535	16.45702683
1626	3028964	100	42.18420168	-65.13876945	-1182.186401	140.079834	16928.63005	3642.761013	16.65334569
1627	3028965	100	42.17434595	-65.01841995	-1465.448853	144.0653992	22942.18901	8163.996157	16.83698286
1628	3028966	100	42.16436286	-64.89811034	-1701.807007	148.7526855	28715.16222	15205.77349	17.02353059
1629	3028967	100	42.1542524	-64.77784126	-1901.603516	153.7906342	35803.96401	21520.47803	17.18150629
1630	3028968	100	42.14401457	-64.65761336	-2016.001343	159.0985413	41023.62421	27943.01298	17.2789089
1631	3028969	100	42.13364937	-64.53742728	-2075.450195	165.1350555	47112.51389	33809.21568	17.39831049
1632	3028970	100	42.1231568	-64.41728369	-2121.288574	170.9559479	52223.94268	40853.18741	17.4686765
1633	3028971	100	42.11253687	-64.29718321	-2183.202393	177.0279846	57535.72054	46109.3045	17.51623847
1634	3028972	100	42.10178958	-64.1771265	-2236.368408	183.1083984	63860.66111	51739.60989	17.56383205
1635	3028973	100	42.09091493	-64.0571142	-2260.634033	189.4085083	71035.26616	57263.89442	17.63759351
1636	3028974	100	42.07991295	-63.93714696	-2347.724121	196.2940063	78299.92001	60922.36086	17.71136488
1637	3028975	100	42.06878363	-63.81722541	-2397.54541	202.915802	84419.13536	64559.32538	17.79385775
1638	3028976	100	42.05752699	-63.6973502	-2469.088867	209.9406128	88309.62477	65643.57275	17.92181635
1639	3029157	100	42.41434034	-70.83330399	-29.05612373	6.169600964	37663.15007	280769.772	18.32863784
1640	3029158	100	42.41043421	-70.71198864	-51.91944504	13.13749218	28267.67891	279500.8761	18.43948861
1641	3029159	100	42.40640323	-70.59068236	-78.71385956	19	19483.59432	278585.3814	18.52891837
1642	3029160	100	42.40224731	-70.4693858	-56.01160812	24.836689	12074.16838	277290.8343	18.58182025
1643	3029161	100	42.39796636	-70.34809962	-39.21286392	32.3934021	8107.680961	276304.1325	18.49933754
1644	3029162	100	42.3935603	-70.22682448	-61.8873291	34.85602951	10007.07745	275676.8771	18.42306352
1645	3029163	100	42.38902905	-70.10556102	-83.64567566	34.40290451	6207.17187	275411.5244	18.45666599
1646	3029164	100	42.38437252	-69.98430991	-170.8693695	36.93725204	3507.093578	275509.1188	18.55484986
1647	3029165	100	42.37959064	-69.86307179	-224.9964752	40.65188599	12930.39566	270736.6629	18.69136435
1648	3029166	100	42.37468333	-69.74184733	-251.774704	45.28359985	21405.94295	264985.5987	18.81626797
1649	3029167	100	42.36965051	-69.62063717	-243.2645264	51.2028923	29987.71406	259492.5703	18.88915034
1650	3029168	100	42.36449211	-69.49944198	-234.967865	58.50501251	36182.62933	254274.3021	18.91954957
1651	3029169	100	42.35920806	-69.37826241	-233.0886688	66.28352356	41055.21103	249348.0449	18.8774626
1652	3029170	100	42.35379829	-69.25709911	-241.3891907	74.69514465	39925.34459	244731.433	18.78752847
1653	3029171	100	42.34826272	-69.13595275	-230.197937	83.23099518	39907.90478	240442.3024	18.70913802
1654	3029172	100	42.3426013	-69.01482398	-216.5287323	91.76435089	35760.9161	236498.4728	18.66217615
1655	3029173	100	42.33681396	-68.89371345	-212.0949249	100.2867126	33927.97407	232917.4844	18.61214883
1656	3029174	100	42.33090063	-68.77262182	-199.6618195	109.1403275	34976.73187	229716.3059	18.48859572
1657	3029175	100	42.32486125	-68.65154976	-186.8166809	118.3311462	38673.45512	226911.013	18.33724566
1658	3029176	100	42.31869577	-68.53049791	-176.1549835	127.4502106	44361.02394	224516.4464	18.16109963
1659	3029177	100	42.31240412	-68.40946693	-202.809082	136.5533142	51382.5342	221613.5512	18.04439928
1660	3029178	100	42.30598625	-68.28845748	-200.0424194	145.6883545	49307.93891	212829.6674	17.94341777
1661	3029179	100	42.29944211	-68.16747022	-187.4558105	155.3344879	43064.78746	204132.0219	17.77349093
1662	3029180	100	42.29277165	-68.0465058	-179.5324402	164.8494263	37316.43244	195281.9421	17.60382017
1663	3029181	100	42.2859748	-67.92556487	-206.0258942	174.09198	32117.16406	186525.6235	17.47714392
1664	3029182	100	42.27905154	-67.80464811	-226.384903	184.0351868	27698.3294	177874.7856	17.39332433
1665	3029183	100	42.27200179	-67.68375615	-232.3935699	185.1754303	22863.13141	169354.9752	17.30549485
1666	3029184	100	42.26482554	-67.56288967	-253.0785522	178.7926483	18767.76358	161005.5171	17.16601491
1667	3029185	100	42.25752272	-67.4420493	-264.4714661	172.452652	14946.55181	152680.2844	17.00326668
1668	3029186	100	42.2500933	-67.32123572	-243.5776062	166.3059692	11563.47385	144009.374	16.84776783
1669	3029187	100	42.24253724	-67.20044957	-227.0111237	160.7912292	8974.192959	135107.7752	16.6815746
1670	3029188	100	42.23485449	-67.0796915	-217.3267975	155.4837036	6631.03238	125812.1697	16.53481171
1671	3029189	100	42.22704504	-66.95896219	-219.2411194	151.1917114	5613.719768	116127.198	16.39945728
1672	3029190	100	42.21910883	-66.83826227	-224.9025269	146.9153442	5956.089394	106500.4691	16.30970513
1673	3029191	100	42.21104584	-66.71759241	-215.1453857	143.3954163	5919.349455	96949.3366	16.24614553
1674	3029192	100	42.20285604	-66.59695325	-212.4622345	140.5822449	4892.860417	87498.55841	16.18893537
1675	3029193	100	42.1945394	-66.47634545	-197.3016357	138.2204742	4819.060202	78184.53552	16.15521509
1676	3029194	100	42.18609589	-66.35576967	-192.3781281	136.8904114	5587.930362	69022.66045	16.11219829
1677	3029195	100	42.17752548	-66.23522656	-191.8776245	136.5006256	4227.867696	59419.12974	16.01256514
1678	3029196	100	42.16882816	-66.11471676	-218.2836609	136.6171875	5169.421198	49971.37438	15.91343045
1679	3029197	100	42.1600039	-65.99424093	-221.4866943	136.9992218	9497.856415	40787.7866	15.91552171
1680	3029198	100	42.15105268	-65.87379973	-238.6375732	138.3947296	15440.66596	32095.93201	15.98944584
1681	3029199	100	42.14197448	-65.75339379	-254.4393921	139.3025513	12749.45864	24401.15621	16.03072786
1682	3029200	100	42.13276929	-65.63302378	-298.4393616	140.2230682	5315.026964	14904.37565	16.12631063
1683	3029201	100	42.1234371	-65.51269034	-326.7778015	141.1562958	3248.402929	6766.353579	16.366358
1684	3029202	100	42.11397788	-65.39239413	-801.199646	143.1022186	9377.145185	2515.408166	16.66480799
1685	3029203	100	42.10439164	-65.27213578	-1304.4198	146.0608368	16630.9039	5818.15994	16.90888661
1686	3029204	100	42.09467835	-65.15191594	-1584.55481	149.0321655	24153.33165	10100.88728	17.06404311
1687	3029205	100	42.08483802	-65.03173528	-1806.30835	153.0162048	31067.08083	16550.26425	17.22149513
1688	3029206	100	42.07487064	-64.91159442	-1923.602539	157.3535004	36811.69433	21991.78032	17.336601
1689	3029207	100	42.0647762	-64.79149402	-2028.157837	162.0223846	42795.98778	29131.3477	17.40311698
1690	3029208	100	42.0545547	-64.67143471	-2148.161377	167.401062	49495.28982	35516.03026	17.49316144
1691	3029209	100	42.04420615	-64.55141716	-2203.959961	173.0793915	55025.37211	41687.8281	17.58179608
1692	3029210	100	42.03373054	-64.43144199	-2250.368164	179.1269531	60697.38411	47943.68476	17.61297065
1693	3029211	100	42.02312788	-64.31150985	-2332.693848	184.5362244	65933.39479	54636.44037	17.64193981
1694	3029212	100	42.01239817	-64.19162138	-2399.246338	190.5980377	71521.20363	60037.71837	17.66460338
1695	3029213	100	42.00154143	-64.07177723	-2435.324951	197.3458557	77994.27787	65519.72502	17.74105768
1696	3029214	100	41.99055765	-63.95197802	-2546.347656	203.6121826	85152.40711	70477.9477	17.82123566
1697	3029398	100	42.32053476	-70.71733941	-35.52809525	8.553476334	33499.39986	269562.9906	18.46822318
1698	3029399	100	42.31650497	-70.59620099	-62.11856842	15.13242245	26205.65356	268613.6273	18.57163265
1699	3029400	100	42.31235055	-70.47507238	-79.55393219	22.99276161	20640.27822	267361.4972	18.60674539
1700	3029401	100	42.3080714	-70.35395422	-61.85810852	27.30714035	17936.98151	266338.0124	18.520153
1701	3029402	100	42.30366745	-70.23284718	-39.94684219	24.866745	12939.52932	265687.2295	18.46634542
1702	3029403	100	42.29913862	-70.11175189	-89.1137085	24.41386223	3470.605898	265411.8901	18.46348034
1703	3029404	100	42.29448481	-69.99066902	-158.1841888	27.94848061	2160.530418	265513.1601	18.516689
1704	3029405	100	42.28970596	-69.86959922	-208.0437622	31.47059631	7640.488018	262709.8691	18.64069605
1705	3029406	100	42.28480198	-69.74854313	-238.2164001	36.99298477	17303.92003	256779.0916	18.80261025
1706	3029407	100	42.2797728	-69.62750141	-239.3795624	44.22713852	22082.10735	251106.6078	18.89695675
1707	3029408	100	42.27461835	-69.50647471	-228.4805145	51.99437332	29457.81745	245710.3074	18.91731006
1708	3029409	100	42.26933856	-69.38546368	-213.0004883	60.95363235	38051.36779	240608.7737	18.89223677
1709	3029410	100	42.26393335	-69.26446898	-212.5164642	69.05310059	47202.226	235821.137	18.85578166
1710	3029411	100	42.25840266	-69.14349126	-202.4728088	78.0513382	48820.10988	231366.885	18.78308595
1711	3029412	100	42.25274642	-69.02253118	-186.6018219	86.83027649	45352.34841	227265.6206	18.73334778
1712	3029413	100	42.24696457	-68.90158937	-190.3846588	95.53752136	43921.51861	223536.7736	18.68575283
1713	3029414	100	42.24105703	-68.78066651	-197.7500916	105.0390549	44736.60952	220199.2631	18.56039338
1714	3029415	100	42.23502377	-68.65976324	-194.0413666	114.523674	47682.58051	217271.1269	18.4070758
1715	3029416	100	42.2288647	-68.53888021	-171.8397217	123.6119766	51506.78257	214769.1064	18.24423385
1716	3029417	100	42.22257978	-68.41801808	-189.2414551	133.5292206	46466.20061	212708.2409	18.12653908
1717	3029418	100	42.21616895	-68.2971775	-192.8644104	142.7822571	40830.97807	208136.0285	18.02407941
1718	3029419	100	42.20963216	-68.17635913	-182.5310364	152.327301	35349.71471	199259.9009	17.90119793
1719	3029420	100	42.20296935	-68.05556362	-203.9124451	161.943634	29012.01101	190490.8312	17.75233464
1720	3029421	100	42.19618047	-67.93479161	-227.6691132	171.0208435	23603.24966	181784.5578	17.61690047
1721	3029422	100	42.18926548	-67.81404377	-222.5291901	181.0407867	18869.01215	172932.3458	17.48969496
1722	3029423	100	42.18222433	-67.69332075	-199.4615631	190	14576.50598	164195.1008	17.36803198
1723	3029424	100	42.17505698	-67.5726232	-199.9456024	185.998642	9769.331233	155581.2652	17.18588285
1724	3029425	100	42.16776337	-67.45195176	-192.6905212	180.4188385	5535.685711	147129.8694	16.93553964
1725	3029426	100	42.16034347	-67.33130711	-151.6787262	174.4656525	1943.890286	138855.8645	16.64629448
1726	3029427	100	42.15279724	-67.21068988	-117.8331146	169.2202759	522.928074	130505.9084	16.4649754
1727	3029428	100	42.14512465	-67.09010072	-96.66481781	164.4976044	3291.381249	121649.274	16.27658179
1728	3029429	100	42.13732565	-66.9695403	-89.89500427	160.2214661	4372.500565	112756.1839	16.14238652
1729	3029430	100	42.12940021	-66.84900925	-99.45852661	156.5599823	3914.298284	104064.2493	16.06780804
1730	3029431	100	42.1213483	-66.72850824	-98.32704926	153.3651733	4080.648571	94324.97512	16.00140119
1731	3029432	100	42.11316989	-66.60803791	-94.75782776	150.1830139	5042.834008	84581.46863	15.99018996
1732	3029433	100	42.10486495	-66.48759891	-92.48773193	148.2733917	5131.882502	74905.5987	15.98976166
1733	3029434	100	42.09643346	-66.36719189	-100.1637421	146.8566589	4406.917814	65327.42627	16.00754378
1734	3029435	100	42.08787538	-66.24681751	-96.78503418	146.4771881	5532.038985	55897.1964	15.99863343
1735	3029436	100	42.0791907	-66.1264764	-109.5382614	146.5809326	3996.571612	46704.60845	15.92850323
1736	3029437	100	42.07037939	-66.00616922	-153.9701691	146.924118	1536.525406	37505.36057	15.94297825
1737	3029438	100	42.06144143	-65.88589661	-215.9560547	148.3558502	7791.115948	27805.7067	16.06510667
1738	3029439	100	42.05237681	-65.76565923	-263.1491699	149.2623138	14414.54611	18429.9383	16.1809882
1739	3029440	100	42.04318551	-65.64545772	-369.6098328	150.1814423	14536.8794	10268.61572	16.34624165
1740	3029441	100	42.03386752	-65.52529272	-835.5617676	151.1132507	12852.48274	3249.355863	16.65995962
1741	3029442	100	42.02442281	-65.40516488	-1253.045654	153.057724	17105.25116	5739.52331	17.01877512
1742	3029443	100	42.01485139	-65.28507485	-1573.023193	155.0296173	23504.39802	11528.65886	17.27526877
1743	3029444	100	42.00515324	-65.16502328	-1743.752075	158.9823456	30621.27489	18995.79194	17.43020357
1744	3029445	100	41.99532836	-65.04501079	-1970.149414	161.9671631	38199.6642	24148.95456	17.54737375
1745	3029446	100	41.98537674	-64.92503804	-2101.995605	165.962326	45207.83741	30499.66408	17.64869965
1746	3029447	100	41.97529838	-64.80510567	-2185.373047	170.9701691	50804.22573	36063.68486	17.72638212
1747	3029448	100	41.96509327	-64.68521433	-2275.84375	175.9906769	56907.22819	43188.83782	17.80135792
1748	3029449	100	41.95476141	-64.56536464	-2385.100342	181.9644012	63203.1452	49594.80898	17.8242595
1749	3029450	100	41.94430281	-64.44555725	-2447.774414	187.0697174	69084.33638	55632.16826	17.81493096
1750	3029451	100	41.93371747	-64.32579281	-2518.637451	193.0489655	74489.97257	62081.64661	17.81723263
1751	3029452	100	41.9230054	-64.20607194	-2562.799805	199.0922699	79701.82568	68356.37429	17.79872634
1752	3029639	100	42.22660171	-70.60170982	-34.9410553	9.436490059	34160.96947	258644.0548	18.59165144
1753	3029640	100	42.22244888	-70.48074849	-62.18540192	18.85334969	30104.09623	257437.6306	18.66928445
1754	3029641	100	42.21817163	-70.35979771	-50.52639008	19.31716347	23012.76134	256374.5321	18.70498616
1755	3029642	100	42.21376988	-70.23885811	-28.66681862	14.87698746	13374.67684	255698.3922	18.61662659
1756	3029643	100	42.20924355	-70.11793035	-70.2590332	14.42435455	5293.479963	255412.2844	18.52781103
1757	3029644	100	42.20459255	-69.99701508	-130.0699921	18.75774765	681.0275029	255517.1002	18.5112625
1758	3029645	100	42.19981681	-69.87611293	-175.922348	23.37038803	5969.690554	253860.9821	18.55983806
1759	3029646	100	42.19491626	-69.75522457	-222.8062286	29.99981117	8127.501108	248703.9137	18.73350599
1760	3029647	100	42.18989081	-69.63435063	-232.1267395	38.52225876	15690.75563	242842.8778	18.88080874
1761	3029648	100	42.18474039	-69.51349177	-213.582016	47.12486267	25026.85247	237258.698	18.90424882
1762	3029649	100	42.17946494	-69.39264863	-193.7435303	55.5766449	34734.52066	231971.37	18.86866179
1763	3029650	100	42.17406438	-69.27182188	-194.7760315	64.28807831	44571.6325	227001.6373	18.83795478
1764	3029651	100	42.16853864	-69.15101215	-183.1329346	73.39878845	52602.75011	222370.7936	18.81911943
1765	3029652	100	42.16288767	-69.03022009	-155.9430847	82.4779892	55089.27205	218100.4283	18.77842593
1766	3029653	100	42.15711139	-68.90944636	-161.9159088	92.11725616	53917.45736	214212.0997	18.70135622
1767	3029654	100	42.15120973	-68.7886916	-177.0196075	101.6308365	54583.48342	210726.9559	18.59785791
1768	3029655	100	42.14518265	-68.66795647	-189.8657532	111.0128632	50174.4601	207665.2996	18.43080581
1769	3029656	100	42.13903009	-68.54724161	-177.3199768	120.7758408	43321.76168	205046.1015	18.28684425
1770	3029657	100	42.13275197	-68.42654768	-182.1446381	129.96521	37881.6488	202886.4958	18.17637728
1771	3029658	100	42.12634826	-68.30587532	-191.0332336	139.9124756	32945.4519	201201.2851	18.0883128
1772	3029659	100	42.11981889	-68.18522518	-204.1953125	148.988327	27064.59479	194752.7837	17.95216771
1773	3029660	100	42.11316381	-68.06459792	-215.4541779	159.0402069	21631.72992	185775.5321	17.82021993
1774	3029661	100	42.10638298	-67.94399419	-211.6793976	168.2249756	15064.11714	176908.0275	17.67105727
1775	3029662	100	42.09947634	-67.82341462	-196.6502686	178.1585388	9796.711	168155.9895	17.5354991
1776	3029663	100	42.09244385	-67.70285988	-178.9828796	188.2140198	5598.931728	159424.5438	17.25029529
1777	3029664	100	42.08528547	-67.58233061	-131.0572662	193.9923859	618.5609508	150586.0421	16.83429233
1778	3029665	100	42.07800114	-67.46182745	-78.97666168	188.4778442	3592.512288	141874.0771	16.51680246
1779	3029666	100	42.07059084	-67.34135107	-53.05368042	183.0760193	7407.016349	133310.242	16.22158627
1780	3029667	100	42.06305451	-67.22090211	-49.93235016	178.1945496	10158.17723	124953.148	16.00110388
1781	3029668	100	42.05539213	-67.10048121	-53.60894012	173.5089111	13201.61564	116625.3569	15.85673224
1782	3029669	100	42.04760366	-66.98008903	-59.65764236	169.2485352	14355.93572	108365.0359	15.76069071
1783	3029670	100	42.03968905	-66.85972621	-69.70183563	165.5310974	13897.37124	99289.43559	15.69183137
1784	3029671	100	42.03164829	-66.73939339	-72.80615234	162.7745056	14080.6472	90409.08707	15.63933297
1785	3029672	100	42.02348134	-66.61909124	-76.53983307	160.1518707	14992.47314	81783.45191	15.69949144
1786	3029673	100	42.01518817	-66.49882039	-80.6758194	157.9811859	14807.48098	72787.04187	15.73633346
1787	3029674	100	42.00676875	-66.37858148	-88.68788147	156.8231201	14401.7669	62929.1628	15.82364902
1788	3029675	100	41.99822306	-66.25837517	-85.25562286	156.6776886	11692.96878	53124.43563	15.87368621
1789	3029676	100	41.98955108	-66.13820211	-107.3251953	156.5448914	1761.808262	43351.44187	15.87815443
1790	3029677	100	41.98075279	-66.01806293	-117.7013168	156.8494415	1089.176122	33707.14208	15.95958794
1791	3029678	100	41.97182816	-65.89795827	-136.5223999	158.3171844	279.7902727	24351.49454	16.11887862
1792	3029679	100	41.96277717	-65.7778888	-220.1681671	159.22229	8791.605321	15805.66936	16.37318483
1793	3029680	100	41.95359982	-65.65785513	-496.5067139	160.1400146	18241.1738	7012.423868	16.6875565
1794	3029681	100	41.94429608	-65.53785793	-1141.80188	161.0703888	22784.01571	2842.783293	17.0892562
1795	3029682	100	41.93486595	-65.41789784	-1538.06189	163.0134125	25601.6774	10279.08805	17.40901306
1796	3029683	100	41.92530941	-65.29797548	-1735.688232	164.9690552	31199.81808	18029.54357	17.72981028
1797	3029684	100	41.91562645	-65.17809151	-1906.70459	167.9373474	37642.8291	25636.37738	17.85346276
1798	3029685	100	41.90581707	-65.05824657	-2094.89624	171.5936432	44707.16567	32319.78747	17.93069334
1799	3029686	100	41.89588127	-64.93844129	-2253.194824	175.5099487	52297.35553	38261.82407	17.98572599
1800	3029687	100	41.88581903	-64.81867631	-2358.500244	179.9180908	58978.42497	44144.0275	17.97349355
1801	3029688	100	41.87563035	-64.69895228	-2416.026367	184.5417328	64714.80121	50175.09705	17.96432645
1802	3029689	100	41.86531525	-64.57926982	-2526.188477	189.9684753	71030.7591	57288.00975	17.98970153
1803	3029690	100	41.85487371	-64.45962958	-2627.502197	195.5496674	77068.09593	63694.27468	17.98302839
1804	3029879	99.897084	42.13669354	-70.60720875	-20.74300385	4.948478699	42979.1497	248676.9265	18.76124809
1805	3029880	100	42.13254239	-70.48641407	-49.80341339	13.64758396	35687.0363	247519.8931	18.83517721
1806	3029881	100	42.12826712	-70.36563001	-52.88640213	12.36913013	26886.04428	246414.0097	18.98107004
1807	3029882	94.800537	42.12386766	-70.24485722	-48.40403748	5.872487545	18984.57863	245710.4623	19.00160972
1808	3029883	92.548862	42.11934392	-70.12409633	-37.40020752	5.434391975	11128.39047	245412.71	18.90537507
1809	3029884	100	42.11469582	-70.003348	-82.45932007	9.134782791	5220.675558	245520.7304	18.71590764
1810	3029885	100	42.10992329	-69.88261286	-128.5374908	16.23871422	323.2006357	244490.5287	18.58488124
1811	3029886	100	42.10502624	-69.76189157	-187.8991547	25.00081635	4641.000948	240773.2766	18.65291474
1812	3029887	100	42.10000461	-69.64118477	-218.8413391	33.19093704	14310.14136	234714.2895	18.81055433
1813	3029888	100	42.09485832	-69.5204931	-205.4613647	41.99221802	23484.65748	228931.9213	18.86246211
1814	3029889	100	42.08958729	-69.39981721	-201.6662903	51.23775101	30535.19188	223447.6474	18.84116921
1815	3029890	100	42.08419146	-69.27915774	-199.2871094	60.5842247	38838.96621	218283.938	18.84539208
1816	3029891	100	42.07867077	-69.15851535	-187.9102936	69.77750397	47796.78484	213464.0593	18.84366443
1817	3029892	100	42.07302514	-69.03789068	-154.5280151	79.71092987	47659.09298	209011.7973	18.81046167
1818	3029893	100	42.06725451	-68.91728437	-134.8760986	88.82306671	45294.56304	204951.1114	18.73497417
1819	3029894	100	42.06135882	-68.79669707	-148.1601868	98.52796936	44821.99741	201305.6998	18.59765274
1820	3029895	100	42.05533801	-68.67612943	-164.2042084	107.8908768	43006.13492	198098.4896	18.4555775
1821	3029896	100	42.04919201	-68.55558209	-175.9157715	117.9417877	36049.29319	195351.0634	18.29821127
1822	3029897	100	42.04292078	-68.4350557	-176.9625244	126.9988403	29306.06883	193083.0512	18.18167259
1823	3029898	100	42.03652426	-68.31455091	-190.5789185	137.0449066	24219.02667	191311.5038	18.07202378
1824	3029899	100	42.03000239	-68.19406837	-218.9030609	147.0466003	18911.15112	189667.4122	17.93638409
1825	3029900	100	42.02335512	-68.07360871	-213.3937378	156.8583984	13472.96113	181129.9514	17.76941198
1826	3029901	100	42.01658241	-67.95317259	-185.5605316	166.1827393	7761.865812	172396.6037	17.53240832
1827	3029902	100	42.0096842	-67.83276065	-144.6523743	176.223938	1344.41908	163415.0868	17.20754108
1828	3029903	100	42.00266045	-67.71237353	-84.17128754	186.2626495	3290.711127	154558.7012	16.76323741
1829	3029904	100	41.9955111	-67.59201189	-52.69891739	196.015274	7577.426173	145829.0675	16.33418571
1830	3029905	100	41.98823613	-67.47167637	-42.34222794	196.6763916	12298.03184	137064.7461	15.95595173
1831	3029906	100	41.98083549	-67.35136762	-44.78224564	191.4164581	16465.98122	128244.7485	15.62690132
1832	3029907	100	41.97330914	-67.23108627	-51.05942154	186.77771	19792.01345	119566.0588	15.42130208
1833	3029908	100	41.96565704	-67.11083298	-54.78553009	182.5175934	22472.88297	111075.2506	15.27960105
1834	3029909	100	41.95787916	-66.99060839	-59.57308578	178.7120819	24339.88436	102816.1259	15.19251737
1835	3029910	100	41.94997546	-66.87041315	-63.15085602	175.5024567	23894.60361	94456.32247	15.17227784
1836	3029911	100	41.94194591	-66.75024789	-67.43720245	172.3054047	24080.6451	86039.68338	15.22473786
1837	3029912	100	41.93379048	-66.63011326	-73.7116394	170.1209564	24951.27619	76930.08621	15.33247343
1838	3029913	100	41.92550914	-66.51000991	-79.04990387	167.9490814	24700.06552	68070.91343	15.46995904
1839	3029914	100	41.91710187	-66.38993848	-81.54090881	166.7898102	23659.08041	59522.768	15.61494717
1840	3029915	100	41.90856863	-66.2698996	-81.23638153	166.6431427	15037.70993	51416.68453	15.73933749
1841	3029916	100	41.89990941	-66.14989393	-90.01094055	166.5090637	7982.764766	41916.0488	15.84893593
1842	3029917	100	41.89112419	-66.0299221	-108.9423294	166.7751617	1114.698962	31923.05271	15.9835616
1843	3029918	100	41.88221294	-65.90998476	-114.9891663	168.2787018	4009.0743	21936.44145	16.24464432
1844	3029919	100	41.87317565	-65.79008254	-202.7305145	169.1824341	5481.504537	11972.20178	16.57213519
1845	3029920	100	41.8640123	-65.67021609	-706.6084595	170.0987701	15385.48079	2146.135108	16.9451098
1846	3029921	100	41.85472288	-65.55038605	-1354.293335	171.02771	25364.91908	5081.272796	17.43103066
1847	3029922	100	41.84530738	-65.43059304	-1730.481934	172.9692688	34803.3799	14435.55521	17.80342566
1848	3029923	100	41.83576577	-65.31083772	-1942.183472	174.9234161	39250.6476	24115.29634	18.06984123
1849	3029924	100	41.82609806	-65.19112072	-2037.449219	177.8901978	45324.03062	31830.28632	18.19084404
1850	3029925	100	41.81630424	-65.07144268	-2216.153809	180.8695831	51783.28333	39768.55175	18.2205369
1851	3029926	100	41.8063843	-64.95180423	-2386.467285	184.8615723	58820.0548	46133.47172	18.24727789
1852	3029927	100	41.79633824	-64.83220601	-2503.774414	188.8661804	66411.03807	52390.48036	18.23789501
1853	3029928	100	41.78616606	-64.71264865	-2576.305908	193.1185303	72850.6105	58014.18879	18.25111237
1854	3029929	100	41.77586775	-64.59313279	-2647.747803	198.0999451	78707.95066	64300.00984	18.28226113
1855	3030119	91.536844	42.04678053	-70.61269771	-11.37930775	1.408282399	49168.50612	238712.5468	18.95350053
1856	3030120	100	42.04263115	-70.49206903	-40.16106033	9.83254528	40826.91268	237609.05	18.97570257
1857	3030121	100	42.03835797	-70.37145105	-50.56167221	10.8808279	32825.36676	236456.8206	19.14555534
1858	3030122	87.203751	42.03396089	-70.25084441	-40.44144058	2.688352585	25241.19876	235723.5564	19.3275319
1859	3030124	73.71302	42.02479472	-70.00966772	-21.4881897	2.522281885	13249.3024	235524.6695	18.94355161
1860	3030125	100	42.02002548	-69.88909895	-80.46510315	11.09265327	4413.129746	235171.9349	18.68600808
1861	3030126	100	42.01513203	-69.76854409	-151.8915405	19.65027046	2718.30143	231659.033	18.61977605
1862	3030127	100	42.0101143	-69.64800377	-200.9563751	28.69962311	9343.339827	226735.379	18.71362736
1863	3030128	100	42.00497221	-69.52747865	-209.2116699	38.74935532	16547.32151	220744.1027	18.81686011
1864	3030129	100	41.9997057	-69.40696936	-203.4263916	47.80306625	25492.57256	215051.1237	18.82373857
1865	3030130	100	41.99431469	-69.28647654	-203.0032501	57.78381348	34882.68267	209680.7394	18.84290496
1866	3030131	100	41.98879911	-69.16600084	-200.64534	66.8999176	42604.16101	204658.3467	18.86592858
1867	3030132	100	41.98315891	-69.0455429	-179.9906769	76.76160431	38138.18548	200010.1639	18.84228624
1868	3030133	100	41.97739402	-68.92510337	-140.357666	85.98966217	35454.16725	195762.8478	18.76314178
1869	3030134	100	41.97150437	-68.80468288	-136.6773224	96.03171539	34848.41423	191943.0104	18.65230593
1870	3030135	100	41.9654899	-68.68428208	-155.1586151	106.0035172	36222.75466	188576.6308	18.47759297
1871	3030136	100	41.95935057	-68.56390162	-170.1425934	115.1098404	28866.0652	185688.3753	18.31235786
1872	3030137	100	41.9530863	-68.44354213	-182.2367096	125.1457901	21945.99361	183300.8438	18.16204164
1873	3030138	100	41.94669705	-68.32320426	-196.4749908	135.1795807	15521.4815	181433.8066	17.99162912
1874	3030139	100	41.94018275	-68.20288866	-208.8185577	145.2111359	10623.38137	180103.4497	17.75616418
1875	3030140	100	41.93354337	-68.08259596	-185.1170654	155	4791.15156	176005.8471	17.49775033
1876	3030141	100	41.92677885	-67.9623268	-119.7215576	164.3976593	668.1015915	167369.0243	17.10319385
1877	3030142	100	41.91988914	-67.84208184	-62.73311234	174.2918091	6201.513072	158892.1726	16.66609016
1878	3030143	100	41.91287419	-67.72186171	-40.37345886	184.3138275	12208.65556	150041.7632	16.19133145
1879	3030144	100	41.90573397	-67.60166706	-36.40897751	194.3332977	16572.67896	141054.7142	15.83284404
1880	3030145	100	41.89846842	-67.48149853	-46.47208023	203.2286987	21260.06103	132213.2142	15.48811642
1881	3030146	100	41.89107752	-67.36135676	-47.92562866	200.3922424	25557.94965	123514.3613	15.27492616
1882	3030147	100	41.88356121	-67.24124239	-51.77817154	195.7681122	29568.79928	114705.294	15.08122925
1883	3030148	100	41.87591946	-67.12115606	-54.534832	191.9080505	32037.16963	105906.2992	14.97275043
1884	3030149	100	41.86815224	-67.00109842	-59.73397446	187.6847839	34329.02561	97273.49897	14.88538009
1885	3030150	100	41.86025951	-66.8810701	-64.07611084	184.4740448	33893.46896	88903.33037	14.8719371
1886	3030151	100	41.85224123	-66.76107175	-65.18328094	182.2758789	34080.64414	80570.95354	14.96514255
1887	3030152	100	41.84409739	-66.64110401	-76.9879303	180.0902557	34896.32557	72405.24582	15.11751832
1888	3030153	100	41.83582795	-66.52116752	-81.12239075	177.9172058	34614.53473	63739.10312	15.26599399
1889	3030154	100	41.82743288	-66.40126291	-79.83981323	176.7567139	29140.33774	54571.82708	15.46693162
1890	3030155	100	41.81891216	-66.28139083	-84.73244476	176.6087799	21198.63854	45754.73085	15.68287381
1891	3030156	100	41.81026577	-66.16155191	-86.90855408	176.4734192	12492.20516	37381.63577	15.88662468
1892	3030157	100	41.80149368	-66.0417468	-99.50743866	176.7012634	5317.095707	29606.96733	16.10032886
1893	3030158	100	41.79259588	-65.92197612	-148.8207245	178.2404175	4572.709727	20102.37714	16.46911756
1894	3030159	100	41.78357234	-65.80224053	-175.5135803	179.1427612	6117.578036	10632.84804	16.93719281
1895	3030160	100	41.77442306	-65.68254065	-854.8783569	180.0576935	15560.83744	1480.191848	17.46794993
1896	3030161	100	41.76514801	-65.56287711	-1551.609131	180.985199	25433.33651	8371.66261	17.95153403
1897	3030162	100	41.75574719	-65.44325057	-1852.516968	182.8505554	35377.52806	18205.09678	18.2942706
1898	3030163	100	41.74622058	-65.32366165	-2112.8125	184.8779449	45346.27186	27252.33585	18.48537762
1899	3030164	100	41.73656817	-65.20411098	-2210.547607	186.8431854	53117.34488	36647.1187	18.56715022
1900	3030165	100	41.72678996	-65.0845992	-2326.568604	189.8539124	59358.22438	45839.60871	18.61828769
1901	3030166	100	41.71688594	-64.96512694	-2535.439941	193.8114014	65906.89363	53905.95106	18.59785047
1902	3030167	100	41.70685611	-64.84569484	-2651.644043	197.8143921	72944.27307	60100.13074	18.55631432
1903	3030168	100	41.69670046	-64.72630352	-2718.23584	201.8299561	80534.69828	66436.07457	18.5588727
1904	3030360	92.216408	41.95271527	-70.49771328	-29.09531403	4.771526814	46816.48148	227706.0042	19.29518301
1905	3030361	100	41.94844425	-70.37726075	-38.91064835	13.85179138	39354.39561	226503.4023	19.42662278
1906	3030362	100	41.94404964	-70.25681962	-34.38362885	10.09503555	32437.4768	225737.8085	19.61498759
1907	3030363	100	41.93953136	-70.13639056	-15.95258617	4.139055729	26765.259	225413.6758	19.61553043
1908	3030365	98.488695	41.93012347	-69.89557114	-44.72635269	6.942886353	10421.77508	225911.6186	18.87189895
1909	3030366	100	41.9252337	-69.77518206	-109.6082306	16.0051651	2295.319197	222252.3965	18.65530014
1910	3030367	100	41.92021996	-69.65480759	-170.4864807	26.0100441	3291.36899	218922.5129	18.63896715
1911	3030368	100	41.91508216	-69.53444837	-199.6381378	35.05516434	13252.89897	212711.2909	18.74672461
1912	3030369	100	41.90982025	-69.41410503	-199.816452	45.08949661	23247.48508	206797.2927	18.7774006
1913	3030370	100	41.90443414	-69.29377822	-198.5172882	54.95032883	29000.00843	201206.727	18.78345691
1914	3030371	100	41.89892377	-69.17346857	-201.2119598	64.15314484	34615.20184	195967.2768	18.81920992
1915	3030372	100	41.89328908	-69.05317672	-180.111496	74.18232727	28942.24087	191107.8236	18.8198273
1916	3030373	100	41.88753	-68.93290332	-160.0355225	84.20967102	25737.10313	186658.048	18.76183265
1917	3030374	100	41.88164647	-68.812649	-153.7825012	94.23509979	24896.03325	182647.8948	18.64298123
1918	3030375	100	41.87563844	-68.69241441	-161.8940582	104.01651	27878.78227	179106.8967	18.49560473
1919	3030376	100	41.86950584	-68.57220017	-172.3678894	113.6044083	22257.4433	176063.3615	18.33126109
1920	3030377	100	41.86324861	-68.45200694	-194.0073395	123.2993088	14729.96308	173543.464	18.14549737
1921	3030378	100	41.8568667	-68.33183535	-195.4455719	133.3164673	7977.037956	171570.2785	17.89640175
1922	3030379	100	41.85036006	-68.21168604	-163.0443878	143.3313904	2556.176952	170162.8254	17.49066062
1923	3030380	100	41.84372864	-68.09155966	-98.76400757	153.3440399	2021.927906	168723.7429	17.05623655
1924	3030381	100	41.83697239	-67.97145683	-57.13713074	163.3543243	8310.025676	162426.5656	16.62767748
1925	3030382	100	41.83009125	-67.85137821	-39.85388565	173.3621826	13673.02972	153677.329	16.28247196
1926	3030383	100	41.82308519	-67.73132442	-35.13111115	183.3675537	20260.64261	145089.8122	15.9021676
1927	3030384	100	41.81595415	-67.61129611	-37.66717529	193.3703918	25579.01607	136613.074	15.56785044
1928	3030385	100	41.8086981	-67.49129392	-39.3580246	203.3706055	29903.31113	127688.9687	15.28578082
1929	3030386	100	41.801317	-67.37131849	-47.6950264	209.3683014	34636.55476	118694.4583	15.09664382
1930	3030387	100	41.7938108	-67.25137045	-50.01381302	205.118927	38816.31947	109873.6278	14.8859684
1931	3030388	100	41.78617947	-67.13145045	-54.522892	200.8820496	41735.70858	101219.9463	14.74177924
1932	3030389	100	41.77842298	-67.01155911	-58.64485168	197.6576996	44253.06387	92346.4341	14.66629479
1933	3030390	100	41.77054129	-66.89169709	-62.29720306	194.4458771	43892.85146	83572.52527	14.67433145
1934	3030391	100	41.76253436	-66.77186501	-63.43559265	191.9330597	44080.64196	75021.492	14.77126531
1935	3030392	100	41.75440217	-66.65206351	-69.75487518	189.7661285	39976.80715	66793.4161	14.92429781
1936	3030393	100	41.74614469	-66.53229324	-82.73084259	187.8855286	35253.35549	58414.05234	15.17004178
1937	3030394	100	41.73776189	-66.41255482	-80.54407501	186.7238159	32582.43389	50626.50009	15.45967676
1938	3030395	100	41.72925375	-66.29284889	-83.95376587	186.5746307	26571.97629	41503.24564	15.70283454
1939	3030396	100	41.72062025	-66.17317609	-88.63327789	186.437973	17220.73564	32216.92888	15.93571193
1940	3030397	100	41.71186135	-66.05353705	-98.2067337	186.6277313	8225.918848	23475.47508	16.29025867
1941	3030398	100	41.70297706	-65.93393241	-206.5124664	188.202301	1158.266627	15859.93589	16.80421645
1942	3030399	100	41.69396733	-65.8143628	-404.5369873	189.1032715	11094.32553	7960.088688	17.35350566
1943	3030400	100	41.68483217	-65.69482885	-1127.694946	190.0167847	20126.75343	1888.761975	17.84442891
1944	3030401	100	41.67557155	-65.5753312	-1728.642944	190.9428406	28462.90931	11085.00366	18.24834572
1945	3030402	100	41.66618547	-65.45587047	-1939.543091	191.8814545	37614.52031	20386.1146	18.545835
1946	3030403	100	41.6566739	-65.33644731	-2204.674561	193.8326111	47112.28154	30088.06832	18.7436886
1947	3030404	100	41.64703685	-65.21706234	-2370.624512	196.7963104	56782.76137	39720.79963	18.84712586
1948	3030405	100	41.63727431	-65.09771619	-2513.636963	199.7725677	66550.70929	49499.41408	18.93351596
1949	3030406	100	41.62738627	-64.9784095	-2698.802734	202.7613678	73402.48372	58820.75988	18.99543201
1950	3030407	100	41.61737272	-64.85914288	-2789.311035	206.7627258	80029.91191	67876.80236	18.9877631
1951	3030408	100	41.60723366	-64.73991698	-2852.559326	210.7766266	87074.30862	74118.77923	18.95716854
1952	3030600	68.421406	41.86279482	-70.50334676	-10.94194126	3.165323734	53469.92034	217811.6867	19.57015309
1953	3030601	100	41.85852607	-70.38305903	-26.56289482	12.06844044	46506.89168	216554.2775	19.6337417
1954	3030602	100	41.85413402	-70.26278278	-24.88554001	12.9134016	40319.87693	215753.3822	19.71505609
1955	3030603	100	41.8496186	-70.14251867	-10.59095097	6	31959.65961	215414.226	19.66958176
1956	3030605	75.555578	41.84021735	-69.90202935	-28.65701675	4	12961.09019	216078.0565	19.01938269
1957	3030606	100	41.83533135	-69.78180542	-106.7776947	13.31945801	3386.276703	212899.8549	18.71041959
1958	3030607	100	41.83032168	-69.66159616	-156.9603882	23.34038353	6470.530327	209490.8514	18.60387876
1959	3030608	100	41.82518826	-69.5414022	-176.4230804	33.35977936	13671.68242	204851.7214	18.62833398
1960	3030609	100	41.81993103	-69.42122418	-182.8614807	43.37758255	15172.76408	198703.9375	18.68741122
1961	3030610	100	41.8145499	-69.30106273	-187.3286133	53	21606.29691	192878.9289	18.71636794
1962	3030611	100	41.80904482	-69.18091849	-191.3969116	63	27491.04833	187406.7977	18.77253899
1963	3030612	100	41.80341573	-69.0607921	-170.545517	72.42079163	20513.0548	182319.3211	18.79706879
1964	3030613	100	41.79766255	-68.94068419	-161.6533203	82.43157959	16130.4699	177649.5469	18.71136592
1965	3030614	100	41.79178522	-68.8205954	-163.2204132	92.44046021	15007.09895	173431.2198	18.61762619
1966	3030615	100	41.7857837	-68.70052637	-170.1974182	102.4473648	19560.85486	169698.0114	18.48010146
1967	3030616	100	41.77965791	-68.58047772	-176.523819	112.4522247	16168.85156	166482.5568	18.27761152
1968	3030617	100	41.7734078	-68.46045011	-190.0493469	122.4549866	8590.081095	163815.3486	17.98723583
1969	3030618	100	41.76703331	-68.34044416	-142.4720154	132.4555817	617.1519991	161723.5137	17.45261845
1970	3030619	100	41.76053441	-68.22046051	-66.06126404	142.453949	5966.74482	160229.5912	16.91061029
1971	3030620	100	41.75391102	-68.1004998	-44.69916153	152.4500275	11126.6876	159350.3953	16.4648757
1972	3030621	100	41.74716311	-67.98056266	-33.74779129	162.4437408	16052.02014	154695.2842	16.15053675
1973	3030622	100	41.74029062	-67.86064973	-30.62017059	172.4350281	21990.91902	148717.5012	15.84378453
1974	3030623	100	41.73329351	-67.74076165	-32.0141449	182.4238281	27500.26637	140075.1669	15.62187294
1975	3030624	100	41.72617174	-67.62089905	-42.03211975	192.4100952	34366.13602	131359.7528	15.45300176
1976	3030625	100	41.71892526	-67.50106256	-45.28393555	202.3937378	38927.0178	122840.2082	15.25677213
1977	3030626	100	41.71155403	-67.38125283	-43.19147491	212.1291199	43460.10561	114253.8881	15.04015587
1978	3030627	100	41.70405801	-67.26147049	-49.95148849	214.0941925	47870.35766	105339.5217	14.8342514
1979	3030628	100	41.69643717	-67.14171617	-54.56604767	210.5278931	51366.22881	96334.39908	14.69643034
1980	3030629	100	41.68869148	-67.0219905	-58.88929367	206.6308594	54088.16491	87534.86042	14.64175985
1981	3030630	100	41.68082089	-66.90229413	-60.72058105	204.1473236	48034.8559	78963.01563	14.66188197
1982	3030631	100	41.67282537	-66.78262768	-66.27893829	201.2174683	39799.46138	69988.73834	14.7721456
1983	3030632	100	41.6647049	-66.6629918	-77.48149872	199.0295105	32259.97866	61257.66855	14.95347864
1984	3030633	100	41.65645945	-66.5433871	-66.83842468	197.8540497	26185.84344	52861.28067	15.22040478
1985	3030634	100	41.64808898	-66.42381423	-79.51470947	196.6911011	22696.67843	44518.34784	15.48090111
1986	3030635	100	41.63959348	-66.30427382	-85.57292938	196.5406494	21219.43127	36506.49692	15.75915022
1987	3030636	100	41.63097293	-66.1847665	-91.79151917	196.40271	16972.1941	29346.89707	16.1455612
1988	3030637	100	41.62222729	-66.06529291	-100.0068512	196.5545349	7617.073164	19510.2683	16.61209503
1989	3030638	100	41.61335656	-65.94585366	-243.7570038	198.1643372	1370.213925	9888.207741	17.15653394
1990	3030639	100	41.60436071	-65.8264494	-838.0278931	199.0639343	11316.92016	1853.812897	17.84096341
1991	3030640	100	41.59523973	-65.70708075	-1482.147705	199.9760284	20965.75428	4801.282431	18.27676344
1992	3030641	100	41.5859936	-65.58774835	-1913.643188	200.9006348	30839.14726	14012.34437	18.63806939
1993	3030642	100	41.57662231	-65.46845282	-2170.770508	201.8377686	40774.29532	23549.32607	18.9043495
1994	3030643	100	41.56712585	-65.34919479	-2428.172363	203.7874146	50734.93191	33231.01063	19.05640132
1995	3030644	100	41.55750421	-65.22997488	-2561.384521	206.625	59896.28227	42552.6005	19.17251767
1996	3030645	100	41.54775739	-65.11079374	-2700.387939	209.0289001	69226.29166	51993.9999	19.21647247
1997	3030646	100	41.53788537	-64.99165197	-2819.601807	212.7114563	78720.99125	61611.91747	19.29606117
1998	3030647	100	41.52788816	-64.87255022	-2958.857178	215.8854065	87478.28591	71278.41208	19.31022334
1999	3030648	100	41.51776575	-64.7534891	-3011.182861	219.8745117	94158.66885	80950.98551	19.26880178
[truncated: 3,978 more rows]
