# Supplementary material for: Developing and assessing a density surface model in a Bayesian hierarchical framework with a focus on uncertainty: insights from simulations and an application to fin whales (Balaenoptera physalus)
Source: PeerJ. 2020 Jan 23;8:e8226. doi: 10.7717/peerj.8226 (PMC6983298; doi:10.7717/peerj.8226)
Supplement: Supplemental Information 13 [file peerj-08-8226-s013.r]

#Code to fit Denisty Surface Models to fin whale data described in Sigourney et al.

###WARNINGS###
 #Filenames may change.  May need to rename this file "Annotated_Model_Code_Sigourney_et_al_R3.r"
 #Make sure to set working directory to same folder that the code and data are saved in


#Load Libraries
library(mvtnorm)
library(mrds)
library(pls)
library(reshape)
library(mgcv)
library(lattice)
library(MASS)
library(plyr)
library(Distance)
library(rjags)

#Load data files
BM_Sightings<-read.csv("Fin_Sightings_BM.csv")  #Sightings data for distance sampling formatted for the Bayesian Method
mrds_Sightings<-read.csv("Fin_Sightings_mrds.csv")  #Sightings data formatted for mrds
Fin_Whale_Data<-read.csv("Final_Fin_Whale_Data.csv") #Input data for both Bayesian Methdod and Two-Step Method
  
 
#Truncation Distances (1=Shipboard, 2=Aerial...here and throughout)
W_1<-6000
W_2<-900

#Subset shipboard surveys
All_Dat_Ship<-subset(mrds_Sightings,survey==1 & distance>-1 & distance<W_1)

#Subset aerial surveys
All_Dat_Plane<-subset(mrds_Sightings,survey==2 & distance>-1 & distance<W_2)


#Subset all sightings from the front team 
All_Dat_Plane_1<-subset(All_Dat_Plane, observer==1 & detected==1)

#Run MRDS analysis

Ship.mrds<-ddf(dsmodel = ~mcds(key = "hr", formula = ~beaufort+SUBJ_WAVG), mrmodel = ~glm(~distance), data = All_Dat_Ship, method = "io",meta.data = list(width = W_1))
  
  ship.mrds.summary<-summary(Ship.mrds)


#For aerial surveys just rub distance analysis
Plane.ds<-ddf(dsmodel = ~mcds(key = "hr", formula = ~beaufort), data = All_Dat_Plane_1,meta.data = list(width = W_2))
  
  plane.ds.summary<-summary(Plane.ds)


#########################################################
 #Fit DSM and make predictions using Two Stage Method
########################################################

Final_Cov_Mat_Fin<-subset(Fin_Whale_Data,Species_Hab_Num==1)

#Fit top Model using mgcv with effort offset (phat is detetcability (including surafce availanility for aerial surveys) and Area.S
 #is the area suerached in each grid cell (2WL))
 
Best.Model <- gam(NSights ~  s(DIST125,bs="ts", k=5)+ s(DEPTH,bs="ts", k=5)+ s(DIST2SHORE,bs="ts", k=5)+ s(SST,bs="ts", k=5),  family=tw(link="log"),
	 method="REML", offset=log(phat*Area.S), data=Final_Cov_Mat_Fin)
	  
	  
#Make predictions based on top model

#Import data set with values for all grid cells
All_Covs<-read.csv("Mean_Summer_Covariates_By_Grid_Cell_Final.csv")

All_Covs<-subset(All_Covs, DIST125!='NA' & DEPTH!='NA'& DIST2SHORE!='NA'& SST!='NA')
 
pred_mat<-All_Covs[,c("grid","Area","DIST125","DEPTH","DIST2SHORE","SST")]


#Area of each grid cell
Area<-pred_mat$Area

#Make predictions using predict function
predict.fun<-predict(Best.Model,newdata= pred_mat,se=TRUE, type="response")

#Mutiply each prediction by estimate of average group size
predictions<-predict.fun$fit*1.38

Nhat<-sum(predictions*Area)

#Use delta method approach decsribed in Miller et al. (2013) to compute SE of N-hat

# Extract Lp matrix
Lp <- predict(Best.Model,newdata= pred_mat,  type="lpmatrix")

#Make predictions on the link scale
pred <- Lp %*% coef(Best.Model)
linkinvfn <-Best.Model$family$linkinv
pred <- linkinvfn(pred)*Area*1.38 #Back tranform and multpily by average group size

#get variance-covariance matrix
vc <- Best.Model$Vp

#Apply delta Method
dNdbeta <- t(pred)%*%Lp
var_p <- dNdbeta %*% vc %*% t(dNdbeta)

#Calculate CV
Pop_est<-Nhat
Pop_sd<- var_p^0.5
Pop_cv<-Pop_sd/Pop_est


###############################################################################
#Run Bayesian Method
#############################################################################

#Subset out sightings by survey

#Shipboard
Dat_Sightings_1<-subset(BM_Sightings, Survey==1)
N_Sights_1<-dim(Dat_Sightings_1)[1]

#Make a vector of ones to use the "Ones" trick in JAGS which allows you to fit
#likelihoods that are not directly bulit into JAGS (same as "zeros" trick)

ones.dist_1_<-array(NA,N_Sights_1_1)
for (i in 1:N_Sights_1_1){
ones.dist_1_1[i]<-1
}

#Aerial
Dat_Sightings_2<-subset(BM_Sightings, Survey==2)
N_Sights_2<-dim(Dat_Sightings_2)[1]

#"Ones" trick ti fit likelihoods that are available in JAGS
ones.dist_2<-array(NA,N_Sights_2)
for (i in 1:N_Sights_2){
ones.dist_2[i]<-1
}


Dat_Sightings_sp<-subset(BM_Sightings, Species==1)
N.size<-dim(Dat_Sightings_sp)[1]
gs<-Dat_Sightings_sp$Group.Size


#Make inputs for an informative beta prior on g(0) for the aerial survey
#using an independnet estimate and CV of g(0) (see appendix X)

g0_est_NE=0.67
g0_CV_NE=0.164
c_g0_NE=(g0_est_NE*(1-g0_est_NE)/(g0_est_NE*g0_CV_NE)^2)-1
a_g0_NE=c_g0_NE*g0_est_NE
b_g0_NE=c_g0_NE*(1-g0_est_NE)


#Make inputs for an informative beta prior on surface availability
#using an estimate from tagged data of fin whales (see appendix X)

Av_est=0.374 #Fin
Av_CV=0.336
c_Av=((Av_est*(1-Av_est))/((Av_est*Av_CV)^2))-1
a_Av=c_Av*Av_est
b_Av=c_Av*(1-Av_est)


#Input used to integrate hazard rate detection function using Heun's Method
steps<-50

y.step_all_1<-seq(0.01,W_1/1000, length=steps)
y.step_1<-y.step_all_1[1:(steps-1)]
y.step_plus1_1<-y.step_all_1[2:steps]
step.size_1<-(W_1/1000)/(steps-1)


y.step_all_2<-seq(0.01,W_2/1000, length=steps)
y.step_2<-y.step_all_2[1:(steps-1)]
y.step_plus1_2<-y.step_all_2[2:steps]
step.size_2<-(W_2/1000)/(steps-1)


Final_Cov_Mat_S<-subset(Fin_Whale_Data,Species_Hab_Num==1)

N_t<-dim(Final_Cov_Mat_S)[1]


Survey<-Final_Cov_Mat_S$Survey

Indicator_1<-as.numeric(Survey==1)
Indicator_2<-as.numeric(Survey==1)

#Use jagam function (Wood 2016) to set up habita model
jd <- jagam(NSights~ s(DIST125,bs="ts", k=5)+ s(DEPTH,bs="ts", k=5)+ s(DIST2SHORE,bs="ts", k=5)+ s(SST,bs="ts", k=5),
             data= Final_Cov_Mat_S, family = poisson(link=log), file = "FIWH_jagam")


#GAM Data
X<-jd$jags.data$X
S1<-jd$jags.data$S1
S2<-jd$jags.data$S2
S3<-jd$jags.data$S3
S4<-jd$jags.data$S4

zero<-jd$jags.data$zero

#GAM inital parmater values for mcmc sampling
b<-jd$jags.ini$b
lambda<-jd$jags.ini$lambda


#Spearate out gird cells with no sightings (zeros) and grid cells with sightings
#(nonzerso) for Compound Poisson-Gamma (CPG) likelihood

Sightings=Final_Cov_Mat_S[,35]
NonZeroObs<-which(Sightings>0)
Nnonzero<-length(NonZeroObs)

ZeroObs<-which(Sightings==0)
Nzero<-length(ZeroObs)

#MCMC inputs

burnin=15000
nitt=100000
chains=1
thin=100


##########################################
#JAGS code to run Bayesian Method
#######################################

sink("Fin_Model_Bayesian_Method.bugs")


cat("

 model{

######
# DETECTABILITY COMPONENT OF MODEL
#####

##### PRIORS
W_x <- (5/10)*3600
pi <- 3.141593

#Priors for g(0) parameters for shipboard data  (MR part of MRDS)
b1.0_1 ~ dnorm(0,0.0001)
b.dist_1~ dnorm(0,0.0001)


#Priors for hazard rate function (DS part of MRDS)

b.df.0_1 ~ dnorm(0,0.0001) #Scale paramter (shipboard)
b.df.0_2 ~  dnorm(0,0.0001)#Intercept (Aerial)

#Beaufort effect
b.df.beaufort_1 ~ dnorm(0,0.0001)
b.df.beaufort_2 ~ dnorm(0,0.0001)

#Subjective weather effect
b.df.subj_1 ~ dnorm(0,0.0001)

#Shape parameters
b_1 ~ dunif(0,10)
b_2 ~  dunif(0,10)


#Power paramter for CPG likelihood
zeta ~ dunif(1.01,2)
nu <- (2 - zeta)/(zeta - 1)

#For group size submodel
b0.size~dnorm(0, 0.001)
log(lambda.size)<-b0.size

#Informed beta prior for aerial g(0)
g.knot~dbeta(a_g0, b_g0)

#Informed beta prior for surface availability

Av~dbeta(a_Av, b_Av)

#Group size model
for (g in 1:N.size){
   gs[g]~dpois(lambda.size)
    }
    
    
##### BEGIN MODEL LOOP (for all N observations in detection dataset,
# i.e., for all detection distances)

#NE Shipboard

for(i in 1:N_Sights_1){

###################################
#MR part to calculate g(0) for shipboard surveys
################################################

logit(p1_1[i])<-b1.0_1+b.dist_1*dist_1[i] #Team 1
logit(p2_1[i])<-b1.0_1+b.dist_1*dist_1[i] #Team 2 (no team effect, so same a s team 1)

logit(p1.0_1[i])<-b1.0_1
logit(p2.0_1[i])<-b1.0_1

p.dot_1[i]<-p1_1[i]+p2_1[i]-p1_1[i]*p2_1[i]
p0_1[i]<-p1.0_1[i]+p2.0_1[i]-p1.0_1[i]*p2.0_1[i]


     pi_1.1[i]<-p1_1[i]*(1-p2_1[i])/p.dot_1[i] #y10
     pi_1.2[i]<-(1-p1_1[i])*p2_1[i]/p.dot_1[i] #y01
     pi_1.3[i]<-p1_1[i]*p2_1[i]/p.dot_1[i]    #y11

     Obs_1[i,1]~dbern(pi_1.1[i])
     Obs_1[i,2]~dbern(pi_1.2[i])
     Obs_1[i,3]~dbern(pi_1.3[i])


##############################################################################################
 #DS part of MRDS approach  (USE HAZARD RATE KEY)
 ############################################################################################

mu.df_1[i] <- exp(b.df.0_1+b.df.beaufort_1*Beauf_1[i]+b.df.subj_1*Subj_1[i])

#Numerically integrate hazard rate function
esw_pred_1_1[i,1]<-0

  for (c in 1:(steps-1)){
     dx1_1[i,c]<- 1-exp(-((y.step_1[c]/mu.df_1[i])^(-b_1)))
     dx2_1[i,c]<- 1-exp(-((y.step_plus1_1[c]/mu.df_1[i])^(-b_1)))
     esw_pred_1[i,c+1]<-esw_pred_1[i,c]+0.5*step.size_1*(dx1_1[i,c]+dx2_1[i,c])
      }

esw_1[i]<-esw_pred_1[i,steps]

f0_1[i] <- 1/esw_1[i]

#Ones Trick
L.f0_1[i] <- (1-exp(-((dist_1[i]/ mu.df_1[i])^(-b_1)))) * 1/esw_1[i]   #hazard rate likelihood

phi_1_[i]<- L.f0_1[i]/C
ones.dist_1[i] ~ dbern(phi_1[i])


     }

mean.esw_1 <- mean(esw_1[]) #Average effective strip width (esw)
mean.p0_1 <- mean(p0_1[]) #Average eg(0)
Pcds_1<-mean.esw_1/W_1  #Average detection probability from DS compnent
P.det_1<- mean.p0_1*Pcds_1 #Average overall detection probability for shipboard surveys


#NE Aerial

for(i in 1:N_Sights_2){

##############################################################################################
 # USE HAZARD RATE KEY
 ############################################################################################
 mu.df_2[i] <-exp(b.df.0_2+b.df.beaufort_2*Beauf_2[i])


#Numerically integrate hazard rate function using Heun's Method
esw_pred_2[i,1]<-0

 for (c in 1:(steps-1)){
   dx1_2[i,c]<- 1-exp(-((y.step_2[c]/mu.df_2[i])^(-b_2)))
   dx2_2[i,c]<- 1-exp(-((y.step_plus1_2[c]/mu.df_2[i])^(-b_2)))
   esw_pred_2[i,c+1]<-esw_pred_2_1[i,c]+0.5*step.size_2*(dx1_2_1[i,c]+dx2_2[i,c])
     }

 esw_2[i]<-esw_pred_2[i,steps]


           #f0_2_1[i] <- 1/esw_2_1[i]

#Ones Trick
 L.f0_2[i] <- (1-exp(-((dist_2[i]/ mu.df_2[i])^(-b_2)))) * 1/esw_2[i]   #hazard rate likelihood

phi_2[i]<- L.f0_2[i]/C
ones.dist_2[i] ~ dbern(phi_2[i])

     }


mean.esw_2 <- mean(esw_2[])
Pcds_2<-mean.esw_2/W_2
P.det_2<- g.knot_2*Pcds_2


#####################################################################
#Fit Habitat Model (step 2 of the DSM)\
###################################################################################################################

#GAM Stuff

#Parameter for CPG likelihood using Candy (2004) formulation
gamma1 ~ dunif(-100,100)
gammaDIST125 ~ dunif(-100,100)
gammaDEPTH ~ dunif(-100,100)
gammaDIST2SHORE ~ dunif(-100,100)
gammaSST ~ dunif(-100,100)

b.plusgamma[1]<-b[1]+gamma1
b.plusgamma[2:5]<-b[2:5]+ gammaDIST125
b.plusgamma[6:9]<-b[6:9]+ gammaDEPTH
b.plusgamma[10:13]<-b[10:13]+gammaDIST2SHORE
b.plusgamma[14:17]<-b[14:17]+gammaSST

b.minusgamma[1]<-b[1]-gamma1
b.minusgamma[2:5]<-b[2:5]-gammaDIST125
b.minusgamma[6:9]<-b[6:9]-gammaDEPTH
b.minusgamma[10:13]<-b[10:13]-gammaDIST2SHORE
b.minusgamma[14:17]<-b[14:17]-gammaSST


eta <- X %*% b ## linear predictor
eta.plusgamma<-X %*% b.plusgamma
eta.minusgamma<-X %*% b.minusgamma

## Set up GAM priors (using output from jagam)
for (i in 1:1) { b[i] ~ dnorm(0,0.0021) }
  ## prior for s(DIST125)...
  K1 <- S1[1:4,1:4] * lambda[1]
  b[2:5] ~ dmnorm(zero[2:5],K1)
  ## prior for s(DEPTH)...
  K2 <- S2[1:4,1:4] * lambda[2]
  b[6:9] ~ dmnorm(zero[6:9],K2)
  ## prior for s(DIST2SHORE)...
  K3 <- S3[1:4,1:4] * lambda[3]
  b[10:13] ~ dmnorm(zero[10:13],K3)
    ## prior for s(SST)...
  K4 <- S4[1:4,1:4] * lambda[4]
  b[14:17] ~ dmnorm(zero[14:17],K4)

## smoothing parameter priors CHECK...
  for (i in 1:4) {
    lambda[i] ~ dgamma(.05,.005)
    rho[i] <- log(lambda[i])
  }


#Habitat Loop
 for (t in 1:N_t) {

#Predict detection probability for each grid cell

 new_mu.df_1[t] <- exp(b.df.0_1+ b.df.beaufort_1*Beaufort[t]+b.df.subj_1*Subjective[t])
 new_esw_pred_1[t,1]<-0

#Numerically integrate hazard rate function
   for (b in 1:(steps-1)){
        new_dx1_1[t,b]<- 1-exp(-((y.step_1[b]/new_mu.df_1[t])^(-b_1)))
        new_dx2_1[t,b]<- 1-exp(-((y.step_plus1_1[b]/new_mu.df_1[t])^(-b_1)))
        new_esw_pred_1[t,b+1]<-new_esw_pred_1[t,b]+0.5*step.size_1*(new_dx1_1[t,b]+new_dx2_1[t,b])
      }

 new_esw_1[t]<-new_esw_pred_1[t,steps]


#Calculate g.knot for shipboard surveys

new_f0_1[t] <- 1/new_esw_1[t]

P.0.1_1[t]<-(exp(b1.0_1))/(1+exp(b1.0_1)) 

P.0.2_1[t]<-(exp(b1.0_1))/(1+exp(b1.0_1))  #NE Ship


P_0_1[t]<- P.0.1_1[t]+ P.0.2_1[t]- P.0.1_1[t]*P.0.2_1[t]


#Overall predicted detection probability for shipboard survey in grid t
P_t_1[t]<- P_0_1[t]*new_esw_1[t]/W_1


####################################################################################################################
 #Aerial surveys

######################
 # USE HAZARD RATE KEY
 #####################
 new_mu.df_2[t] <- exp(b.df.0_2+ b.df.beaufort_2*Beaufort[t]) 

ew_esw_pred_2[t,1]<-0

#Numerically integrate hazard rate function
  for (b in 1:(steps-1)){
      new_dx1_2[t,b]<- 1-exp(-((y.step_2[b]/new_mu.df_2[t])^(-b_2)))
      new_dx2_2[t,b]<- 1-exp(-((y.step_plus1_2[b]/new_mu.df_2[t])^(-b_2)))
      new_esw_pred_2[t,b+1]<-new_esw_pred_2[t,b]+0.5*step.size_2*(new_dx1_2[t,b]+new_dx2_2[t,b])
     }

new_esw_2[t]<-new_esw_pred_2[t,steps]


#Surface Availability for aerial surveys form informed prior
  Av_2[t]<-Av 
  
#g.knot for aerial surveys form informed prior
  g.knot_2[t]<-g.knot 

P_t_2[t]<- g.knot_2[t]*new_esw_2[t]/W_2* Av_2[t] #Overall detection for transect t

                
 ################################################################

 #Calculate amount of serach effort in grid cell t
effort_offset_1[t]<-(Effort[t]*2*W_1)  
effort_offset_2[t]<-(Effort[t]*2*W_2)   

#Use indicator to determine which survey occured in grid cell t (Shipboard or aerial)
P_t[t]<-P_t_1[t]*Indicator_1[t]+P_t_2[t]*Indicator_2[t]

effort_offset[t]<-effort_offset_1[t]*Indicator_1[t]+effort_offset_2[t]*Indicator_2[t]

     
mu[t] <-  exp(eta[t])  ## expected response
mu_g[t] <-  exp(eta.plusgamma[t]/2) #For CPG formuation of likelihood
mu_p[t] <-  exp(eta.minusgamma[t]/2) #For CPG formuation of likelihood

#Mutiply predicted density by detetcion probability and serach effort
eff.mu_p[t]<-mu_p[t]*P_t[t]*effort_offset[t]
eff.mu[t]<-mu[t]*P_t[t]*effort_offset[t]

 ################################################################
                           }

#Loop through non-zero sightings
for (i in 1:Nnonzero){

 Sightings[NonZeroObs[i]] ~ dgamma(psi[NonZeroObs[i]] * nu , nu / mu_g[NonZeroObs[i]])
 psi[NonZeroObs[i]] ~ dpois(eff.mu_p[NonZeroObs[i]])


            }


#Loop through zero sightings
for (i in 1:Nzero){

			Sightings[ZeroObs[i]] ~ dpois(eff.mu_p[ZeroObs[i]])
      psi[ZeroObs[i]] ~ dpois(eff.mu_p[ZeroObs[i]])

	}


  } # end model

",fill=TRUE)
sink()

# Bundle data
 Model.data <- list(
  N_Sights_1=dim(Dat_Sightings_1)[1],
  N_Sights_2=dim(Dat_Sightings_2)[1],
  Sightings=Sightings,
  Obs_1=Dat_Sightings_1[,10:12],
  C=10000,
  ones.dist_1=ones.dist_1,
  ones.dist_2=ones.dist_2,
  W_1=W_1/1000,
  W_2=W_2/1000,
  N_t=N_t,  #Number of unique grid cells
  gs=gs-1, #subtract 1 for truncated Poisson
  N.size=N.size,
  min.P=min.P,
  dist_1=c(Dat_Sightings_1[,5])/1000+0.015, #column with distance data
  dist_2=c(Dat_Sightings_2[,5])/1000+0.015,
  Beauf_1=c(Dat_Sightings_1[,6]),
  Beauf_2=c(Dat_Sightings_2[,6]),
  Subj_1=c(Dat_Sightings_1[,7]),
  Subj_2=c(Dat_Sightings_2[,7]),
  Area=Final_Cov_Mat_Fin[,2],
  Effort=Final_Cov_Mat_Fin[,11],
  Beaufort=Final_Cov_Mat_Fin[,12],
  Subjective=Final_Cov_Mat_Fin[,14],
  Indicator_1=Indicator_1,
  Indicator_2=Indicator_2,
  Es=Es,
  Ed=Ed ,
  a_g0=a_g0,
  b_g0=b_g0,
  a_Av=a_Av,
  b_Av=b_Av,
  steps=steps,
  y.step_1_1=y.step_1_1,
  y.step_plus1_1_1=y.step_plus1_1_1,
  y.step_2_1=y.step_2_1,
  y.step_plus1_2_1=y.step_plus1_2_1,
  step.size_1_1=step.size_1_1,
  step.size_2_1=step.size_2_1,

#GAM Inputs
  X=X,
  S1=S1,
  S2=S2,
  S3=S3,
  S4=S4,
 # S5=S5,
#  S6=S6,
  zero=zero,

#CPG Inputs
  NonZeroObs=NonZeroObs,
  Nnonzero=Nnonzero,
  ZeroObs=ZeroObs,
  Nzero=Nzero
)


#Initial values
 inits <- function(){list(
   b.df.0_1 = runif(1,1,3),
   b.df.0_2 = runif(1,1,3),
   b.df.beaufort_1 = runif(1,-1,1),
   b.df.beaufort_2 = runif(1,-1,1),
   b.df.subj_1 = runif(1,-1,1),
   b_1 = runif(1,0,1),
   b_2 = runif(1,0,1),
   b1.0_1 = runif(1,0,1),
   b.dist_1= runif(1,0,1),
   psi=as.numeric(Sightings != 0),
   gammaDIST125=0,
   gammaDEPTH=0,
   gammaDIST2SHORE=0,
   gammaSST=0,


#GAM inits (form jagam function)
   b=b,
   lambda=lambda
)
}

#Define parameters to be monitored

varsToMonitor<-c("b.df.0_1", "b_1", "b.df.beaufort_1", "b.df.subj_1", "b.dist_1", "b1.0_1", "mean.esw_1", "mean.p0_1","Pcds_1", "P.det_1", 
     "b.df.0_2", "b_2_1", "b.df.beaufort_2", "mean.esw_2","Pcds_2","P.det_2","P_t", "mu", "eta", "lambda.size", "b0.size", "lambda", "b" , "rho", "g.knot", "Av", 
     "gamma", "eff.mu", "gammaDIST12","gammaDEPTH","gammaDIST2SHORE", "gammaSST")
  

#MCMC inputs
nitt=50000
burnin=20000
chains=2
thin=50

jm <- jags.model("Fin_Model_Bayesian_Method.bugs", data = Model.data,
                    inits = inits, n.adapt = burnin, n.chains = chains)

sam <- jags.samples(jm, varsToMonitor, n.iter = nitt, thin = thin)
