# Supplementary material for: Developing and assessing a density surface model in a Bayesian hierarchical framework with a focus on uncertainty: insights from simulations and an application to fin whales (Balaenoptera physalus)
Source: PeerJ. 2020 Jan 23;8:e8226. doi: 10.7717/peerj.8226 (PMC6983298; doi:10.7717/peerj.8226)
Supplement: Supplemental Information 14 [file peerj-08-8226-s014.r]

#Code to reproduce simulations described in Sigourney et al. 

###WARNINGS###
 #Filenames may change.  May need to rename this file to "Annotated_Simulation_Code_Sigourney_et_al_R3.r"
 #Make sure to set working directory to same folder that the code and data are saved in


# set.seed(122412)

#Load libraries
library(mvtnorm)
library(mrds)
library(reshape)
library(mgcv)
library(lattice)
library(MASS)
library(plyr)
library(Distance)
library(rjags)
library(tweedie)
library(statmod) # Needed to use tweedie family object
library(VGAM)
library(dsm)


################################################################
 ##SIMULATE DATA
################################################################

#Inputs
N.total=1000 #Total number of grid cells
Area=100 #Area of each grid cell (km^2)
p.surveyed=0.5 #Percent of survey area covered
N.observed=round(N.total*p.surveyed) #Number of osberved grid cells
N.unoberserved=N.total-N.observed #Number of unosberved grid cells

#Parametrs of quadratic habitat function
Mu.grid=3 #Average number of animals per grid cell
b0=log(Mu.grid) #Intercept term for habitat relationship
b1=0.5#Linear term for habitat function
b2=-0.25 #Quadratic term for habitat function

#Simulate habitat covariate value in each grid cell
HabCov.All=rnorm(N.total,0,2)

#Simulate mean abundance in each grid cell
Mean.grid<-exp(b0+b1*HabCov.All+b2*HabCov.All^2)

#Calculate true mean abundance for the study area
Mean.Pop<-sum(Mean.grid) 

#Simulate total true abundance in each grid cell
N.grid<-array(NA,N.total)
for (j in 1:N.total){

N.grid[j]<-round(rtweedie(1, xi=1.3,mu=Mean.grid[j], phi=1))

   }

   Pop.Size<-sum(N.grid)

#Parameters of detection function
 
 #Trackline detection parameters (i.e., g(0))
  p01=0.95 #g(0) for observer 1
  p02=0.88  #g(0) for observer 2
 #Hazard rate parameters
  b.df.0=log(2)
  b.df=1.2

#Surface availability
Av.True=0.75
Av_CV=0.05 #Uncertainty in surface availability

#Calculate parameters of a beta distribution (see Pardo et al. 2015 for a similar example) 
c_Av=((Av.True*(1-Av.True))/((Av.True*Av_CV)^2))-1
a_Av=c_Av*Av.True
b_Av=c_Av*(1-Av.True)  

 
W=5 #Truncation Distance


#Function to simulate data
Simulate_data<-function(N.grid,N.observed, b0, b1, b2, b3, b.df.0, p01, p02, W, a_Av,b_Av, Av.True, HabCov.All){


#Randomly sample grid cells in study area
samp.grids<-sample(1:N.total,N.observed)

#Randomly assign search effort for each grid cell (length of transect and area covered)
Trans.Length<-runif(N.observed,1,10) #Trackline effort in grid each grid cell (1 to 10 km)
EFFORT<-2*W*Trans.Length/Area

#Simulate a random estimate of surface availbility from a beta distribution based on true
 #surface availability
Av.est<-rbeta(1,a_Av,b_Av)

N<-N.grid[samp.grids]
HabCov= HabCov.All[samp.grids]
#Identify grid cells with zero animals
zero_sights<-which(N==0)
n_zero<-length(zero_sights)

Dat=matrix(0,sum(N)+n_zero,13)  #columns are site, observer 1 ID, obs 2 ID,  Y_1, Y_2, Distance, Group size, Habitat


	pl=1
	for(i in 1:N.observed){
		effort=EFFORT[i]
		if(N[i]==0) {

				Dat[pl,1]=i
				Dat[pl,2]=1 #Observer 1
				Dat[pl,3]=2 #Observer 2

				Dat[pl,6]=NA
				Dat[pl,7]=NA
				Dat[pl,8]=HabCov[i]
        Dat[pl,9]=effort
   	    Dat[pl,10]=Trans.Length[i]
					pl=pl+1
				}
		else if (N[i]>0){
			for(j in 1:N[i]){
			 # Covered=as.numeric(runif(1)<effort)

				Dat[pl,1]=i
				Dat[pl,2]=1 #Observer 1
				Dat[pl,3]=2 #Observer 2
        cDist=runif(1,0,W)
        Dat[pl,6]=cDist
				Dat[pl,7]=1 #Group Size (all groups are singe animals in this sim)
        Dat[pl,8]=HabCov[i]
			  Dat[pl,9]=effort
        Dat[pl,10]=Trans.Length[i]

       mu.df.0<-exp(b.df.0)  #+
       Covered=(runif(1)<effort)*1 #probability animal j is covered by transect
       Available=(runif(1)<Av.True)*1   #probability animal j is available
  
         #New Way (Updated August 2019)
       ds<-(1-exp(-((cDist/mu.df.0)^(-b.df)))) #detection prob for observer 1
       P.ds<-as.numeric(runif(1)<ds)
       P.det1<-as.numeric(runif(1)<p01)
       P.det2<-as.numeric(runif(1)<p02)
               
       Dat[pl,4]=P.det1*P.ds*Available*Covered
       Dat[pl,5]=P.det2*P.ds*Available*Covered
     
     #Old Way
        #p.det1<-p01*(1-exp(-((cDist/mu.df.0)^(-b.df)))) #detection prob for observer 1
#        p.det2<-p02*(1-exp(-((cDist/mu.df.0)^(-b.df))))  #detection prob for observer 2                                       
       #Dat[pl,4]= as.numeric(runif(1)<p.det1)*Available*Covered
#			 Dat[pl,5]=as.numeric(runif(1)<p.det2)*Available*Covered
				  


				Dat[pl,11]=(sum(Dat[pl,4:5]))>0*1.0 #seen by at least 1 observer
				Dat[pl,12]=Covered
				Dat[pl,13]=Available

				pl=pl+1
			}
		}
	}

	#Put things in new format
	Dat2=rbind(Dat,Dat)
	ipl=1
	for(irecord in 1:nrow(Dat)){
		Dat2[ipl,1]=Dat[irecord,1]
		Dat2[ipl+1,1]=Dat[irecord,1]
    Dat2[ipl,2]=irecord  #match number
		Dat2[ipl+1,2]=irecord
		Dat2[ipl,3]=Dat[irecord,2]
		Dat2[ipl+1,3]=Dat[irecord,3]
		Dat2[ipl,4]=Dat[irecord,4]
		Dat2[ipl+1,4]=Dat[irecord,5]
    Dat2[ipl,5]=1
		Dat2[ipl+1,5]=0
		Dat2[ipl,6]=Dat[irecord,6]
		Dat2[ipl+1,6]=Dat[irecord,6]
		Dat2[ipl,7]=Dat[irecord,7]
		Dat2[ipl+1,7]=Dat[irecord,7]
		Dat2[ipl,8]=Dat[irecord,8]
		Dat2[ipl+1,8]=Dat[irecord,8]
    Dat2[ipl,9]=Dat[irecord,9]
		Dat2[ipl+1,9]=Dat[irecord,9]
    Dat2[ipl,10]=Dat[irecord,10]
		Dat2[ipl+1,10]=Dat[irecord,10]
		Dat2[ipl,11]=Dat[irecord,11]
		Dat2[ipl+1,11]=Dat[irecord,11]
		Dat2[ipl,12]=Dat[irecord,12]
		Dat2[ipl+1,12]=Dat[irecord,12]
		Dat2[ipl,13]=Dat[irecord,13]
		Dat2[ipl+1,13]=Dat[irecord,13]
   

		ipl=ipl+2
	}


	Dat2=as.data.frame(Dat2)
	colnames(Dat2)=c("Transect","Match","Observer","Obs","Seat","Distance","Group","Habitat", "Effort","Trans.Length","Seen","Covered", "Available")

	Dat2[,"Observer"]=as.factor(Dat2[,"Observer"])
	Dat2[,"Distance"]=as.numeric(Dat2[,"Distance"])

	Dat_All=Dat2
	Dat_Sightings=subset(Dat2, Seen==1)
  Dat_Sightings1=subset(Dat_Sightings, Observer==1)
  
  Dat_No_Sightings=subset(Dat2, Seen==0)

  #For calculating density from mrds

   Region.Total=matrix(NA, nrow=N.observed, ncol=3)
   Samples.Total=matrix(NA, nrow=N.observed, ncol=4)
   HabCov.Total=matrix(NA, nrow=N.observed, ncol=5)

  for (j in 1:N.observed){
  
  cDat<-subset(Dat_All, Transect==j)
  cEffort<- cDat$Trans.Length[1]
  cHabCov<-cDat$Habitat[1]
  cSeen<-sum(cDat$Seen)
  cI<-as.numeric(cSeen>0)

  Region.Total[j,1]<-j
  Region.Total[j,2]<-Area
  Region.Total[j,3]<-cI

  Samples.Total[j,1]<-j
  Samples.Total[j,2]<-1
  Samples.Total[j,3]<-cEffort
  Samples.Total[j,4]<-cI

  HabCov.Total[j,1]<-j
  HabCov.Total[j,2]<-cEffort
  HabCov.Total[j,3]<-cHabCov
  HabCov.Total[j,5]<-cI

	  }


Region.Total<-as.data.frame(Region.Total)
  colnames(Region.Total)<-c("Region.Label","Area","Indicator")

Region.Total<-subset(Region.Total, Indicator==1)
region<-Region.Total[,1:2]

Samples.Total<-as.data.frame(Samples.Total)
 colnames(Samples.Total)<-c("Region.Label", "Sample.Label", "Effort", "Indicator")

Samples.Total<-subset(Samples.Total, Indicator==1)
samples<-Samples.Total[,1:3]


HabCov.Total<-as.data.frame(HabCov.Total)
  colnames(HabCov.Total)<-c("Transect", "Effort", "HabCov","Indicator")


#	Out=list(Dat_All=Dat_All,Dat_Sightings=Dat_Sightings, HabCov=HabCov, EFFORT=EFFORT, Trans.Length=Trans.Length, region=region, HabCov.Total=HabCov.Total,
#          samples=samples, Npred=Npred,HabCov.pred=HabCov.pred, Mean.Pop=Mean.Pop,Dat_No_Sightings=Dat_No_Sightings)
          
 	Out=list(Dat_All=Dat_All,Dat_Sightings=Dat_Sightings, HabCov=HabCov, EFFORT=EFFORT, Trans.Length=Trans.Length, region=region, HabCov.Total=HabCov.Total,
          samples=samples, Av.est=Av.est)
}


 #Run multiple simulations
Batch<-1
sims<-20
Dat_Mat<-matrix(NA,nrow=sims,ncol=23)

 
  
#Simulate a dataset

Out=Simulate_data(N.grid=N.grid,N.observed=N.observed,b0=b0, b1=b1, b2=b2, b3=b3, b.df.0=b.df.0,p01=p01,p02=p02,W=W, a_Av=a_Av,b_Av=b_Av,Av.True=Av.True,
                   HabCov.All=HabCov.All)


################################################################################
#Run Two-Stage Method
################################################################################ 
#Organize data from sim for input into DSM anlysis
Hab_Mat<-Out$HabCov.Total

#Change field names to match required format for Distance
All_Dat<-Out$Dat_Sightings
 colnames(All_Dat)<-c("Region.Label", "object", "observer", "detected",  "seat", "distance", "size", "habitat",
                                 "effort", "Effort",  "seen", "covered","available")

Area_vec<-array(Area,dim(All_Dat)[1])
Area_vec<-as.data.frame(Area_vec)
 colnames(Area_vec)<-c("Area")

Sample_vec<-array(1,dim(All_Dat)[1])
Sample_vec<-as.data.frame(Sample_vec)
 colnames(Sample_vec)<-c("Sample.Label")

All_Dat<-cbind(All_Dat,Area_vec, Sample_vec)

#Calculate estimate of g(0) from double observer data usig mrds

mrds.model=ddf(dsmodel = ~mcds(key = "hr", formula = ~1), mrmodel = ~glm(~observer+distance), data = All_Dat, method = "io",meta.data = list(width = W))
      result.sum<-summary(mrds.model)

#Extract g(0) estimates and calculate CV      
g0<- result.sum$mr.summary$average.p0            
g0<- result.sum$mr.summary$average.p0
g0_se<- result.sum$mr.summary$average.p0.se
g0_cv<-g0_se/g0

#Get estimate of surface availability
 Av.est<-Out$Av.est


#Make data inputs for dsm analysis
Transect.Label<-matrix(9999,nrow=dim(Hab_Mat)[1],ncol=1)
colnames(Transect.Label)<-c("Transect.Label")
Hab_Mat<-cbind(Hab_Mat,Transect.Label)
Hab_Mat<-Hab_Mat[,c(2,6,1,3,4)]
segdata<- rename(Hab_Mat, c("Transect"="Sample.Label"))
  

All_Dat_1<-subset(All_Dat, observer==1)
All_Dat_1$detected=1
obsdata<-All_Dat_1[,c(2,1,7,6,9,11)]
obsdata<- rename(obsdata, c("Region.Label"="Sample.Label"))

hr.model <- ds(All_Dat_1, W, formula=~1, key = "hr", adjustment = NULL)

#Fit DSM and include estimate of g(0) and surface availability in offset
mod1 <- dsm(count~s(HabCov), hr.model, segdata, obsdata, availability=Av.est*g0, family=tw(link="log"))

#Get grid cell area to make predictions
area<-matrix(Area,nrow=dim(HabCov.All)[1],ncol=1)
 colnames(area)<-c("area")
 
preddata<-data.frame(HabCov=HabCov.All,area=Area)

preddata<-cbind(HabCov.All,area)     

#Predictions 
dsm.preds <- predict(mod1, preddata, preddata$area)

#Calculate variance
mod1.var <- dsm.var.gam(mod1, preddata, off.set=preddata$area)

out1<-summary(mod1.var)

Nhat1<-out1$pred.est
se1<-out1$se

#More delta method for surface availabiltiy and g(0) variances
Nhat1_cv<-(out1$cv^2+Av_CV^2+g0_cv^2)^0.5
cv1<-Nhat1_cv

#Calculate log normal 95% confidence intervals
log95ci.f = function(x,y){
        var1nnum <- log(1+y^2)
        c <- exp(1.96 * sqrt(var1nnum))
        up95ci <- x* c
        lo95ci <- x/c
        data.frame(low = round(lo95ci, 10), high = round(up95ci, 10))
     }

 sci1<-log95ci.f(Nhat1, Nhat1_cv)
 lower1<-sci1$low
 upper1<-sci1$high
      

#Calulcate coverage
coverage1<-as.numeric(Mean.Pop<upper1)*as.numeric(Mean.Pop>lower1)


  

################################################################################
#Run Bayesian Method
################################################################################

 #############################################
    #Organize sim data for input into jagam model
  #############################################
    
  Dat_All<-as.data.frame(Out$Dat_All)
  HabCov<-Out$HabCov
 
   
  Sim_Sightings<-Out$Dat_Sightings
  Effort<-Out$EFFORT
  Trans.Length<-Out$Trans.Length

#Sum up number of sightings per grid cell
  Sightings_Mat<-aggregate(Seen~Transect, data=Sim_Sightings, sum)
  sight_vec<-Sightings_Mat[,1]
  N_sights<-length(sight_vec)
  Sights<-Sightings_Mat[,2]/2
  
 #Make a vector of sightings
  Sightings=matrix(0,N.observed,1)
  for (i in 1:N.observed){
   for (j in 1:N_sights){
     if(sight_vec[j]==i){
       Sightings[i]=Sights[j]
              }
               }
                }
  
  All_Dat_Count<-Sim_Sightings
  N_total<-dim(All_Dat_Count)[1]

#Format sightings data from Bayesian MRDS analysis
  Dat1<-matrix(NA,N_total,4) #For Observer 1
  Dat2<-matrix(NA,N_total,4) #For Observer 2
  
  Transect_t<-All_Dat_Count$Transect
  Observ_t<-All_Dat_Count$Observer
  Detect_t<-All_Dat_Count$Obs
  Dist_t<-All_Dat_Count$Distance
          
  for (i in 1:N_total) {
   #Dat1
    Dat1[i,1]=Transect_t[i]
    Dat1[i,2]=Observ_t[i]
    Dat1[i,3]=Detect_t[i]
    Dat1[i,4]=Dist_t[i]
   
             
   #Dat2
    Dat2[i,1]=Transect_t[i]
    Dat2[i,2]=Observ_t[i]
    Dat2[i,3]=Detect_t[i]
    Dat2[i,4]=Dist_t[i]
                        }

  Dat1<-as.data.frame(Dat1)
   colnames(Dat1)=c("Transect", "Observer", "Detected", "Distance")

  Dat1<-subset(Dat1,Observer==1)
  Obs1<-Dat1$Detected


  Dat2<-as.data.frame(Dat2)
   colnames(Dat2)=c("Transect", "Observer", "Detected", "Distance")

  Dat2<-subset(Dat2,Observer==2)
  Obs2<-as.numeric(Dat2$Detected)

  N_sights<-length(Obs2)
  y10<-array(NA,N_sights) #Seen by Observer 1 and not 2
  y01<-array(NA,N_sights) #Seen by Observer 2 and not 1
  y11<-array(NA,N_sights) #Seen by both Observers

  for (i in 1:N_sights){
    y10[i]<-(1*(Obs1[i]>0))*(1*(Obs2[i]<1))
    y01[i]<-(1*(Obs1[i]<1))*(1*(Obs2[i]>0))
    y11[i]<-(1*(Obs1[i]>0))*(1*(Obs2[i]>0))
                     }

  #Final input for Bayesian MRDS analysis
  Dat_Sightings<-cbind(Dat1,y10,y01,y11)
    
  #Make input for habiat model (observed grid cells with covariate values)
   Final_Cov_Mat<-cbind(Sightings,HabCov)
   Final_Cov_Mat<-as.data.frame(Final_Cov_Mat)
    colnames(Final_Cov_Mat)<-c("NSights",  "HabCov")
    
  #Input of all grid cells (including unobserved) to predict on            
    Final_Cov_Mat_Pred<-matrix(NA,nrow=length(HabCov.All), ncol=2)
    Final_Cov_Mat_Pred[,1]<-1 #Dummy vriable for NSights
    Final_Cov_Mat_Pred[,2]<- HabCov.All
    Final_Cov_Mat_Pred<-as.data.frame(Final_Cov_Mat_Pred)
     colnames(Final_Cov_Mat_Pred)<-c("NSights",  "HabCov")

    #Define habitat model (GAM) using jagam function
    jd <- jagam(NSights~s(HabCov, bs="ts", k=5), data= Final_Cov_Mat, family = poisson(link=log), file = "Sim_jagam_Single_Cov")
    
  
  #GAM Data
    X<-jd$jags.data$X
    S1<-jd$jags.data$S1
    zero<-jd$jags.data$zero

 #Initial starting values for MCMC sampling
    b<-jd$jags.ini$b
    lambda<-jd$jags.ini$lambda


  #JAGS module
   load.module("glm")


#Input for Compound Poisson-Gamma likelihood
   NonZeroObs<-which(Sightings>0)
   Nnonzero<-length(NonZeroObs)

   ZeroObs<-which(Sightings==0)
   Nzero<-length(ZeroObs)


#For integrating Hazard Rate Model

 #Number of steps in integration (high number is more precise but slows down model)
  steps<-50

#Make vector to integrate from 0 to truncation distance
  y.step_all<-seq(0.01,W, length=steps)
  y.step<-y.step_all[1:(steps-1)]
  y.step_plus1<-y.step_all[2:steps]
  step.size<-W/(steps-1)

   N_Sights<-dim(Dat_Sightings)[1]
   ones.dist<-array(NA,N_Sights)
     for (i in 1:N_Sights){
     ones.dist[i]<-1
     }

 #Beta prior on Surface Availability
   c_Av.est=((Av.est*(1-Av.est))/((Av.est*Av_CV)^2))-1
   a_Av.est=c_Av.est*Av.est
   b_Av.est=c_Av.est*(1-Av.est)

#Run model in JAGS

#Name script
sink("Sim_Model.bugs")


cat("

 model{

######
# DETECTABILITY COMPONENT OF MODEL
#####


#Priors for MRDS parameters

 #MR parameters
  b1 ~ dnorm(0,0.0001)
  b2 ~ dnorm(0,0.0001)
  b.dist~ dnorm(0,0.0001)

 #DS parameters (Hazard Rate)
  b.df.0 ~ dunif(0,10) #Hazard Rate
  b.df ~ dunif(0,10)
              
#Prior for power parameter of Tweedie distribution
	nu <- (2 - zeta)/(zeta - 1)
  zeta ~ dunif(1.01,2) #Needs to be trunctaed bewteen (just above) 1 and 2

#Informed prior for surface vavaialbility
  Av~dbeta(a_Av.est, b_Av.est)


##### BEGIN MODEL LOOP for MRDS analysis

  for(i in 1:N_Sights){
  
##################
#MR Part 
##################   
  logit(p1[i])<-b1+b.dist*dist[i] 
  logit(p2[i])<-b2+b.dist*dist[i] 

  p.dot[i]<-p1[i]+p2[i]-p1[i]*p2[i]
  
  logit(p1.0[i])<-b1
  logit(p2.0[i])<-b2
  
  g0[i]<-p1.0[i]+p2.0[i]-p1.0[i]*p2.0[i]

  pi.1[i]<-p1[i]*(1-p2[i])/p.dot[i] #y10
  pi.2[i]<-(1-p1[i])*p2[i]/p.dot[i] #y01
  pi.3[i]<-p1[i]*p2[i]/p.dot[i]    #y11

  Obs[i,1]~dbern(pi.1[i])
  Obs[i,2]~dbern(pi.2[i])
  Obs[i,3]~dbern(pi.3[i])

####################
#DS Part
###################
  mu.df[i] <- b.df.0 #Can add detection coavriates here if you want

 #Numerically integrate hazard rate function
  esw_pred[i,1]<-0
  
   for (c in 1:(steps-1)){
     
     dx1[i,c]<- 1-exp(-((y.step[c]/mu.df[i])^(-b.df)))
     dx2[i,c]<- 1-exp(-((y.step_plus1[c]/mu.df[i])^(-b.df)))
     esw_pred[i,c+1]<-esw_pred[i,c]+0.5*step.size*(dx1[i,c]+dx2[i,c])
      
      }

  esw[i]<-esw_pred[i,steps]

#Ones Trick

  L.f0[i] <- (1-exp(-((dist[i]/ mu.df[i])^(-b.df)))) * 1/esw[i]   #hazard rate likelihood

  phi[i]<- L.f0[i]/C
  ones.dist[i] ~ dbern(phi[i])

     } #End detetcion function loop over observed distances (sightings)

 mean.esw <- mean(esw[]) #Calculate effective strip width
 mean.g0<-mean(g0)
 
 #Estimate detection probability for a grid cell (no detection covaraites so it's the same for all grid cells)
  P.grid<-mean.g0*mean.esw/W*Av
 
###################################################################################################################
  #GAM Stuff

   gamma1 ~ dunif(-100,100)
   gammaHabCov ~ dunif(-100,100)

   b.plusgamma[1]<-b[1]+gamma1
   b.plusgamma[2:5]<-b[2:5]+gammaHabCov

   b.minusgamma[1]<-b[1]-gamma1
   b.minusgamma[2:5]<-b[2:5]-gammaHabCov

 #Predictions on observed grid cells
   eta <- X %*% b ## linear predictor
   eta.plusgamma<-X %*% b.plusgamma
   eta.minusgamma<-X %*% b.minusgamma


   eta.pred <- X.pred %*% b ## Make predictions on all grid cells

## Parametric effect priors CHECK tau=1/22^2 is appropriate!
  for (i in 1:1) { b[i] ~ dnorm(0,0.0021) }
   
   ## prior for s(HabCov)...
    K1 <- S1[1:4,1:4] * lambda
    b[2:5] ~ dmnorm(zero[2:5],K1)
  
   ## smoothing parameter priors CHECK...
  for (i in 1:1) {
    lambda ~ dgamma(.05,.005)
    rho <- log(lambda)
  }


##### BEGIN MODEL LOOP for habitat function (GAM) over all obsrevd grid cells
 for (t in 1:N_t) {


   effort_offset[t]<-Effort[t]*2*W

    mu[t] <- exp(eta[t])  ## expected density
    mu_g[t] <- exp(eta.plusgamma[t]/2)
    mu_p[t] <- exp(eta.minusgamma[t]/2)

   eff.mu_p[t]<-mu_p[t]*P.grid*effort_offset[t]


                                }

#Tweedie/CPG Likelihood for observed sightings in grid cell t
  for (i in 1:Nnonzero){

	  Sightings[NonZeroObs[i],1] ~ dgamma(psi[NonZeroObs[i]] * nu , nu / mu_g[NonZeroObs[i]])
    psi[NonZeroObs[i]] ~ dpois(eff.mu_p[NonZeroObs[i]])

      }

  for (i in 1:Nzero){

    Sightings[ZeroObs[i],1] ~ dpois(eff.mu_p[ZeroObs[i]])
    psi[ZeroObs[i]] ~ dpois(eff.mu_p[ZeroObs[i]])

	   }

 #Estimate abundance for entire study area
 
 for (j in 1:N.total){
  N.grid[j]<-exp(eta.pred[j])*Area
    }
    
    pop.obs<-sum(mu[])*100
    Pop<-sum(N.grid[])

  } # end model

",fill=TRUE)
sink()

#Bundle data
 Model.data <- list(
 
    N_Sights=dim(Dat_Sightings)[1],
    Sightings=Sightings,
    Obs=Dat_Sightings[,5:7],
    K=10000,
    C=10000,
    ones.dist=ones.dist,
    W=W,
    N_t=N.observed, #Number of observed grid cells
    N.total=N.total, #Number of all grid cells
    dist=c(Dat_Sightings[,4]),
    Area=Area,
    Effort=Trans.Length,
    a_Av.est=a_Av.est,
    b_Av.est=b_Av.est,
    steps=steps,
    y.step=y.step,
    y.step_plus1=y.step_plus1,
    step.size=step.size,

  #GAM Data
    X=X,
    X.pred=X.pred,
    S1=S1,
    zero=zero,
    
  #Tweedie/CPG Stuff
    NonZeroObs=NonZeroObs,
    Nnonzero=Nnonzero,
    ZeroObs=ZeroObs,
    Nzero=Nzero
)


# Initial starting values for MCMC sampling
 inits <- function(){list(
 #Detection probability parameters
    b.df.0 = runif(1,1,3), #Scale paramter
    b.df = runif(1,0,1), #Shape parameter
    b1 = runif(1,0,1),
    b2 = runif(1,0,1),
    b.dist= runif(1,0,1),

#CPG/Tweedie stuff 
  psi=as.numeric(Sightings != 0),
  gamma1=0,
  gammaHabCov=0,

#GAM inits
  b=b,
  lambda=lambda
)
}

#Define parameters to be monitored

 varsToMonitor<-c("b.df.0", "b.df", "b.dist", "b1","b2","mean.esw", "P_0","P.grid",
                     "mu", "eff.mu","eta","eta.pred", "lambda", "b" , "rho", "mean.g0", "Av", "N.grid", "gamma1", "gammaHabCov", "zeta", "nu", 
                      "effort_offset", "Pop", "pop.obs")


#MCMC parameters
 nitt=50000
 burnin=20000
 chains=1
 thin=50

#Sample model
 jm <- jags.model("Sim_Model.bugs", data = Model.data,
                 inits = inits, n.adapt=burnin, n.chains = chains)

 output <- jags.samples(jm, varsToMonitor, n.iter = nitt, thin = thin)


#Make posetrior predictions on all grid cells
 jam <- sim2jam(output, jd$pregam)
 pd <- data.frame(HabCov=HabCov.All) 
 Xp <- predict(jam, type = "lpmatrix", newdata = pd)
 preds_mat <- Xp %*% output$b[, , 1]
 preds<-exp(preds_mat)
 N_mat<-preds*Area
 Pop_vec<-colSums(N_mat)

#################
#Summarize posterior estimates of abundnace
####################
  
 Pop_est.BH<-median(Pop_vec)
 Pop_mean.BH<-mean(Pop_vec)
 Pop_sd.BH<-sd(Pop_vec)
 Pop_cv.BH<-Pop_sd.BH/Pop_est.BH
 sort_pop<-sort(Pop_vec) #For calculating 95% credible intervals
 n.sims<-length(sort_pop)
 upper.BH<-sort_pop[round(0.975*n.sims)]
 lower.BH<-sort_pop[round(0.025*n.sims)]

#Calulate coverage
coverage.BH<-as.numeric(Mean.Pop<upper.BH)*as.numeric(Mean.Pop>lower.BH)
