# Supplementary material for: Developing and assessing a density surface model in a Bayesian hierarchical framework with a focus on uncertainty: insights from simulations and an application to fin whales (Balaenoptera physalus)
Source: PeerJ. 2020 Jan 23;8:e8226. doi: 10.7717/peerj.8226 (PMC6983298; doi:10.7717/peerj.8226)
Supplement: Supplemental Information 15 [file peerj-08-8226-s015.csv]

Survey	Transect	Observer	Detected	Distance	Beaufort	Subjective	Group.Size	Species	y10	y01	y11
2	3023189	1	1	375	2.7	2.637	1	1	1	0	0
2	3023671	1	1	243	3.052	2.374	1	1	1	0	0
2	3025109	1	1	203	1.954	3.5	1	1	1	0	0
2	3025336	1	1	330	1.849	3.754	1	1	1	0	0
2	3027004	1	1	293	3.3	2	1	1	1	0	0
2	3027516	1	1	282	2.5	2.5	1	1	1	0	0
2	3029421	1	1	599	2	4	1	2	1	0	0
2	3030373	1	1	29	3.8	2	1	1	1	0	0
2	3033262	1	1	793	0.5	3.5	1	2	1	0	0
1	3031116	1	0	231.6677	1	3	1	2	0	1	0
1	3031119	1	1	442.4757	2.993	3	1	1	0	0	1
1	3031356	1	1	5982.047	1	3	1	2	1	0	0
1	3031356	1	0	102.5688	1	3	1	2	0	1	0
1	3031356	1	1	883.7386	1	3	2	2	1	0	0
1	3031356	1	0	692.4648	1	3	1	2	0	1	0
1	3031356	1	1	3004.222	1	3	3	2	0	0	1
1	3031356	1	1	4877.123	1	3	2	1	0	0	1
1	3031596	1	1	5320.606	1.117	3	2	2	1	0	0
1	3031596	1	1	3793.728	1.117	3	1	1	1	0	0
1	3031596	1	1	1911.533	1.117	3	2	1	1	0	0
1	3031596	1	1	340.462	1.117	3	1	2	1	0	0
1	3031596	1	1	589.7579	1.117	3	1	1	1	0	0
1	3031596	1	0	2037.467	1.117	3	4	1	0	1	0
1	3031596	1	1	548.7628	1.117	3	2	1	0	0	1
1	3031596	1	1	416.0602	1.117	3	2	1	1	0	0
1	3031596	1	0	2037.467	1.117	3	3	1	0	1	0
1	3031596	1	1	2649.2	1.117	3	1	1	0	0	1
1	3031596	1	0	2181.078	1.117	3	2	1	0	1	0
1	3031596	1	1	4777.475	1.117	3	1	1	1	0	0
1	3031596	1	0	1361.641	1.117	3	1	2	0	1	0
1	3031596	1	0	2018.109	1.117	3	3	1	0	1	0
1	3031836	1	1	301.3414	1.3	3	1	1	1	0	0
1	3032790	1	0	2468.614	3.6	3	3	2	0	1	0
1	3033031	1	0	1816.862	2.174	3	1	2	0	1	0
1	3033031	1	1	1012.135	2.174	3	1	1	1	0	0
1	3033032	1	0	247.2136	1.8	3	1	2	0	1	0
1	3033032	1	1	846.6033	1.8	3	1	1	1	0	0
1	3033033	1	1	1204.242	3.191	3	2	2	1	0	0
1	3033034	1	1	5169.627	3.3	3	2	1	1	0	0
1	3033270	1	1	498.9933	2.2	3	1	1	0	0	1
1	3033510	1	1	721.1032	2.19	3	2	1	0	0	1
1	3034467	1	1	2156.982	3.4	2	1	1	1	0	0
1	3034701	1	1	3148.403	2	3	1	1	1	0	0
1	3035155	1	1	1190.228	3.2	3	1	1	1	0	0
1	3035177	1	1	1669.927	2	3	1	1	1	0	0
1	3035177	1	1	1161.073	2	3	1	1	1	0	0
1	3035178	1	1	1059.702	1.977	3	1	1	1	0	0
1	3035395	1	0	0	4.574	2.018	1	1	0	1	0
1	3035395	1	0	688.3871	4.574	2.018	1	1	0	1	0
1	3035395	1	1	151.9511	4.574	2.018	1	1	1	0	0
1	3035395	1	1	181.1733	4.574	2.018	1	1	1	0	0
1	3035395	1	1	4163.714	4.574	2.018	1	1	1	0	0
1	3035395	1	0	802.4363	4.574	2.018	1	1	0	1	0
1	3035396	1	1	1204.242	4.6	2	1	1	1	0	0
1	3035877	1	1	3717.258	3	3	1	1	1	0	0
1	3035882	1	1	717.8223	2.569	3	1	1	1	0	0
1	3036114	1	1	2978.678	1.8	3	2	1	0	0	1
1	3036129	1	1	180	3.564	2.297	1	1	1	0	0
1	3036585	1	1	1468.113	3.365	2.279	2	1	1	0	0
1	3036586	1	1	1819.688	3.065	2.718	1	1	1	0	0
1	3036586	1	0	1297.215	3.065	2.718	2	2	0	1	0
1	3036600	1	1	1925.919	2.3	3	1	1	0	0	1
1	3036601	1	0	233.3951	2.307	3	2	2	0	1	0
1	3036826	1	1	336.1418	2.431	2.653	1	1	1	0	0
1	3036826	1	0	3938.48	2.431	2.653	2	1	0	1	0
1	3036826	1	0	779.4229	2.431	2.653	1	1	0	1	0
1	3037067	1	1	483.3714	2.167	2	2	1	1	0	0
1	3037067	1	1	2597.88	2.167	2	1	1	1	0	0
1	3037784	1	1	1190.47	4.5	2	2	1	0	0	1
1	3038022	1	1	1207.14	2.802	3	2	1	1	0	0
1	3038022	1	1	604.4211	2.802	3	2	1	0	0	1
1	3038022	1	1	2143.019	2.802	3	2	1	0	0	1
1	3038022	1	1	2371.894	2.802	3	2	1	1	0	0
1	3038022	1	0	397.9222	2.802	3	2	1	0	1	0
1	3038022	1	1	4457.703	2.802	3	1	1	1	0	0
1	3038022	1	1	1632.721	2.802	3	1	1	0	0	1
1	3038262	1	1	949.4125	2.772	3	1	1	0	0	1
1	3038262	1	1	2340.463	2.772	3	1	1	1	0	0
1	3038262	1	0	248.0517	2.772	3	1	1	0	1	0
1	3038262	1	0	0	2.772	3	1	1	0	1	0
1	3038262	1	1	687.064	2.772	3	1	1	0	0	1
2	3026053	1	1	375	3.2	2.25	1	1	0	0	1
2	3027971	1	0	293	2	3	2	2	0	1	0
2	3027972	1	0	531	2	3	1	2	0	1	0
2	3028202	1	1	411	3.036	2.641	1	1	1	0	0
2	3028212	1	0	563	2	3	1	1	0	1	0
2	3028718	1	1	36	3	2.5	1	1	1	0	0
2	3028718	1	0	59	3	2.5	1	1	0	1	0
2	3028723	1	1	234	2.7	2.25	1	1	0	0	1
2	3028958	1	0	531	3	2.5	1	2	0	1	0
2	3029437	1	1	106	2.8	3.288	1	1	0	0	1
2	3032315	1	1	683	3	2	2	2	0	0	1
2	3033982	1	1	165	3.433	2.084	1	1	1	0	0
2	3034683	1	0	453	2	3.25	1	1	0	1	0
2	3034683	1	1	128	2	3.25	1	1	1	0	0
2	3034683	1	0	138	2	3.25	2	1	0	1	0
2	3034683	1	0	271	2	3.25	2	1	0	1	0
2	3034683	1	1	154	2	3.25	4	1	1	0	0
2	3034683	1	0	39	2	3.25	1	1	0	1	0
2	3034683	1	0	114	2	3.25	1	1	0	1	0
2	3034686	1	1	330	2	2.25	1	1	0	0	1
2	3034688	1	1	563	2	3.75	1	1	1	0	0
2	3034689	1	1	375	2	3.75	1	1	0	0	1
2	3023699	1	1	97	4.6	1.5	1	1	1	0	0
2	3025830	1	1	74	4.5	1.333	1	1	1	0	0
2	3026107	1	1	19	3.1	2.685	1	1	0	0	1
2	3026543	1	1	39	3.2	3	1	1	0	0	1
2	3026582	1	1	252	3.304	3	1	1	0	0	1
2	3027267	1	1	203	3.528	2.75	1	1	0	0	1
2	3027267	1	0	16	3.528	2.75	1	1	0	1	0
2	3027291	1	1	453	3.6	3	2	1	1	0	0
2	3027291	1	0	0	3.6	3	1	1	0	1	0
2	3027291	1	1	49	3.6	3	1	1	0	0	1
2	3027968	1	1	734	3.5	2.5	1	2	1	0	0
2	3028946	1	1	32	4.2	2.333	1	1	0	0	1
2	3031811	1	1	177	2.8	3.17	1	1	0	0	1
2	3032291	1	1	32	2.8	3.25	1	1	0	0	1
2	3033262	1	1	203	3.107	3.661	1	1	1	0	0
2	3033274	1	1	32	3.5	3	1	2	0	0	1
2	3035894	1	1	106	4.8	2	1	2	1	0	0
1	3031116	1	0	1709.637	2.43	3	1	1	0	1	0
1	3031116	1	0	3889.502	2.43	3	1	1	0	1	0
1	3031116	1	0	3549.003	2.43	3	1	1	0	1	0
1	3031116	1	1	546.2912	2.43	3	1	1	0	0	1
1	3031116	1	1	4155.479	2.43	3	1	1	1	0	0
1	3031116	1	1	90	2.43	3	2	1	1	0	0
1	3031116	1	1	1702.462	2.43	3	1	1	0	0	1
1	3031116	1	1	3126.444	2.43	3	1	1	1	0	0
1	3031116	1	1	2386.878	2.43	3	1	1	0	0	1
1	3031116	1	1	2803.416	2.43	3	1	1	1	0	0
1	3031116	1	1	2461.647	2.43	3	3	1	1	0	0
1	3031117	1	1	335.6706	2.3	3	2	1	0	0	1
1	3031117	1	1	3977.726	2.3	3	1	2	0	0	1
1	3031117	1	1	2688.98	2.3	3	1	1	0	0	1
1	3031117	1	1	2710.575	2.3	3	1	2	0	0	1
1	3031117	1	1	4542.986	2.3	3	1	2	1	0	0
1	3031117	1	1	283.4686	2.3	3	2	1	0	0	1
1	3031118	1	1	2572.291	2.243	3	1	2	1	0	0
1	3031118	1	1	1176.643	2.243	3	1	1	1	0	0
1	3031118	1	1	2752.524	2.243	3	1	2	1	0	0
1	3031356	1	0	689.046	2.955	2.754	1	1	0	1	0
1	3031356	1	0	139.1992	2.955	2.754	1	1	0	1	0
1	3031356	1	0	689.0756	2.955	2.754	1	1	0	1	0
1	3031356	1	1	396.3725	2.955	2.754	1	1	0	0	1
1	3031356	1	1	973.1816	2.955	2.754	1	1	0	0	1
1	3031596	1	0	1165.946	2.607	3	2	1	0	1	0
1	3031836	1	1	2696.393	2.395	3	2	1	1	0	0
1	3031836	1	1	3764.624	2.395	3	1	1	0	0	1
1	3032076	1	0	4952.537	2.3	3	1	1	0	1	0
1	3032518	1	1	3070.464	2.499	3	1	1	1	0	0
1	3032807	1	1	1371.327	1.1	3	1	1	1	0	0
1	3033270	1	0	537.5519	2.475	2	2	1	0	1	0
1	3033270	1	1	403.1448	2.475	2	5	1	0	0	1
1	3033270	1	1	283.4686	2.475	2	2	1	0	0	1
1	3033270	1	1	249.494	2.475	2	6	1	0	0	1
1	3033271	1	1	45.43881	2.3	2	1	1	0	0	1
1	3033271	1	1	633.9274	2.3	2	1	1	1	0	0
1	3033271	1	1	99.48451	2.3	2	1	1	0	0	1
1	3033272	1	0	994.8451	2.3	2.866	1	1	0	1	0
1	3033272	1	1	0	2.3	2.866	2	1	0	0	1
1	3033510	1	1	766.3156	3.129	2	1	2	0	0	1
1	3033750	1	1	5093.149	3.589	2	1	2	1	0	0
1	3035180	1	1	246.6964	3	3	1	2	1	0	0
1	3035396	1	1	557.8346	4	2	1	2	1	0	0
1	3035634	1	1	2673.972	3	3	4	1	1	0	0
1	3035636	1	1	300	4	2	1	2	1	0	0
1	3036346	1	0	972.463	4.2	2	1	1	0	1	0
1	3036586	1	1	1728.242	4.039	2	3	1	1	0	0
1	3036588	1	0	449.9021	4	2	1	1	0	1	0
1	3037066	1	1	332.258	4	2	1	1	1	0	0
1	3037066	1	1	70.64598	4	2	1	1	1	0	0
1	3037782	1	0	487.4166	4	2	1	2	0	1	0
1	3037782	1	0	611.315	4	2	1	1	0	1	0
1	3037782	1	0	3871.547	4	2	1	2	0	1	0
1	3037782	1	1	566.8586	4	2	1	1	1	0	0
1	3037782	1	1	4008.207	4	2	2	1	1	0	0
1	3037782	1	1	721.5083	4	2	1	1	1	0	0
1	3037782	1	1	964.1063	4	2	1	1	1	0	0
1	3037782	1	1	354.9539	4	2	1	1	1	0	0
1	3037784	1	0	8.251973	3.8	2	1	2	0	1	0
1	3038022	1	0	409.9371	4	2	1	2	0	1	0
1	3038022	1	0	126.9953	4	2	1	2	0	1	0
1	3038022	1	0	476.8083	4	2	1	2	0	1	0
1	3038022	1	1	1788.28	4	2	2	1	1	0	0
1	3038022	1	1	5180.604	4	2	1	1	1	0	0
1	3038022	1	1	2930.838	4	2	1	1	1	0	0
1	3038022	1	1	2746.611	4	2	1	1	1	0	0
1	3038022	1	1	98.37673	4	2	1	1	1	0	0
1	3038022	1	1	1245.334	4	2	1	1	1	0	0
1	3038262	1	0	517.6381	4	2	1	2	0	1	0
1	3038262	1	0	276.7977	4	2	1	2	0	1	0
1	3038262	1	1	1447.755	4	2	1	1	1	0	0
