# Supplementary material for: Developing and assessing a density surface model in a Bayesian hierarchical framework with a focus on uncertainty: insights from simulations and an application to fin whales (Balaenoptera physalus)
Source: PeerJ. 2020 Jan 23;8:e8226. doi: 10.7717/peerj.8226 (PMC6983298; doi:10.7717/peerj.8226)
Supplement: Supplemental Information 16 — Sightings data to fit the stand-alone detection function models using the R package mrds [file peerj-08-8226-s016.csv]

Grid	layer	year	EFFORT_KM	TRIPID	TripID_Num	survey	Season	SIGHTTIME	USEDINEST	CLOUDCOVERAGE	TURBIDITY	beaufort	SUBJ_WAVG	GLAREMAG_WAVG	CELLAREA_KM2	object	SPECIES	Species_Hab_Num	detected	SIGHTLAT	SIGHTLON	observer	TEAM	OBSERVER_Name	BEHAVIOR	CUE	SWELLHEIGHT	distance	AVAILAFT	TRANSECT	SWIMDIR	size	ECOREGION	survey	plat.id	surv.id	Region.Label	Sample.Label	JD
3021509	29	2011	2.824	TONE11SUM	3	2	2	NA		NA	NA	1.8	2.5	3	63.398156	NA		-9999	-9999	NA	NA	-9999	-9999	-9999	-9999	-9999	NA	-9999	-9999		NA	-9999	SS	NEA	2	2	8299. TONE11SUM:3021509:28	8122. 3021509	228
3021510	29	2011	3.327	TONE11SUM	3	2	2	NA		NA	NA	1.8	2.5	3	83.925149	NA		-9999	-9999	NA	NA	-9999	-9999	-9999	-9999	-9999	NA	-9999	-9999		NA	-9999	SS	NEA	2	2	8300. TONE11SUM:3021510:28	8123. 3021510	228
3021511	39	2012	5.107	TONE12FAL	6	2	3	NA		NA	NA	3.2	2.75	3	84.956089	NA		-9999	-9999	NA	NA	-9999	-9999	-9999	-9999	-9999	NA	-9999	-9999		NA	-9999	SS	NEA	2	4	8301. TONE12FAL:3021511:38	8124. 3021511	308
3021512	39	2012	6.022	TONE12FAL	6	2	3	NA		NA	NA	3.2	2.75	3	100	NA		-9999	-9999	NA	NA	-9999	-9999	-9999	-9999	-9999	NA	-9999	-9999		NA	-9999	SS	NEA	2	4	8305. TONE12FAL:3021512:38	8128. 3021512	308
3021747	15	2012	6.889	TONE12SPR	5	2	1	NA		NA	NA	3.8	1.973	2.685	100	NA		-9999	-9999	NA	NA	-9999	-9999	-9999	-9999	-9999	NA	-9999	-9999		NA	-9999	SS	NEA	2	5	8312. TONE12SPR:3021747:14	8135. 3021747	116
3021747	29	2011	5.185	TONE11SUM	3	2	2	NA		NA	NA	3.8	1.335	3	100	NA		-9999	-9999	NA	NA	-9999	-9999	-9999	-9999	-9999	NA	-9999	-9999		NA	-9999	SS	NEA	2	2	8314. TONE11SUM:3021747:28	8137. 3021747	228
3021747	39	2012	5.618	TONE12FAL	6	2	3	NA		NA	NA	3.022	2.898	3	100	NA		-9999	-9999	NA	NA	-9999	-9999	-9999	-9999	-9999	NA	-9999	-9999		NA	-9999	SS	NEA	2	4	8311. TONE12FAL:3021747:38	8134. 3021747	308
3021748	15	2012	4.807	TONE12SPR	5	2	1	NA		NA	NA	3.287	3.132	2	97.640613	NA		-9999	-9999	NA	NA	-9999	-9999	-9999	-9999	-9999	NA	-9999	-9999		NA	-9999	SS	NEA	2	5	8319. TONE12SPR:3021748:14	8142. 3021748	116
3021748	29	2011	5.326	TONE11SUM	3	2	2	NA		NA	NA	3.8	3	3	97.640613	NA		-9999	-9999	NA	NA	-9999	-9999	-9999	-9999	-9999	NA	-9999	-9999		NA	-9999	SS	NEA	2	2	8321. TONE11SUM:3021748:28	8144. 3021748	228
3021748	39	2012	5.773	TONE12FAL	6	2	3	NA		NA	NA	3.2	2.75	3	97.640613	NA		-9999	-9999	NA	NA	-9999	-9999	-9999	-9999	-9999	NA	-9999	-9999		NA	-9999	SS	NEA	2	4	8318. TONE12FAL:3021748:38	8141. 3021748	308
3021750	29	2011	11.18	TONE11SUM	3	2	2	20.892	yes	0	2	3.447	2.5	3	100	27460	HAPO	-9999	-9999	45.01717758	-66.51098633	-9999	-9999	-9999	-9999	-9999	NA	-9999	-9999	R/59	170	-9999	SS	NEA	2	2	2111. TONE11SUM:3021750:28	2098. 3021750	228
3021750	29	2011	11.18	TONE11SUM	3	2	2	20.892	yes	0	2	3.447	2.5	3	100	27460	HAPO	-9999	-9999	45.01717758	-66.51098633	-9999	-9999	-9999	-9999	-9999	NA	-9999	-9999	R/59	170	-9999	SS	NEA	2	2	2111. TONE11SUM:3021750:28	2098. 3021750	228
3021750	30	2011	0.831	TONE11SUM	3	2	2	NA		NA	NA	2.4	3	3	100	NA		-9999	-9999	NA	NA	-9999	-9999	-9999	-9999	-9999	NA	-9999	-9999		NA	-9999	SS	NEA	2	2	8325. TONE11SUM:3021750:29	8148. 3021750	236
3021751	30	2011	7.631	TONE11SUM	3	2	2	NA		NA	NA	2.661	3	3	100	NA		-9999	-9999	NA	NA	-9999	-9999	-9999	-9999	-9999	NA	-9999	-9999		NA	-9999	SS	NEA	2	2	8326. TONE11SUM:3021751:29	8149. 3021751	236
3021752	39	2012	10.966	TONE12FAL	6	2	3	NA		NA	NA	3.2	2.75	3	100	NA		-9999	-9999	NA	NA	-9999	-9999	-9999	-9999	-9999	NA	-9999	-9999		NA	-9999	SS	NEA	2	4	8327. TONE12FAL:3021752:38	8150. 3021752	308
3021753	39	2012	1.404	TONE12FAL	6	2	3	NA		NA	NA	3.2	2.75	3	100	NA		-9999	-9999	NA	NA	-9999	-9999	-9999	-9999	-9999	NA	-9999	-9999		NA	-9999	SS	NEA	2	4	8332. TONE12FAL:3021753:38	8155. 3021753	308
3021987	15	2012	0.36	TONE12SPR	5	2	1	NA		NA	NA	3.8	1.5	3	100	NA		-9999	-9999	NA	NA	-9999	-9999	-9999	-9999	-9999	NA	-9999	-9999		NA	-9999	SS	NEA	2	5	8339. TONE12SPR:3021987:14	8162. 3021987	116
3021987	29	2011	0.22	TONE11SUM	3	2	2	NA		NA	NA	3.8	1	3	100	NA		-9999	-9999	NA	NA	-9999	-9999	-9999	-9999	-9999	NA	-9999	-9999		NA	-9999	SS	NEA	2	2	8340. TONE11SUM:3021987:28	8163. 3021987	228
3021988	15	2012	20.721	TONE12SPR	5	2	1	14.639	yes	95	2	3.328	2.171	2.274	100	29289	HAPO	-9999	-9999	44.92051315	-66.71622467	-9999	-9999	-9999	-9999	-9999	NA	-9999	-9999	L/25	270	-9999	SS	NEA	2	5	2489. TONE12SPR:3021988:14	2473. 3021988	116
3021988	15	2012	20.721	TONE12SPR	5	2	1	14.639	yes	95	2	3.328	2.171	2.274	100	29289	HAPO	-9999	-9999	44.92051315	-66.71622467	-9999	-9999	-9999	-9999	-9999	NA	-9999	-9999	L/25	270	-9999	SS	NEA	2	5	2489. TONE12SPR:3021988:14	2473. 3021988	116
3021988	29	2011	21.21	TONE11SUM	3	2	2	20.13	yes	0	2	3.542	1.656	3	100	27423	HAPO	-9999	-9999	44.92472839	-66.71908569	-9999	-9999	-9999	-9999	-9999	NA	-9999	-9999	R/58	90	-9999	SS	NEA	2	2	2102. TONE11SUM:3021988:28	2089. 3021988	228
3021988	29	2011	21.21	TONE11SUM	3	2	2	20.13	yes	0	2	3.542	1.656	3	100	27423	HAPO	-9999	-9999	44.92472839	-66.71908569	-9999	-9999	-9999	-9999	-9999	NA	-9999	-9999	R/58	90	-9999	SS	NEA	2	2	2102. TONE11SUM:3021988:28	2089. 3021988	228
3021988	39	2012	8.213	TONE12FAL	6	2	3	18.36	yes	0	1	3.027	2.513	3	100	28784	HAPO	-9999	-9999	44.92981339	-66.71031952	-9999	-9999	-9999	-9999	-9999	NA	-9999	-9999	A/29	275	-9999	SS	NEA	2	4	2336. TONE12FAL:3021988:38	2321. 3021988	308
3021988	39	2012	8.213	TONE12FAL	6	2	3	18.36	yes	0	1	3.027	2.513	3	100	28784	HAPO	-9999	-9999	44.92981339	-66.71031952	-9999	-9999	-9999	-9999	-9999	NA	-9999	-9999	A/29	275	-9999	SS	NEA	2	4	2336. TONE12FAL:3021988:38	2321. 3021988	308
3021989	15	2012	3.522	TONE12SPR	5	2	1	NA		NA	NA	3	2.5	1	100	NA		-9999	-9999	NA	NA	-9999	-9999	-9999	-9999	-9999	NA	-9999	-9999		NA	-9999	SS	NEA	2	5	8343. TONE12SPR:3021989:14	8166. 3021989	116
3021989	29	2011	3.651	TONE11SUM	3	2	2	20.158	yes	0	2	2.833	2.774	3	100	27425	HAPO	-9999	-9999	44.88798904	-66.68016052	-9999	-9999	-9999	-9999	-9999	NA	-9999	-9999	R/58	185	-9999	SS	NEA	2	2	2103. TONE11SUM:3021989:28	2090. 3021989	228
3021989	29	2011	3.651	TONE11SUM	3	2	2	20.151	yes	0	2	2.833	2.774	3	100	27424	HAPO	-9999	-9999	44.89814377	-66.69089508	-9999	-9999	-9999	-9999	-9999	NA	-9999	-9999	R/58	0	-9999	SS	NEA	2	2	2103. TONE11SUM:3021989:28	2090. 3021989	228
3021989	29	2011	3.651	TONE11SUM	3	2	2	20.158	yes	0	2	2.833	2.774	3	100	27425	HAPO	-9999	-9999	44.88798904	-66.68016052	-9999	-9999	-9999	-9999	-9999	NA	-9999	-9999	R/58	185	-9999	SS	NEA	2	2	2103. TONE11SUM:3021989:28	2090. 3021989	228
3021989	29	2011	3.651	TONE11SUM	3	2	2	20.151	yes	0	2	2.833	2.774	3	100	27424	HAPO	-9999	-9999	44.89814377	-66.69089508	-9999	-9999	-9999	-9999	-9999	NA	-9999	-9999	R/58	0	-9999	SS	NEA	2	2	2103. TONE11SUM:3021989:28	2090. 3021989	228
3021989	39	2012	6.08	TONE12FAL	6	2	3	18.332	yes	0	1	3	2.25	3	100	28781	HAPO	-9999	-9999	44.89313507	-66.66627502	-9999	-9999	-9999	-9999	-9999	NA	-9999	-9999	A/29	-1	-9999	SS	NEA	2	4	2335. TONE12FAL:3021989:38	2320. 3021989	308
3021989	39	2012	6.08	TONE12FAL	6	2	3	18.332	yes	0	1	3	2.25	3	100	28781	HAPO	-9999	-9999	44.89313507	-66.66627502	-9999	-9999	-9999	-9999	-9999	NA	-9999	-9999	A/29	-1	-9999	SS	NEA	2	4	2335. TONE12FAL:3021989:38	2320. 3021989	308
3021989	39	2012	6.08	TONE12FAL	6	2	3	18.331	yes	0	1	3	2.25	3	100	28780	HAPO	-9999	-9999	44.89313507	-66.66627502	-9999	-9999	-9999	-9999	-9999	NA	-9999	-9999	A/29	130	-9999	SS	NEA	2	4	2335. TONE12FAL:3021989:38	2320. 3021989	308
3021989	39	2012	6.08	TONE12FAL	6	2	3	18.331	yes	0	1	3	2.25	3	100	28780	HAPO	-9999	-9999	44.89313507	-66.66627502	-9999	-9999	-9999	-9999	-9999	NA	-9999	-9999	A/29	130	-9999	SS	NEA	2	4	2335. TONE12FAL:3021989:38	2320. 3021989	308
3021989	39	2012	6.08	TONE12FAL	6	2	3	18.332	yes	0	1	3	2.25	3	100	28782	HAPO	-9999	-9999	44.89384842	-66.66712952	-9999	-9999	-9999	-9999	-9999	NA	-9999	-9999	A/29	175	-9999	SS	NEA	2	4	2335. TONE12FAL:3021989:38	2320. 3021989	308
3021989	39	2012	6.08	TONE12FAL	6	2	3	18.339	yes	0	1	3	2.25	3	100	28783	HAPO	-9999	-9999	44.90238953	-66.67736816	-9999	-9999	-9999	-9999	-9999	NA	-9999	-9999	A/29	-1	-9999	SS	NEA	2	4	2335. TONE12FAL:3021989:38	2320. 3021989	308
3021989	39	2012	6.08	TONE12FAL	6	2	3	18.332	yes	0	1	3	2.25	3	100	28782	HAPO	-9999	-9999	44.89384842	-66.66712952	-9999	-9999	-9999	-9999	-9999	NA	-9999	-9999	A/29	175	-9999	SS	NEA	2	4	2335. TONE12FAL:3021989:38	2320. 3021989	308
3021989	39	2012	6.08	TONE12FAL	6	2	3	18.339	yes	0	1	3	2.25	3	100	28783	HAPO	-9999	-9999	44.90238953	-66.67736816	-9999	-9999	-9999	-9999	-9999	NA	-9999	-9999	A/29	-1	-9999	SS	NEA	2	4	2335. TONE12FAL:3021989:38	2320. 3021989	308
3021990	29	2011	7.554	TONE11SUM	3	2	2	20.822	yes	0	1	3.5	2.5	3	100	27459	UNWH	-9999	-9999	44.9070282	-66.45068359	-9999	-9999	-9999	-9999	-9999	NA	-9999	-9999	R/59	0	-9999	SS	NEA	2	2	2110. TONE11SUM:3021990:28	2097. 3021990	228
3021990	29	2011	7.554	TONE11SUM	3	2	2	20.822	yes	0	1	3.5	2.5	3	100	27459	UNWH	-9999	-9999	44.9070282	-66.45068359	-9999	-9999	-9999	-9999	-9999	NA	-9999	-9999	R/59	0	-9999	SS	NEA	2	2	2110. TONE11SUM:3021990:28	2097. 3021990	228
3021991	29	2011	3.631	TONE11SUM	3	2	2	20.794	yes	0	1	3.5	2.5	3	100	27456	HUWH	-9999	-9999	44.86326981	-66.4267807	-9999	-9999	-9999	-9999	-9999	NA	-9999	-9999	R/59	0	-9999	SS	NEA	2	2	2109. TONE11SUM:3021991:28	2096. 3021991	228
3021991	29	2011	3.631	TONE11SUM	3	2	2	20.794	yes	0	1	3.5	2.5	3	100	27456	HUWH	-9999	-9999	44.86326981	-66.4267807	-9999	-9999	-9999	-9999	-9999	NA	-9999	-9999	R/59	0	-9999	SS	NEA	2	2	2109. TONE11SUM:3021991:28	2096. 3021991	228
3021991	30	2011	6.563	TONE11SUM	3	2	2	17.147	yes	30	2	2.8	3	3	100	27576	HAPO	-9999	-9999	44.91342926	-66.32875061	-9999	-9999	-9999	-9999	-9999	NA	-9999	-9999	R/60	250	-9999	SS	NEA	2	2	2139. TONE11SUM:3021991:29	2126. 3021991	236
3021991	30	2011	6.563	TONE11SUM	3	2	2	17.147	yes	30	2	2.8	3	3	100	27576	HAPO	-9999	-9999	44.91342926	-66.32875061	-9999	-9999	-9999	-9999	-9999	NA	-9999	-9999	R/60	250	-9999	SS	NEA	2	2	2139. TONE11SUM:3021991:29	2126. 3021991	236
3021992	30	2011	7.512	TONE11SUM	3	2	2	NA		NA	NA	2.85	3	3	100	NA		-9999	-9999	NA	NA	-9999	-9999	-9999	-9999	-9999	NA	-9999	-9999		NA	-9999	SS	NEA	2	2	8348. TONE11SUM:3021992:29	8171. 3021992	236
3021993	39	2012	12.459	TONE12FAL	6	2	3	17.732	yes	0	1	2.806	2.75	3	100	28771	HAPO	-9999	-9999	44.85087585	-66.10155487	-9999	-9999	-9999	-9999	-9999	NA	-9999	-9999	A/30	150	-9999	SS	NEA	2	4	2329. TONE12FAL:3021993:38	2314. 3021993	308
3021993	39	2012	12.459	TONE12FAL	6	2	3	17.681	yes	0	1	2.806	2.75	3	100	28770	HAPO	-9999	-9999	44.92511749	-66.16468811	-9999	-9999	-9999	-9999	-9999	NA	-9999	-9999	A/30	-1	-9999	SS	NEA	2	4	2329. TONE12FAL:3021993:38	2314. 3021993	308
3021993	39	2012	12.459	TONE12FAL	6	2	3	17.732	yes	0	1	2.806	2.75	3	100	28771	HAPO	-9999	-9999	44.85087585	-66.10155487	-9999	-9999	-9999	-9999	-9999	NA	-9999	-9999	A/30	150	-9999	SS	NEA	2	4	2329. TONE12FAL:3021993:38	2314. 3021993	308
3021993	39	2012	12.459	TONE12FAL	6	2	3	17.681	yes	0	1	2.806	2.75	3	100	28770	HAPO	-9999	-9999	44.92511749	-66.16468811	-9999	-9999	-9999	-9999	-9999	NA	-9999	-9999	A/30	-1	-9999	SS	NEA	2	4	2329. TONE12FAL:3021993:38	2314. 3021993	308
3022227	30	2011	9.342	TONE11SUM	3	2	2	NA		NA	NA	3.386	1.918	3	100	NA		-9999	-9999	NA	NA	-9999	-9999	-9999	-9999	-9999	NA	-9999	-9999		NA	-9999	SS	NEA	2	2	8355. TONE11SUM:3022227:29	8178. 3022227	236
3022228	15	2012	9.22	TONE12SPR	5	2	1	NA		NA	NA	3.766	1.75	2.513	94.681848	NA		-9999	-9999	NA	NA	-9999	-9999	-9999	-9999	-9999	NA	-9999	-9999		NA	-9999	SS	NEA	2	5	8356. TONE12SPR:3022228:14	8179. 3022228	116
3022228	29	2011	8.761	TONE11SUM	3	2	2	19.887	yes	0	2	3.829	1.603	3	94.681848	27420	HAPO	-9999	-9999	44.82146454	-66.71398926	-9999	-9999	-9999	-9999	-9999	NA	-9999	-9999	R/57	200	-9999	SS	NEA	2	2	2101. TONE11SUM:3022228:28	2088. 3022228	228
3022228	29	2011	8.761	TONE11SUM	3	2	2	19.899	yes	0	2	3.829	1.603	3	94.681848	27421	HAPO	-9999	-9999	44.84076309	-66.72594452	-9999	-9999	-9999	-9999	-9999	NA	-9999	-9999	R/57	240	-9999	SS	NEA	2	2	2101. TONE11SUM:3022228:28	2088. 3022228	228
3022228	29	2011	8.761	TONE11SUM	3	2	2	19.899	yes	0	2	3.829	1.603	3	94.681848	27421	HAPO	-9999	-9999	44.84076309	-66.72594452	-9999	-9999	-9999	-9999	-9999	NA	-9999	-9999	R/57	240	-9999	SS	NEA	2	2	2101. TONE11SUM:3022228:28	2088. 3022228	228
3022228	29	2011	8.761	TONE11SUM	3	2	2	19.887	yes	0	2	3.829	1.603	3	94.681848	27420	HAPO	-9999	-9999	44.82146454	-66.71398926	-9999	-9999	-9999	-9999	-9999	NA	-9999	-9999	R/57	200	-9999	SS	NEA	2	2	2101. TONE11SUM:3022228:28	2088. 3022228	228
3022229	15	2012	13.532	TONE12SPR	5	2	1	NA		NA	NA	2.838	2.586	1.15	100	NA		-9999	-9999	NA	NA	-9999	-9999	-9999	-9999	-9999	NA	-9999	-9999		NA	-9999	SS	NEA	2	5	8357. TONE12SPR:3022229:14	8180. 3022229	116
3022229	29	2011	13.896	TONE11SUM	3	2	2	NA		NA	NA	3.488	2.477	3	100	NA		-9999	-9999	NA	NA	-9999	-9999	-9999	-9999	-9999	NA	-9999	-9999		NA	-9999	SS	NEA	2	2	8358. TONE11SUM:3022229:28	8181. 3022229	228
3022229	39	2012	7.921	TONE12FAL	6	2	3	18.296	yes	0	1	3	2.25	3	100	28779	HAPO	-9999	-9999	44.84645081	-66.61057281	-9999	-9999	-9999	-9999	-9999	NA	-9999	-9999	A/29	-1	-9999	SS	NEA	2	4	2334. TONE12FAL:3022229:38	2319. 3022229	308
3022229	39	2012	7.921	TONE12FAL	6	2	3	18.296	yes	0	1	3	2.25	3	100	28779	HAPO	-9999	-9999	44.84645081	-66.61057281	-9999	-9999	-9999	-9999	-9999	NA	-9999	-9999	A/29	-1	-9999	SS	NEA	2	4	2334. TONE12FAL:3022229:38	2319. 3022229	308
3022230	15	2012	2.217	TONE12SPR	5	2	1	NA		NA	NA	2.8	2.75	1	100	NA		-9999	-9999	NA	NA	-9999	-9999	-9999	-9999	-9999	NA	-9999	-9999		NA	-9999	SS	NEA	2	5	8361. TONE12SPR:3022230:14	8184. 3022230	116
3022230	29	2011	2.26	TONE11SUM	3	2	2	NA		NA	NA	3.602	2	3	100	NA		-9999	-9999	NA	NA	-9999	-9999	-9999	-9999	-9999	NA	-9999	-9999		NA	-9999	SS	NEA	2	2	8363. TONE11SUM:3022230:28	8186. 3022230	228
3022230	39	2012	6.367	TONE12FAL	6	2	3	18.258	yes	0	1	3	2.25	3	100	28776	HAPO	-9999	-9999	44.79853439	-66.55337524	-9999	-9999	-9999	-9999	-9999	NA	-9999	-9999	A/29	110	-9999	SS	NEA	2	4	2333. TONE12FAL:3022230:38	2318. 3022230	308
3022230	39	2012	6.367	TONE12FAL	6	2	3	18.261	yes	0	1	3	2.25	3	100	28777	HAPO	-9999	-9999	44.8021431	-66.55765533	-9999	-9999	-9999	-9999	-9999	NA	-9999	-9999	A/29	130	-9999	SS	NEA	2	4	2333. TONE12FAL:3022230:38	2318. 3022230	308
3022230	39	2012	6.367	TONE12FAL	6	2	3	18.261	yes	0	1	3	2.25	3	100	28777	HAPO	-9999	-9999	44.8021431	-66.55765533	-9999	-9999	-9999	-9999	-9999	NA	-9999	-9999	A/29	130	-9999	SS	NEA	2	4	2333. TONE12FAL:3022230:38	2318. 3022230	308
3022230	39	2012	6.367	TONE12FAL	6	2	3	18.248	yes	0	1	3	2.25	3	100	28775	HAPO	-9999	-9999	44.78494263	-66.53723145	-9999	-9999	-9999	-9999	-9999	NA	-9999	-9999	A/29	95	-9999	SS	NEA	2	4	2333. TONE12FAL:3022230:38	2318. 3022230	308
3022230	39	2012	6.367	TONE12FAL	6	2	3	18.258	yes	0	1	3	2.25	3	100	28776	HAPO	-9999	-9999	44.79853439	-66.55337524	-9999	-9999	-9999	-9999	-9999	NA	-9999	-9999	A/29	110	-9999	SS	NEA	2	4	2333. TONE12FAL:3022230:38	2318. 3022230	308
3022230	39	2012	6.367	TONE12FAL	6	2	3	18.248	yes	0	1	3	2.25	3	100	28775	HAPO	-9999	-9999	44.78494263	-66.53723145	-9999	-9999	-9999	-9999	-9999	NA	-9999	-9999	A/29	95	-9999	SS	NEA	2	4	2333. TONE12FAL:3022230:38	2318. 3022230	308
3022231	29	2011	11.179	TONE11SUM	3	2	2	20.741	yes	0	1	3.107	2.5	3	100	27454	FISE	2	0	44.78232193	-66.38269043	2	back	PD1	UNKNOWN	Blow	NA	1741	N	R/59	0	1	SS	NEA	2	2	2108. TONE11SUM:3022231:28	2095. 3022231	228
3022231	29	2011	11.179	TONE11SUM	3	2	2	20.741	yes	0	1	3.107	2.5	3	100	27454	FISE	2	1	44.78232193	-66.38269043	1	front	PD1	UNKNOWN	Blow	NA	1741	N	R/59	0	1	SS	NEA	2	2	2108. TONE11SUM:3022231:28	2095. 3022231	228
3022232	30	2011	6.699	TONE11SUM	3	2	2	NA		NA	NA	2.747	3.211	3	100	NA		-9999	-9999	NA	NA	-9999	-9999	-9999	-9999	-9999	NA	-9999	-9999		NA	-9999	SS	NEA	2	2	8367. TONE11SUM:3022232:29	8190. 3022232	236
3022233	30	2011	7.373	TONE11SUM	3	2	2	17.051	yes	30	1	2.503	3.5	3	100	27569	UNWH	-9999	-9999	44.78753281	-66.18402863	-9999	-9999	-9999	-9999	-9999	NA	-9999	-9999	R/60	0	-9999	SS	NEA	2	2	2138. TONE11SUM:3022233:29	2125. 3022233	236
3022233	30	2011	7.373	TONE11SUM	3	2	2	17.051	yes	30	1	2.503	3.5	3	100	27569	UNWH	-9999	-9999	44.78753281	-66.18402863	-9999	-9999	-9999	-9999	-9999	NA	-9999	-9999	R/60	0	-9999	SS	NEA	2	2	2138. TONE11SUM:3022233:29	2125. 3022233	236
3022233	39	2012	2.921	TONE12FAL	6	2	3	17.748	yes	0	1	2.8	2.75	3	100	28772	HAPO	-9999	-9999	44.82807159	-66.08242798	-9999	-9999	-9999	-9999	-9999	NA	-9999	-9999	A/30	170	-9999	SS	NEA	2	4	2330. TONE12FAL:3022233:38	2315. 3022233	308
3022233	39	2012	2.921	TONE12FAL	6	2	3	17.748	yes	0	1	2.8	2.75	3	100	28772	HAPO	-9999	-9999	44.82807159	-66.08242798	-9999	-9999	-9999	-9999	-9999	NA	-9999	-9999	A/30	170	-9999	SS	NEA	2	4	2330. TONE12FAL:3022233:38	2315. 3022233	308
3022234	39	2012	9.522	TONE12FAL	6	2	3	NA		NA	NA	2.965	2.75	3	100	NA		-9999	-9999	NA	NA	-9999	-9999	-9999	-9999	-9999	NA	-9999	-9999		NA	-9999	SS	NEA	2	4	8372. TONE12FAL:3022234:38	8195. 3022234	308
3022255	41	2012	23.879	TONE12FAL	6	2	3	NA		NA	NA	3.573	2.374	3	90.493243	NA		-9999	-9999	NA	NA	-9999	-9999	-9999	-9999	-9999	NA	-9999	-9999		NA	-9999	SS	NEA	2	4	9049. TONE12FAL:3022255:40	8821. 3022255	324
3022466	15	2012	7.286	TONE12SPR	5	2	1	NA		NA	NA	2.545	3.826	2	68.268485	NA		-9999	-9999	NA	NA	-9999	-9999	-9999	-9999	-9999	NA	-9999	-9999		NA	-9999	SS	NEA	2	5	9051. TONE12SPR:3022466:14	8823. 3022466	116
3022467	30	2011	10.736	TONE11SUM	3	2	2	17.469	yes	30	2	2.887	1.282	3	89.80067	27582	HAPO	-9999	-9999	44.7353363	-66.92046356	-9999	-9999	-9999	-9999	-9999	NA	-9999	-9999	R/55	30	-9999	SS	NEA	2	2	2140. TONE11SUM:3022467:29	2127. 3022467	236
3022467	30	2011	10.736	TONE11SUM	3	2	2	17.469	yes	30	2	2.887	1.282	3	89.80067	27582	HAPO	-9999	-9999	44.7353363	-66.92046356	-9999	-9999	-9999	-9999	-9999	NA	-9999	-9999	R/55	30	-9999	SS	NEA	2	2	2140. TONE11SUM:3022467:29	2127. 3022467	236
3022469	15	2012	11.435	TONE12SPR	5	2	1	NA		NA	NA	2.911	2.575	1	100	NA		-9999	-9999	NA	NA	-9999	-9999	-9999	-9999	-9999	NA	-9999	-9999		NA	-9999	SS	NEA	2	5	9055. TONE12SPR:3022469:14	8827. 3022469	116
3022469	29	2011	11.417	TONE11SUM	3	2	2	NA		NA	NA	3.512	2	3	100	NA		-9999	-9999	NA	NA	-9999	-9999	-9999	-9999	-9999	NA	-9999	-9999		NA	-9999	SS	NEA	2	2	9056. TONE11SUM:3022469:28	8828. 3022469	228
3022470	15	2012	12.617	TONE12SPR	5	2	1	NA		NA	NA	2.905	2.75	1	100	NA		-9999	-9999	NA	NA	-9999	-9999	-9999	-9999	-9999	NA	-9999	-9999		NA	-9999	SS	NEA	2	5	9058. TONE12SPR:3022470:14	8830. 3022470	116
3022470	29	2011	12.599	TONE11SUM	3	2	2	20.285	yes	0	2	3.412	2	3	100	27433	HAPO	-9999	-9999	44.7142067	-66.49629974	-9999	-9999	-9999	-9999	-9999	NA	-9999	-9999	R/58	200	-9999	SS	NEA	2	2	2104. TONE11SUM:3022470:28	2091. 3022470	228
3022470	29	2011	12.599	TONE11SUM	3	2	2	20.285	yes	0	2	3.412	2	3	100	27433	HAPO	-9999	-9999	44.7142067	-66.49629974	-9999	-9999	-9999	-9999	-9999	NA	-9999	-9999	R/58	200	-9999	SS	NEA	2	2	2104. TONE11SUM:3022470:28	2091. 3022470	228
3022470	39	2012	7.634	TONE12FAL	6	2	3	NA		NA	NA	3	2.25	3	100	NA		-9999	-9999	NA	NA	-9999	-9999	-9999	-9999	-9999	NA	-9999	-9999		NA	-9999	SS	NEA	2	4	9057. TONE12FAL:3022470:38	8829. 3022470	308
3022471	15	2012	0.918	TONE12SPR	5	2	1	NA		NA	NA	3	2.75	1	100	NA		-9999	-9999	NA	NA	-9999	-9999	-9999	-9999	-9999	NA	-9999	-9999		NA	-9999	SS	NEA	2	5	9066. TONE12SPR:3022471:14	8838. 3022471	116
3022471	29	2011	8.477	TONE11SUM	3	2	2	NA		NA	NA	3	2.446	3	100	NA		-9999	-9999	NA	NA	-9999	-9999	-9999	-9999	-9999	NA	-9999	-9999		NA	-9999	SS	NEA	2	2	9068. TONE11SUM:3022471:28	8840. 3022471	228
3022471	39	2012	6.654	TONE12FAL	6	2	3	NA		NA	NA	3	2.25	3	100	NA		-9999	-9999	NA	NA	-9999	-9999	-9999	-9999	-9999	NA	-9999	-9999		NA	-9999	SS	NEA	2	4	9065. TONE12FAL:3022471:38	8837. 3022471	308
3022472	29	2011	3.622	TONE11SUM	3	2	2	20.689	yes	0	1	3.027	2.5	3	100	27452	RIWH	-9999	-9999	44.70048523	-66.33817291	-9999	-9999	-9999	-9999	-9999	NA	-9999	-9999	R/59	0	-9999	SS	NEA	2	2	2107. TONE11SUM:3022472:28	2094. 3022472	228
3022472	29	2011	3.622	TONE11SUM	3	2	2	20.689	yes	0	1	3.027	2.5	3	100	27452	RIWH	-9999	-9999	44.70048523	-66.33817291	-9999	-9999	-9999	-9999	-9999	NA	-9999	-9999	R/59	0	-9999	SS	NEA	2	2	2107. TONE11SUM:3022472:28	2094. 3022472	228
3022473	30	2011	6.841	TONE11SUM	3	2	2	NA		NA	NA	2.425	3.469	3	100	NA		-9999	-9999	NA	NA	-9999	-9999	-9999	-9999	-9999	NA	-9999	-9999		NA	-9999	SS	NEA	2	2	9072. TONE11SUM:3022473:29	8844. 3022473	236
3022474	30	2011	7.241	TONE11SUM	3	2	2	NA		NA	NA	2.603	3.204	3	100	NA		-9999	-9999	NA	NA	-9999	-9999	-9999	-9999	-9999	NA	-9999	-9999		NA	-9999	SS	NEA	2	2	9074. TONE11SUM:3022474:29	8846. 3022474	236
3022474	39	2012	7.284	TONE12FAL	6	2	3	17.814	yes	0	1	3.197	2.75	3	100	28773	HAPO	-9999	-9999	44.72869492	-65.99894714	-9999	-9999	-9999	-9999	-9999	NA	-9999	-9999	A/30	275	-9999	SS	NEA	2	4	2331. TONE12FAL:3022474:38	2316. 3022474	308
3022474	39	2012	7.284	TONE12FAL	6	2	3	17.814	yes	0	1	3.197	2.75	3	100	28773	HAPO	-9999	-9999	44.72869492	-65.99894714	-9999	-9999	-9999	-9999	-9999	NA	-9999	-9999	A/30	275	-9999	SS	NEA	2	4	2331. TONE12FAL:3022474:38	2316. 3022474	308
3022475	39	2012	5.166	TONE12FAL	6	2	3	NA		NA	NA	3.3	2.75	3	99.842856	NA		-9999	-9999	NA	NA	-9999	-9999	-9999	-9999	-9999	NA	-9999	-9999		NA	-9999	SS	NEA	2	4	9077. TONE12FAL:3022475:38	8849. 3022475	308
3022490	41	2012	0.592	TONE12FAL	6	2	3	NA		NA	NA	3	3.25	3	57.677791	NA		-9999	-9999	NA	NA	-9999	-9999	-9999	-9999	-9999	NA	-9999	-9999		NA	-9999	SS	NEA	2	4	9082. TONE12FAL:3022490:40	8854. 3022490	324
3022495	41	2012	4.362	TONE12FAL	6	2	3	NA		NA	NA	3.991	2.129	3	100	NA		-9999	-9999	NA	NA	-9999	-9999	-9999	-9999	-9999	NA	-9999	-9999		NA	-9999	SS	NEA	2	4	9084. TONE12FAL:3022495:40	8856. 3022495	324
3022496	41	2012	20.432	TONE12FAL	6	2	3	NA		NA	NA	4.144	2.036	3	100	NA		-9999	-9999	NA	NA	-9999	-9999	-9999	-9999	-9999	NA	-9999	-9999		NA	-9999	SS	NEA	2	4	9085. TONE12FAL:3022496:40	8857. 3022496	324
3022705	39	2012	1.917	TONE12FAL	6	2	3	NA		NA	NA	2.5	3.5	3	53.079116	NA		-9999	-9999	NA	NA	-9999	-9999	-9999	-9999	-9999	NA	-9999	-9999		NA	-9999	SS	NEA	2	4	9087. TONE12FAL:3022705:38	8859. 3022705	308
3022706	15	2012	0.49	TONE12SPR	5	2	1	NA		NA	NA	1.5	4	2	100	NA		-9999	-9999	NA	NA	-9999	-9999	-9999	-9999	-9999	NA	-9999	-9999		NA	-9999	SS	NEA	2	5	9092. TONE12SPR:3022706:14	8864. 3022706	116
3022706	30	2011	13.991	TONE11SUM	3	2	2	19.709	yes	20	2	2.679	2.194	3	100	27587	HAPO	-9999	-9999	44.65999603	-67.07160187	-9999	-9999	-9999	-9999	-9999	NA	-9999	-9999	R/54	140	-9999	SS	NEA	2	2	2142. TONE11SUM:3022706:29	2129. 3022706	236
3022706	30	2011	13.991	TONE11SUM	3	2	2	19.679	yes	20	2	2.679	2.194	3	100	27585	HAPO	-9999	-9999	44.70927811	-67.08568573	-9999	-9999	-9999	-9999	-9999	NA	-9999	-9999	R/54	170	-9999	SS	NEA	2	2	2142. TONE11SUM:3022706:29	2129. 3022706	236
3022706	30	2011	13.991	TONE11SUM	3	2	2	19.709	yes	20	2	2.679	2.194	3	100	27587	HAPO	-9999	-9999	44.65999603	-67.07160187	-9999	-9999	-9999	-9999	-9999	NA	-9999	-9999	R/54	140	-9999	SS	NEA	2	2	2142. TONE11SUM:3022706:29	2129. 3022706	236
3022706	30	2011	13.991	TONE11SUM	3	2	2	19.679	yes	20	2	2.679	2.194	3	100	27585	HAPO	-9999	-9999	44.70927811	-67.08568573	-9999	-9999	-9999	-9999	-9999	NA	-9999	-9999	R/54	170	-9999	SS	NEA	2	2	2142. TONE11SUM:3022706:29	2129. 3022706	236
3022706	39	2012	11.414	TONE12FAL	6	2	3	18.663	yes	0	1	2.012	3.5	3	100	28785	HAPO	-9999	-9999	44.67482758	-67.07865906	-9999	-9999	-9999	-9999	-9999	NA	-9999	-9999	A/28	210	-9999	SS	NEA	2	4	2337. TONE12FAL:3022706:38	2322. 3022706	308
3022706	39	2012	11.414	TONE12FAL	6	2	3	18.673	yes	0	1	2.012	3.5	3	100	28788	HAPO	-9999	-9999	44.66505432	-67.05942535	-9999	-9999	-9999	-9999	-9999	NA	-9999	-9999	A/28	-1	-9999	SS	NEA	2	4	2337. TONE12FAL:3022706:38	2322. 3022706	308
3022706	39	2012	11.414	TONE12FAL	6	2	3	18.706	yes	0	1	2.012	3.5	3	100	28792	HAPO	-9999	-9999	44.62890244	-66.99668121	-9999	-9999	-9999	-9999	-9999	NA	-9999	-9999	A/28	180	-9999	SS	NEA	2	4	2337. TONE12FAL:3022706:38	2322. 3022706	308
3022706	39	2012	11.414	TONE12FAL	6	2	3	18.706	yes	0	1	2.012	3.5	3	100	28792	HAPO	-9999	-9999	44.62890244	-66.99668121	-9999	-9999	-9999	-9999	-9999	NA	-9999	-9999	A/28	180	-9999	SS	NEA	2	4	2337. TONE12FAL:3022706:38	2322. 3022706	308
3022706	39	2012	11.414	TONE12FAL	6	2	3	18.663	yes	0	1	2.012	3.5	3	100	28785	HAPO	-9999	-9999	44.67482758	-67.07865906	-9999	-9999	-9999	-9999	-9999	NA	-9999	-9999	A/28	210	-9999	SS	NEA	2	4	2337. TONE12FAL:3022706:38	2322. 3022706	308
3022706	39	2012	11.414	TONE12FAL	6	2	3	18.684	yes	0	1	2.012	3.5	3	100	28791	HAPO	-9999	-9999	44.65377426	-67.03929901	-9999	-9999	-9999	-9999	-9999	NA	-9999	-9999	A/28	200	-9999	SS	NEA	2	4	2337. TONE12FAL:3022706:38	2322. 3022706	308
3022706	39	2012	11.414	TONE12FAL	6	2	3	18.669	yes	0	1	2.012	3.5	3	100	28787	HAPO	-9999	-9999	44.66936493	-67.06817627	-9999	-9999	-9999	-9999	-9999	NA	-9999	-9999	A/28	0	-9999	SS	NEA	2	4	2337. TONE12FAL:3022706:38	2322. 3022706	308
3022706	39	2012	11.414	TONE12FAL	6	2	3	18.682	yes	0	1	2.012	3.5	3	100	28790	HAPO	-9999	-9999	44.65562057	-67.04240417	-9999	-9999	-9999	-9999	-9999	NA	-9999	-9999	A/28	-1	-9999	SS	NEA	2	4	2337. TONE12FAL:3022706:38	2322. 3022706	308
3022706	39	2012	11.414	TONE12FAL	6	2	3	18.673	yes	0	1	2.012	3.5	3	100	28788	HAPO	-9999	-9999	44.66505432	-67.05942535	-9999	-9999	-9999	-9999	-9999	NA	-9999	-9999	A/28	-1	-9999	SS	NEA	2	4	2337. TONE12FAL:3022706:38	2322. 3022706	308
3022706	39	2012	11.414	TONE12FAL	6	2	3	18.708	yes	0	1	2.012	3.5	3	100	28793	HAPO	-9999	-9999	44.62704468	-66.99355316	-9999	-9999	-9999	-9999	-9999	NA	-9999	-9999	A/28	-1	-9999	SS	NEA	2	4	2337. TONE12FAL:3022706:38	2322. 3022706	308
3022706	39	2012	11.414	TONE12FAL	6	2	3	18.708	yes	0	1	2.012	3.5	3	100	28793	HAPO	-9999	-9999	44.62704468	-66.99355316	-9999	-9999	-9999	-9999	-9999	NA	-9999	-9999	A/28	-1	-9999	SS	NEA	2	4	2337. TONE12FAL:3022706:38	2322. 3022706	308
3022706	39	2012	11.414	TONE12FAL	6	2	3	18.669	yes	0	1	2.012	3.5	3	100	28787	HAPO	-9999	-9999	44.66936493	-67.06817627	-9999	-9999	-9999	-9999	-9999	NA	-9999	-9999	A/28	0	-9999	SS	NEA	2	4	2337. TONE12FAL:3022706:38	2322. 3022706	308
3022706	39	2012	11.414	TONE12FAL	6	2	3	18.684	yes	0	1	2.012	3.5	3	100	28791	HAPO	-9999	-9999	44.65377426	-67.03929901	-9999	-9999	-9999	-9999	-9999	NA	-9999	-9999	A/28	200	-9999	SS	NEA	2	4	2337. TONE12FAL:3022706:38	2322. 3022706	308
3022706	39	2012	11.414	TONE12FAL	6	2	3	18.682	yes	0	1	2.012	3.5	3	100	28790	HAPO	-9999	-9999	44.65562057	-67.04240417	-9999	-9999	-9999	-9999	-9999	NA	-9999	-9999	A/28	-1	-9999	SS	NEA	2	4	2337. TONE12FAL:3022706:38	2322. 3022706	308
3022706	39	2012	11.414	TONE12FAL	6	2	3	18.666	yes	0	1	2.012	3.5	3	100	28786	HAPO	-9999	-9999	44.67203522	-67.07357788	-9999	-9999	-9999	-9999	-9999	NA	-9999	-9999	A/28	0	-9999	SS	NEA	2	4	2337. TONE12FAL:3022706:38	2322. 3022706	308
3022706	39	2012	11.414	TONE12FAL	6	2	3	18.666	yes	0	1	2.012	3.5	3	100	28786	HAPO	-9999	-9999	44.67203522	-67.07357788	-9999	-9999	-9999	-9999	-9999	NA	-9999	-9999	A/28	0	-9999	SS	NEA	2	4	2337. TONE12FAL:3022706:38	2322. 3022706	308
3022706	39	2012	11.414	TONE12FAL	6	2	3	18.681	yes	0	1	2.012	3.5	3	100	28789	HAPO	-9999	-9999	44.65684509	-67.044487	-9999	-9999	-9999	-9999	-9999	NA	-9999	-9999	A/28	-1	-9999	SS	NEA	2	4	2337. TONE12FAL:3022706:38	2322. 3022706	308
3022706	39	2012	11.414	TONE12FAL	6	2	3	18.681	yes	0	1	2.012	3.5	3	100	28789	HAPO	-9999	-9999	44.65684509	-67.044487	-9999	-9999	-9999	-9999	-9999	NA	-9999	-9999	A/28	-1	-9999	SS	NEA	2	4	2337. TONE12FAL:3022706:38	2322. 3022706	308
3022707	15	2012	10.534	TONE12SPR	5	2	1	NA		NA	NA	1.551	3.817	1.937	69.910938	NA		-9999	-9999	NA	NA	-9999	-9999	-9999	-9999	-9999	NA	-9999	-9999		NA	-9999	SS	NEA	2	5	9099. TONE12SPR:3022707:14	8871. 3022707	116
3022707	30	2011	7.13	TONE11SUM	3	2	2	17.501	yes	30	2	2.8	1.5	3	69.910938	27583	HAPO	-9999	-9999	44.68530273	-66.95524597	-9999	-9999	-9999	-9999	-9999	NA	-9999	-9999	R/55	160	-9999	SS	NEA	2	2	2141. TONE11SUM:3022707:29	2128. 3022707	236
3022707	30	2011	7.13	TONE11SUM	3	2	2	17.501	yes	30	2	2.8	1.5	3	69.910938	27583	HAPO	-9999	-9999	44.68530273	-66.95524597	-9999	-9999	-9999	-9999	-9999	NA	-9999	-9999	R/55	160	-9999	SS	NEA	2	2	2141. TONE11SUM:3022707:29	2128. 3022707	236
3022708	15	2012	0.07	TONE12SPR	5	2	1	NA		NA	NA	2.3	3.75	1	60.158717	NA		-9999	-9999	NA	NA	-9999	-9999	-9999	-9999	-9999	NA	-9999	-9999		NA	-9999	SS	NEA	2	5	9102. TONE12SPR:3022708:14	8874. 3022708	116
3022709	15	2012	6.967	TONE12SPR	5	2	1	NA		NA	NA	3	3	1	100	NA		-9999	-9999	NA	NA	-9999	-9999	-9999	-9999	-9999	NA	-9999	-9999		NA	-9999	SS	NEA	2	5	9103. TONE12SPR:3022709:14	8875. 3022709	116
3022709	29	2011	6.681	TONE11SUM	3	2	2	NA		NA	NA	2.771	2	3	100	NA		-9999	-9999	NA	NA	-9999	-9999	-9999	-9999	-9999	NA	-9999	-9999		NA	-9999	SS	NEA	2	2	9104. TONE11SUM:3022709:28	8876. 3022709	228
3022710	15	2012	4.466	TONE12SPR	5	2	1	NA		NA	NA	2.811	3.079	1	100	NA		-9999	-9999	NA	NA	-9999	-9999	-9999	-9999	-9999	NA	-9999	-9999		NA	-9999	SS	NEA	2	5	9105. TONE12SPR:3022710:14	8877. 3022710	116
3022710	29	2011	4.73	TONE11SUM	3	2	2	NA		NA	NA	2.983	2	3	100	NA		-9999	-9999	NA	NA	-9999	-9999	-9999	-9999	-9999	NA	-9999	-9999		NA	-9999	SS	NEA	2	2	9106. TONE11SUM:3022710:28	8878. 3022710	228
3022711	15	2012	13.533	TONE12SPR	5	2	1	NA		NA	NA	3.346	2.994	1	100	NA		-9999	-9999	NA	NA	-9999	-9999	-9999	-9999	-9999	NA	-9999	-9999		NA	-9999	SS	NEA	2	5	9107. TONE12SPR:3022711:14	8879. 3022711	116
3022711	29	2011	13.529	TONE11SUM	3	2	2	20.367	yes	0	2	3.185	2	3	100	27444	HAPO	-9999	-9999	44.60356522	-66.37950134	-9999	-9999	-9999	-9999	-9999	NA	-9999	-9999	R/58	12	-9999	SS	NEA	2	2	2105. TONE11SUM:3022711:28	2092. 3022711	228
3022711	29	2011	13.529	TONE11SUM	3	2	2	20.367	yes	0	2	3.185	2	3	100	27444	HAPO	-9999	-9999	44.60356522	-66.37950134	-9999	-9999	-9999	-9999	-9999	NA	-9999	-9999	R/58	12	-9999	SS	NEA	2	2	2105. TONE11SUM:3022711:28	2092. 3022711	228
3022711	39	2012	7.347	TONE12FAL	6	2	3	18.164	yes	0	1	3	2.25	3	100	28774	HAPO	-9999	-9999	44.67574692	-66.40743256	-9999	-9999	-9999	-9999	-9999	NA	-9999	-9999	A/29	180	-9999	SS	NEA	2	4	2332. TONE12FAL:3022711:38	2317. 3022711	308
3022711	39	2012	7.347	TONE12FAL	6	2	3	18.164	yes	0	1	3	2.25	3	100	28774	HAPO	-9999	-9999	44.67574692	-66.40743256	-9999	-9999	-9999	-9999	-9999	NA	-9999	-9999	A/29	180	-9999	SS	NEA	2	4	2332. TONE12FAL:3022711:38	2317. 3022711	308
3022712	29	2011	11.182	TONE11SUM	3	2	2	NA		NA	NA	3.298	2.5	3	100	NA		-9999	-9999	NA	NA	-9999	-9999	-9999	-9999	-9999	NA	-9999	-9999		NA	-9999	SS	NEA	2	2	9114. TONE11SUM:3022712:28	8886. 3022712	228
3022712	39	2012	6.869	TONE12FAL	6	2	3	NA		NA	NA	3.28	2.25	3	100	NA		-9999	-9999	NA	NA	-9999	-9999	-9999	-9999	-9999	NA	-9999	-9999		NA	-9999	SS	NEA	2	4	9112. TONE12FAL:3022712:38	8884. 3022712	308
3022714	30	2011	6.155	TONE11SUM	3	2	2	NA		NA	NA	2	3.5	3	93.941272	NA		-9999	-9999	NA	NA	-9999	-9999	-9999	-9999	-9999	NA	-9999	-9999		NA	-9999	SS	NEA	2	2	9117. TONE11SUM:3022714:29	8889. 3022714	236
3022715	30	2011	0.127	TONE11SUM	3	2	2	NA		NA	NA	2.5	3	3	54.077559	NA		-9999	-9999	NA	NA	-9999	-9999	-9999	-9999	-9999	NA	-9999	-9999		NA	-9999	SS	NEA	2	2	9120. TONE11SUM:3022715:29	8892. 3022715	236
3022715	39	2012	2.036	TONE12FAL	6	2	3	NA		NA	NA	3.3	2.75	3	54.077559	NA		-9999	-9999	NA	NA	-9999	-9999	-9999	-9999	-9999	NA	-9999	-9999		NA	-9999	SS	NEA	2	4	9118. TONE12FAL:3022715:38	8890. 3022715	308
3022730	41	2012	11.406	TONE12FAL	6	2	3	NA		NA	NA	3.496	2.706	3	93.019149	NA		-9999	-9999	NA	NA	-9999	-9999	-9999	-9999	-9999	NA	-9999	-9999		NA	-9999	SS	NEA	2	4	9123. TONE12FAL:3022730:40	8895. 3022730	324
3022731	41	2012	0.977	TONE12FAL	6	2	3	NA		NA	NA	4	2.25	3	100	NA		-9999	-9999	NA	NA	-9999	-9999	-9999	-9999	-9999	NA	-9999	-9999		NA	-9999	SS	NEA	2	4	9124. TONE12FAL:3022731:40	8896. 3022731	324
3022736	41	2012	13.364	TONE12FAL	6	2	3	NA		NA	NA	4.503	1.764	3	100	NA		-9999	-9999	NA	NA	-9999	-9999	-9999	-9999	-9999	NA	-9999	-9999		NA	-9999	SS	NEA	2	4	9126. TONE12FAL:3022736:40	8898. 3022736	324
3022737	41	2012	9.655	TONE12FAL	6	2	3	NA		NA	NA	4.6	1.695	3	100	NA		-9999	-9999	NA	NA	-9999	-9999	-9999	-9999	-9999	NA	-9999	-9999		NA	-9999	SS	NEA	2	4	9128. TONE12FAL:3022737:40	8900. 3022737	324
3022944	29	2011	4.384	TONE11SUM	3	2	2	NA		NA	NA	1.393	3	2.482	95.781083	NA		-9999	-9999	NA	NA	-9999	-9999	-9999	-9999	-9999	NA	-9999	-9999		NA	-9999	SS	NEA	2	2	9136. TONE11SUM:3022944:28	8908. 3022944	228
3022946	30	2011	10.934	TONE11SUM	3	2	2	NA		NA	NA	2.688	2.181	3	100	NA		-9999	-9999	NA	NA	-9999	-9999	-9999	-9999	-9999	NA	-9999	-9999		NA	-9999	SS	NEA	2	2	9140. TONE11SUM:3022946:29	8912. 3022946	236
3022946	39	2012	0.63	TONE12FAL	6	2	3	NA		NA	NA	1.2	3.5	3	100	NA		-9999	-9999	NA	NA	-9999	-9999	-9999	-9999	-9999	NA	-9999	-9999		NA	-9999	SS	NEA	2	4	9138. TONE12FAL:3022946:38	8910. 3022946	308
3022947	39	2012	12.126	TONE12FAL	6	2	3	18.727	yes	0	1	1.282	3.5	3	99.75765	28795	HAPO	-9999	-9999	44.60567093	-66.95736694	-9999	-9999	-9999	-9999	-9999	NA	-9999	-9999	A/28	340	-9999	SS	NEA	2	4	2338. TONE12FAL:3022947:38	2323. 3022947	308
3022947	39	2012	12.126	TONE12FAL	6	2	3	18.727	yes	0	1	1.282	3.5	3	99.75765	28795	HAPO	-9999	-9999	44.60567093	-66.95736694	-9999	-9999	-9999	-9999	-9999	NA	-9999	-9999	A/28	340	-9999	SS	NEA	2	4	2338. TONE12FAL:3022947:38	2323. 3022947	308
3022947	39	2012	12.126	TONE12FAL	6	2	3	18.725	yes	0	1	1.282	3.5	3	99.75765	28794	HAPO	-9999	-9999	44.60813522	-66.96154785	-9999	-9999	-9999	-9999	-9999	NA	-9999	-9999	A/28	180	-9999	SS	NEA	2	4	2338. TONE12FAL:3022947:38	2323. 3022947	308
3022947	39	2012	12.126	TONE12FAL	6	2	3	18.725	yes	0	1	1.282	3.5	3	99.75765	28794	HAPO	-9999	-9999	44.60813522	-66.96154785	-9999	-9999	-9999	-9999	-9999	NA	-9999	-9999	A/28	180	-9999	SS	NEA	2	4	2338. TONE12FAL:3022947:38	2323. 3022947	308
3022948	15	2012	13.04	TONE12SPR	5	2	1	15.42	yes	95	1	2.3	3.75	1	100	29290	HAPO	-9999	-9999	44.55427551	-66.76917267	-9999	-9999	-9999	-9999	-9999	NA	-9999	-9999	L/23	270	-9999	SS	NEA	2	5	2490. TONE12SPR:3022948:14	2474. 3022948	116
3022948	15	2012	13.04	TONE12SPR	5	2	1	15.42	yes	95	1	2.3	3.75	1	100	29290	HAPO	-9999	-9999	44.55427551	-66.76917267	-9999	-9999	-9999	-9999	-9999	NA	-9999	-9999	L/23	270	-9999	SS	NEA	2	5	2490. TONE12SPR:3022948:14	2474. 3022948	116
3022948	29	2011	9.777	TONE11SUM	3	2	2	NA		NA	NA	2	3	3	100	NA		-9999	-9999	NA	NA	-9999	-9999	-9999	-9999	-9999	NA	-9999	-9999		NA	-9999	SS	NEA	2	2	9150. TONE11SUM:3022948:28	8922. 3022948	228
3022948	39	2012	4.945	TONE12FAL	6	2	3	NA		NA	NA	2.304	3.256	3	100	NA		-9999	-9999	NA	NA	-9999	-9999	-9999	-9999	-9999	NA	-9999	-9999		NA	-9999	SS	NEA	2	4	9149. TONE12FAL:3022948:38	8921. 3022948	308
3022949	15	2012	2.541	TONE12SPR	5	2	1	NA		NA	NA	2.3	3.75	1	100	NA		-9999	-9999	NA	NA	-9999	-9999	-9999	-9999	-9999	NA	-9999	-9999		NA	-9999	SS	NEA	2	5	9156. TONE12SPR:3022949:14	8928. 3022949	116
3022949	29	2011	2.744	TONE11SUM	3	2	2	19.296	yes	0	2	2	3	3	100	27405	HAPO	-9999	-9999	44.53125	-66.73678589	-9999	-9999	-9999	-9999	-9999	NA	-9999	-9999	R/56	15	-9999	SS	NEA	2	2	2095. TONE11SUM:3022949:28	2082. 3022949	228
3022949	29	2011	2.744	TONE11SUM	3	2	2	19.296	yes	0	2	2	3	3	100	27405	HAPO	-9999	-9999	44.53125	-66.73678589	-9999	-9999	-9999	-9999	-9999	NA	-9999	-9999	R/56	15	-9999	SS	NEA	2	2	2095. TONE11SUM:3022949:28	2082. 3022949	228
3022950	15	2012	11.426	TONE12SPR	5	2	1	NA		NA	NA	2.886	3.139	1	100	NA		-9999	-9999	NA	NA	-9999	-9999	-9999	-9999	-9999	NA	-9999	-9999		NA	-9999	SS	NEA	2	5	9157. TONE12SPR:3022950:14	8929. 3022950	116
3022950	29	2011	11.41	TONE11SUM	3	2	2	NA		NA	NA	3.247	2	3	100	NA		-9999	-9999	NA	NA	-9999	-9999	-9999	-9999	-9999	NA	-9999	-9999		NA	-9999	SS	NEA	2	2	9158. TONE11SUM:3022950:28	8930. 3022950	228
3022951	15	2012	0.391	TONE12SPR	5	2	1	NA		NA	NA	3.5	3	1	100	NA		-9999	-9999	NA	NA	-9999	-9999	-9999	-9999	-9999	NA	-9999	-9999		NA	-9999	SS	NEA	2	5	9159. TONE12SPR:3022951:14	8931. 3022951	116
3022951	29	2011	0.397	TONE11SUM	3	2	2	NA		NA	NA	3.3	2	3	100	NA		-9999	-9999	NA	NA	-9999	-9999	-9999	-9999	-9999	NA	-9999	-9999		NA	-9999	SS	NEA	2	2	9160. TONE11SUM:3022951:28	8932. 3022951	228
3022952	15	2012	13.149	TONE12SPR	5	2	1	NA		NA	NA	3.23	3	1	100	NA		-9999	-9999	NA	NA	-9999	-9999	-9999	-9999	-9999	NA	-9999	-9999		NA	-9999	SS	NEA	2	5	9162. TONE12SPR:3022952:14	8934. 3022952	116
3022952	29	2011	20.714	TONE11SUM	3	2	2	20.61	yes	0	1	2.86	2.358	3	100	27449	HAPO	-9999	-9999	44.57604599	-66.27086639	-9999	-9999	-9999	-9999	-9999	NA	-9999	-9999	R/59	180	-9999	SS	NEA	2	2	2106. TONE11SUM:3022952:28	2093. 3022952	228
3022952	29	2011	20.714	TONE11SUM	3	2	2	20.61	yes	0	1	2.86	2.358	3	100	27449	HAPO	-9999	-9999	44.57604599	-66.27086639	-9999	-9999	-9999	-9999	-9999	NA	-9999	-9999	R/59	180	-9999	SS	NEA	2	2	2106. TONE11SUM:3022952:28	2093. 3022952	228
3022952	39	2012	7.282	TONE12FAL	6	2	3	NA		NA	NA	3.3	2.25	3	100	NA		-9999	-9999	NA	NA	-9999	-9999	-9999	-9999	-9999	NA	-9999	-9999		NA	-9999	SS	NEA	2	4	9161. TONE12FAL:3022952:38	8933. 3022952	308
3022953	29	2011	3.615	TONE11SUM	3	2	2	NA		NA	NA	3	2.5	3	99.146817	NA		-9999	-9999	NA	NA	-9999	-9999	-9999	-9999	-9999	NA	-9999	-9999		NA	-9999	SS	NEA	2	2	9169. TONE11SUM:3022953:28	8941. 3022953	228
3022953	39	2012	6.846	TONE12FAL	6	2	3	NA		NA	NA	3.3	2.25	3	99.146817	NA		-9999	-9999	NA	NA	-9999	-9999	-9999	-9999	-9999	NA	-9999	-9999		NA	-9999	SS	NEA	2	4	9167. TONE12FAL:3022953:38	8939. 3022953	308
3022954	30	2011	3.866	TONE11SUM	3	2	2	NA		NA	NA	2.501	2.999	3	66.376124	NA		-9999	-9999	NA	NA	-9999	-9999	-9999	-9999	-9999	NA	-9999	-9999		NA	-9999	SS	NEA	2	2	9172. TONE11SUM:3022954:29	8944. 3022954	236
3022955	30	2011	9.158	TONE11SUM	3	2	2	16.813	yes	30	2	2.5	3	3	50.074377	27564	HAPO	-9999	-9999	44.50825119	-65.96606445	-9999	-9999	-9999	-9999	-9999	NA	-9999	-9999	R/75	180	-9999	SS	NEA	2	2	2137. TONE11SUM:3022955:29	2124. 3022955	236
3022955	30	2011	9.158	TONE11SUM	3	2	2	16.813	yes	30	2	2.5	3	3	50.074377	27564	HAPO	-9999	-9999	44.50825119	-65.96606445	-9999	-9999	-9999	-9999	-9999	NA	-9999	-9999	R/75	180	-9999	SS	NEA	2	2	2137. TONE11SUM:3022955:29	2124. 3022955	236
3022971	41	2012	12.38	TONE12FAL	6	2	3	NA		NA	NA	4.2	2.25	3	100	NA		-9999	-9999	NA	NA	-9999	-9999	-9999	-9999	-9999	NA	-9999	-9999		NA	-9999	SS	NEA	2	4	9175. TONE12FAL:3022971:40	8947. 3022971	324
3022977	41	2012	11.127	TONE12FAL	6	2	3	NA		NA	NA	4.6	1.697	3	100	NA		-9999	-9999	NA	NA	-9999	-9999	-9999	-9999	-9999	NA	-9999	-9999		NA	-9999	SS	NEA	2	4	9177. TONE12FAL:3022977:40	8949. 3022977	324
3022978	41	2012	1.296	TONE12FAL	6	2	3	NA		NA	NA	4.6	1.5	3	100	NA		-9999	-9999	NA	NA	-9999	-9999	-9999	-9999	-9999	NA	-9999	-9999		NA	-9999	SS	NEA	2	4	9179. TONE12FAL:3022978:40	8951. 3022978	324
3023180	29	2011	2.321	TONE11SUM	3	2	2	NA		NA	NA	2.189	2.617	3	32.922758	NA		-9999	-9999	NA	NA	-9999	-9999	-9999	-9999	-9999	NA	-9999	-9999		NA	-9999	SS	NEA	2	2	9183. TONE11SUM:3023180:28	8955. 3023180	228
3023181	29	2011	1.597	TONE11SUM	3	2	2	NA		NA	NA	1.5	3	3	42.495388	NA		-9999	-9999	NA	NA	-9999	-9999	-9999	-9999	-9999	NA	-9999	-9999		NA	-9999	SS	NEA	2	2	9188. TONE11SUM:3023181:28	8960. 3023181	228
3023182	29	2011	7.931	TONE11SUM	3	2	2	20.081	yes	20	2	1.699	3	3	87.234918	27038	HAPO	-9999	-9999	44.47754669	-67.50601959	-9999	-9999	-9999	-9999	-9999	NA	-9999	-9999	R/50	190	-9999	SS	NEA	2	2	2068. TONE11SUM:3023182:28	2055. 3023182	228
3023182	29	2011	7.931	TONE11SUM	3	2	2	20.081	yes	20	2	1.699	3	3	87.234918	27038	HAPO	-9999	-9999	44.47754669	-67.50601959	-9999	-9999	-9999	-9999	-9999	NA	-9999	-9999	R/50	190	-9999	SS	NEA	2	2	2068. TONE11SUM:3023182:28	2055. 3023182	228
3023183	14	2012	1.615	TONE12SPR	5	2	1	NA		NA	NA	3.6	3	3	100	NA		-9999	-9999	NA	NA	-9999	-9999	-9999	-9999	-9999	NA	-9999	-9999		NA	-9999	SS	NEA	2	5	9194. TONE12SPR:3023183:13	8966. 3023183	108
3023183	29	2011	11.039	TONE11SUM	3	2	2	20.164	yes	40	2	1.5	3.5	3	100	27041	HAPO	-9999	-9999	44.53333664	-67.44007111	-9999	-9999	-9999	-9999	-9999	NA	-9999	-9999	R/51	190	-9999	SS	NEA	2	2	2069. TONE11SUM:3023183:28	2056. 3023183	228
3023183	29	2011	11.039	TONE11SUM	3	2	2	20.163	yes	40	2	1.5	3.5	3	100	27040	HAPO	-9999	-9999	44.53401947	-67.44086456	-9999	-9999	-9999	-9999	-9999	NA	-9999	-9999	R/51	292	-9999	SS	NEA	2	2	2069. TONE11SUM:3023183:28	2056. 3023183	228
3023183	29	2011	11.039	TONE11SUM	3	2	2	20.163	yes	40	2	1.5	3.5	3	100	27040	HAPO	-9999	-9999	44.53401947	-67.44086456	-9999	-9999	-9999	-9999	-9999	NA	-9999	-9999	R/51	292	-9999	SS	NEA	2	2	2069. TONE11SUM:3023183:28	2056. 3023183	228
3023183	29	2011	11.039	TONE11SUM	3	2	2	20.158	yes	40	2	1.5	3.5	3	100	27039	HAPO	-9999	-9999	44.54045486	-67.44793701	-9999	-9999	-9999	-9999	-9999	NA	-9999	-9999	R/51	20	-9999	SS	NEA	2	2	2069. TONE11SUM:3023183:28	2056. 3023183	228
3023183	29	2011	11.039	TONE11SUM	3	2	2	20.164	yes	40	2	1.5	3.5	3	100	27041	HAPO	-9999	-9999	44.53333664	-67.44007111	-9999	-9999	-9999	-9999	-9999	NA	-9999	-9999	R/51	190	-9999	SS	NEA	2	2	2069. TONE11SUM:3023183:28	2056. 3023183	228
3023183	29	2011	11.039	TONE11SUM	3	2	2	20.158	yes	40	2	1.5	3.5	3	100	27039	HAPO	-9999	-9999	44.54045486	-67.44793701	-9999	-9999	-9999	-9999	-9999	NA	-9999	-9999	R/51	20	-9999	SS	NEA	2	2	2069. TONE11SUM:3023183:28	2056. 3023183	228
3023183	39	2012	11.814	TONE12FAL	6	2	3	NA		NA	NA	2.4	2.75	3	100	NA		-9999	-9999	NA	NA	-9999	-9999	-9999	-9999	-9999	NA	-9999	-9999		NA	-9999	SS	NEA	2	4	9195. TONE12FAL:3023183:38	8967. 3023183	308
3023184	14	2012	9.683	TONE12SPR	5	2	1	NA		NA	NA	3.6	3.062	3	100	NA		-9999	-9999	NA	NA	-9999	-9999	-9999	-9999	-9999	NA	-9999	-9999		NA	-9999	SS	NEA	2	5	9199. TONE12SPR:3023184:13	8971. 3023184	108
3023184	29	2011	10.497	TONE11SUM	3	2	2	20.382	yes	80	2	1.803	3.109	3	100	27051	HAPO	-9999	-9999	44.48766708	-67.25428772	-9999	-9999	-9999	-9999	-9999	NA	-9999	-9999	R/52	180	-9999	SS	NEA	2	2	2070. TONE11SUM:3023184:28	2057. 3023184	228
3023184	29	2011	10.497	TONE11SUM	3	2	2	20.216	yes	60	2	1.803	3.109	3	100	27043	HAPO	-9999	-9999	44.46706009	-67.36036682	-9999	-9999	-9999	-9999	-9999	NA	-9999	-9999	R/51	80	-9999	SS	NEA	2	2	2070. TONE11SUM:3023184:28	2057. 3023184	228
3023184	29	2011	10.497	TONE11SUM	3	2	2	20.216	yes	60	2	1.803	3.109	3	100	27043	HAPO	-9999	-9999	44.46706009	-67.36036682	-9999	-9999	-9999	-9999	-9999	NA	-9999	-9999	R/51	80	-9999	SS	NEA	2	2	2070. TONE11SUM:3023184:28	2057. 3023184	228
3023184	29	2011	10.497	TONE11SUM	3	2	2	20.382	yes	80	2	1.803	3.109	3	100	27051	HAPO	-9999	-9999	44.48766708	-67.25428772	-9999	-9999	-9999	-9999	-9999	NA	-9999	-9999	R/52	180	-9999	SS	NEA	2	2	2070. TONE11SUM:3023184:28	2057. 3023184	228
3023184	39	2012	1.183	TONE12FAL	6	2	3	NA		NA	NA	2.4	2.75	3	100	NA		-9999	-9999	NA	NA	-9999	-9999	-9999	-9999	-9999	NA	-9999	-9999		NA	-9999	SS	NEA	2	4	9200. TONE12FAL:3023184:38	8972. 3023184	308
3023185	29	2011	2.458	TONE11SUM	3	2	2	20.365	yes	80	2	2	3	3	100	27050	HAPO	-9999	-9999	44.46028519	-67.2436142	-9999	-9999	-9999	-9999	-9999	NA	-9999	-9999	R/52	170	-9999	SS	NEA	2	2	2072. TONE11SUM:3023185:28	2059. 3023185	228
3023185	29	2011	2.458	TONE11SUM	3	2	2	20.365	yes	80	2	2	3	3	100	27050	HAPO	-9999	-9999	44.46028519	-67.2436142	-9999	-9999	-9999	-9999	-9999	NA	-9999	-9999	R/52	170	-9999	SS	NEA	2	2	2072. TONE11SUM:3023185:28	2059. 3023185	228
3023186	30	2011	6.75	TONE11SUM	3	2	2	NA		NA	NA	2.585	2.469	3	100	NA		-9999	-9999	NA	NA	-9999	-9999	-9999	-9999	-9999	NA	-9999	-9999		NA	-9999	SS	NEA	2	2	9207. TONE11SUM:3023186:29	8979. 3023186	236
3023188	39	2012	7.17	TONE12FAL	6	2	3	18.81	yes	0	1	3.168	3.25	3	100	28796	HAPO	-9999	-9999	44.51197433	-66.79801941	-9999	-9999	-9999	-9999	-9999	NA	-9999	-9999	A/28	-1	-9999	SS	NEA	2	4	2339. TONE12FAL:3023188:38	2324. 3023188	308
3023188	39	2012	7.17	TONE12FAL	6	2	3	18.81	yes	0	1	3.168	3.25	3	100	28796	HAPO	-9999	-9999	44.51197433	-66.79801941	-9999	-9999	-9999	-9999	-9999	NA	-9999	-9999	A/28	-1	-9999	SS	NEA	2	4	2339. TONE12FAL:3023188:38	2324. 3023188	308
3023189	15	2012	10.569	TONE12SPR	5	2	1	NA		NA	NA	2.589	3.331	1	100	NA		-9999	-9999	NA	NA	-9999	-9999	-9999	-9999	-9999	NA	-9999	-9999		NA	-9999	SS	NEA	2	5	9211. TONE12SPR:3023189:14	8983. 3023189	116
3023189	29	2011	10.506	TONE11SUM	3	2	2	19.315	yes	0	2	2.7	2.637	3	100	27406	FIWH	1	0	44.50934219	-66.70718384	2	back	RD2	SWIMMING	Animal	NA	375	Y	R/56	180	1	SS	NEA	2	2	2096. TONE11SUM:3023189:28	2083. 3023189	228
3023189	29	2011	10.506	TONE11SUM	3	2	2	19.315	yes	0	2	2.7	2.637	3	100	27406	FIWH	1	1	44.50934219	-66.70718384	1	front	RD2	SWIMMING	Animal	NA	375	Y	R/56	180	1	SS	NEA	2	2	2096. TONE11SUM:3023189:28	2083. 3023189	228
3023189	39	2012	10.503	TONE12FAL	6	2	3	18.887	yes	0	1	3.261	3.25	3	100	28800	MIWH	-9999	-9999	44.42865753	-66.65740204	-9999	-9999	-9999	-9999	-9999	NA	-9999	-9999	A/28	250	-9999	SS	NEA	2	4	2340. TONE12FAL:3023189:38	2325. 3023189	308
3023189	39	2012	10.503	TONE12FAL	6	2	3	18.868	yes	0	1	3.261	3.25	3	100	28799	HAPO	-9999	-9999	44.4487648	-66.69129944	-9999	-9999	-9999	-9999	-9999	NA	-9999	-9999	A/28	270	-9999	SS	NEA	2	4	2340. TONE12FAL:3023189:38	2325. 3023189	308
3023189	39	2012	10.503	TONE12FAL	6	2	3	18.853	yes	0	1	3.261	3.25	3	100	28798	MIWH	-9999	-9999	44.46522903	-66.71905518	-9999	-9999	-9999	-9999	-9999	NA	-9999	-9999	A/28	200	-9999	SS	NEA	2	4	2340. TONE12FAL:3023189:38	2325. 3023189	308
3023189	39	2012	10.503	TONE12FAL	6	2	3	18.868	yes	0	1	3.261	3.25	3	100	28799	HAPO	-9999	-9999	44.4487648	-66.69129944	-9999	-9999	-9999	-9999	-9999	NA	-9999	-9999	A/28	270	-9999	SS	NEA	2	4	2340. TONE12FAL:3023189:38	2325. 3023189	308
3023189	39	2012	10.503	TONE12FAL	6	2	3	18.853	yes	0	1	3.261	3.25	3	100	28798	MIWH	-9999	-9999	44.46522903	-66.71905518	-9999	-9999	-9999	-9999	-9999	NA	-9999	-9999	A/28	200	-9999	SS	NEA	2	4	2340. TONE12FAL:3023189:38	2325. 3023189	308
3023189	39	2012	10.503	TONE12FAL	6	2	3	18.887	yes	0	1	3.261	3.25	3	100	28800	MIWH	-9999	-9999	44.42865753	-66.65740204	-9999	-9999	-9999	-9999	-9999	NA	-9999	-9999	A/28	250	-9999	SS	NEA	2	4	2340. TONE12FAL:3023189:38	2325. 3023189	308
3023190	15	2012	9.617	TONE12SPR	5	2	1	NA		NA	NA	3.247	3.002	1	100	NA		-9999	-9999	NA	NA	-9999	-9999	-9999	-9999	-9999	NA	-9999	-9999		NA	-9999	SS	NEA	2	5	9215. TONE12SPR:3023190:14	8987. 3023190	116
3023190	29	2011	9.386	TONE11SUM	3	2	2	NA		NA	NA	3.033	2.254	3	100	NA		-9999	-9999	NA	NA	-9999	-9999	-9999	-9999	-9999	NA	-9999	-9999		NA	-9999	SS	NEA	2	2	9216. TONE11SUM:3023190:28	8988. 3023190	228
3023191	15	2012	6.688	TONE12SPR	5	2	1	NA		NA	NA	3.117	3.046	1	100	NA		-9999	-9999	NA	NA	-9999	-9999	-9999	-9999	-9999	NA	-9999	-9999		NA	-9999	SS	NEA	2	5	9217. TONE12SPR:3023191:14	8989. 3023191	116
3023191	29	2011	6.791	TONE11SUM	3	2	2	NA		NA	NA	3.598	2	3	100	NA		-9999	-9999	NA	NA	-9999	-9999	-9999	-9999	-9999	NA	-9999	-9999		NA	-9999	SS	NEA	2	2	9218. TONE11SUM:3023191:28	8990. 3023191	228
3023192	15	2012	1.684	TONE12SPR	5	2	1	NA		NA	NA	3	3	1	100	NA		-9999	-9999	NA	NA	-9999	-9999	-9999	-9999	-9999	NA	-9999	-9999		NA	-9999	SS	NEA	2	5	9219. TONE12SPR:3023192:14	8991. 3023192	116
3023192	29	2011	1.662	TONE11SUM	3	2	2	NA		NA	NA	2	3	3	100	NA		-9999	-9999	NA	NA	-9999	-9999	-9999	-9999	-9999	NA	-9999	-9999		NA	-9999	SS	NEA	2	2	9220. TONE11SUM:3023192:28	8992. 3023192	228
3023193	15	2012	6.635	TONE12SPR	5	2	1	NA		NA	NA	3	3.121	1	78.053232	NA		-9999	-9999	NA	NA	-9999	-9999	-9999	-9999	-9999	NA	-9999	-9999		NA	-9999	SS	NEA	2	5	9223. TONE12SPR:3023193:14	8995. 3023193	116
3023193	29	2011	11.316	TONE11SUM	3	2	2	NA		NA	NA	2.015	2.741	3	78.053232	NA		-9999	-9999	NA	NA	-9999	-9999	-9999	-9999	-9999	NA	-9999	-9999		NA	-9999	SS	NEA	2	2	9225. TONE11SUM:3023193:28	8997. 3023193	228
3023193	39	2012	1.891	TONE12FAL	6	2	3	NA		NA	NA	3.3	2.25	3	78.053232	NA		-9999	-9999	NA	NA	-9999	-9999	-9999	-9999	-9999	NA	-9999	-9999		NA	-9999	SS	NEA	2	4	9222. TONE12FAL:3023193:38	8994. 3023193	308
3023194	30	2011	11.905	TONE11SUM	3	2	2	NA		NA	NA	2.652	2.698	3	66.996487	NA		-9999	-9999	NA	NA	-9999	-9999	-9999	-9999	-9999	NA	-9999	-9999		NA	-9999	SS	NEA	2	2	9230. TONE11SUM:3023194:29	9002. 3023194	236
3023211	41	2012	3.605	TONE12FAL	6	2	3	NA		NA	NA	4.3	2.031	3	100	NA		-9999	-9999	NA	NA	-9999	-9999	-9999	-9999	-9999	NA	-9999	-9999		NA	-9999	SS	NEA	2	4	9231. TONE12FAL:3023211:40	9003. 3023211	324
3023212	41	2012	8.778	TONE12FAL	6	2	3	NA		NA	NA	4.3	2	3	100	NA		-9999	-9999	NA	NA	-9999	-9999	-9999	-9999	-9999	NA	-9999	-9999		NA	-9999	SS	NEA	2	4	9233. TONE12FAL:3023212:40	9005. 3023212	324
3023218	41	2012	12.423	TONE12FAL	6	2	3	NA		NA	NA	4.6	1.5	3	100	NA		-9999	-9999	NA	NA	-9999	-9999	-9999	-9999	-9999	NA	-9999	-9999		NA	-9999	SS	NEA	2	4	9235. TONE12FAL:3023218:40	9007. 3023218	324
3023420	29	2011	0.922	TONE11SUM	3	2	2	NA		NA	NA	2.4	2.5	3	98.847835	NA		-9999	-9999	NA	NA	-9999	-9999	-9999	-9999	-9999	NA	-9999	-9999		NA	-9999	SS	NEA	2	2	9237. TONE11SUM:3023420:28	9009. 3023420	228
3023421	29	2011	22.595	TONE11SUM	3	2	2	NA		NA	NA	1.939	2.79	3	100	NA		-9999	-9999	NA	NA	-9999	-9999	-9999	-9999	-9999	NA	-9999	-9999		NA	-9999	SS	NEA	2	2	9239. TONE11SUM:3023421:28	9011. 3023421	228
3023422	29	2011	0.339	TONE11SUM	3	2	2	NA		NA	NA	1.8	3	3	100	NA		-9999	-9999	NA	NA	-9999	-9999	-9999	-9999	-9999	NA	-9999	-9999		NA	-9999	SS	NEA	2	2	9244. TONE11SUM:3023422:28	9016. 3023422	228
3023423	29	2011	9.989	TONE11SUM	3	2	2	NA		NA	NA	2.075	2.931	3	100	NA		-9999	-9999	NA	NA	-9999	-9999	-9999	-9999	-9999	NA	-9999	-9999		NA	-9999	SS	NEA	2	2	9248. TONE11SUM:3023423:28	9020. 3023423	228
3023424	14	2012	4.128	TONE12SPR	5	2	1	NA		NA	NA	3.6	3.25	3	100	NA		-9999	-9999	NA	NA	-9999	-9999	-9999	-9999	-9999	NA	-9999	-9999		NA	-9999	SS	NEA	2	5	9250. TONE12SPR:3023424:13	9022. 3023424	108
3023424	29	2011	11.817	TONE11SUM	3	2	2	20.254	yes	60	2	1.671	3.5	3	100	27047	HAPO	-9999	-9999	44.41767502	-67.30161285	-9999	-9999	-9999	-9999	-9999	NA	-9999	-9999	R/51	12	-9999	SS	NEA	2	2	2071. TONE11SUM:3023424:28	2058. 3023424	228
3023424	29	2011	11.817	TONE11SUM	3	2	2	20.262	yes	60	2	1.671	3.5	3	100	27049	HAPO	-9999	-9999	44.40858841	-67.29083252	-9999	-9999	-9999	-9999	-9999	NA	-9999	-9999	R/51	160	-9999	SS	NEA	2	2	2071. TONE11SUM:3023424:28	2058. 3023424	228
3023424	29	2011	11.817	TONE11SUM	3	2	2	20.258	yes	60	2	1.671	3.5	3	100	27048	HAPO	-9999	-9999	44.41348648	-67.29663849	-9999	-9999	-9999	-9999	-9999	NA	-9999	-9999	R/51	55	-9999	SS	NEA	2	2	2071. TONE11SUM:3023424:28	2058. 3023424	228
3023424	29	2011	11.817	TONE11SUM	3	2	2	20.244	yes	60	2	1.671	3.5	3	100	27046	HAPO	-9999	-9999	44.4308548	-67.31746674	-9999	-9999	-9999	-9999	-9999	NA	-9999	-9999	R/51	90	-9999	SS	NEA	2	2	2071. TONE11SUM:3023424:28	2058. 3023424	228
3023424	29	2011	11.817	TONE11SUM	3	2	2	20.262	yes	60	2	1.671	3.5	3	100	27049	HAPO	-9999	-9999	44.40858841	-67.29083252	-9999	-9999	-9999	-9999	-9999	NA	-9999	-9999	R/51	160	-9999	SS	NEA	2	2	2071. TONE11SUM:3023424:28	2058. 3023424	228
3023424	29	2011	11.817	TONE11SUM	3	2	2	20.244	yes	60	2	1.671	3.5	3	100	27046	HAPO	-9999	-9999	44.4308548	-67.31746674	-9999	-9999	-9999	-9999	-9999	NA	-9999	-9999	R/51	90	-9999	SS	NEA	2	2	2071. TONE11SUM:3023424:28	2058. 3023424	228
3023424	29	2011	11.817	TONE11SUM	3	2	2	20.227	yes	60	2	1.671	3.5	3	100	27044	HAPO	-9999	-9999	44.45188904	-67.34254456	-9999	-9999	-9999	-9999	-9999	NA	-9999	-9999	R/51	0	-9999	SS	NEA	2	2	2071. TONE11SUM:3023424:28	2058. 3023424	228
3023424	29	2011	11.817	TONE11SUM	3	2	2	20.254	yes	60	2	1.671	3.5	3	100	27047	HAPO	-9999	-9999	44.41767502	-67.30161285	-9999	-9999	-9999	-9999	-9999	NA	-9999	-9999	R/51	12	-9999	SS	NEA	2	2	2071. TONE11SUM:3023424:28	2058. 3023424	228
3023424	29	2011	11.817	TONE11SUM	3	2	2	20.258	yes	60	2	1.671	3.5	3	100	27048	HAPO	-9999	-9999	44.41348648	-67.29663849	-9999	-9999	-9999	-9999	-9999	NA	-9999	-9999	R/51	55	-9999	SS	NEA	2	2	2071. TONE11SUM:3023424:28	2058. 3023424	228
3023424	29	2011	11.817	TONE11SUM	3	2	2	20.227	yes	60	2	1.671	3.5	3	100	27044	HAPO	-9999	-9999	44.45188904	-67.34254456	-9999	-9999	-9999	-9999	-9999	NA	-9999	-9999	R/51	0	-9999	SS	NEA	2	2	2071. TONE11SUM:3023424:28	2058. 3023424	228
3023424	39	2012	12.838	TONE12FAL	6	2	3	NA		NA	NA	2.4	2.75	3	100	NA		-9999	-9999	NA	NA	-9999	-9999	-9999	-9999	-9999	NA	-9999	-9999		NA	-9999	SS	NEA	2	4	9251. TONE12FAL:3023424:38	9023. 3023424	308
3023425	14	2012	10.317	TONE12SPR	5	2	1	NA		NA	NA	3.555	3.25	3	100	NA		-9999	-9999	NA	NA	-9999	-9999	-9999	-9999	-9999	NA	-9999	-9999		NA	-9999	SS	NEA	2	5	9256. TONE12SPR:3023425:13	9028. 3023425	108
3023425	29	2011	8.27	TONE11SUM	3	2	2	NA		NA	NA	2.232	2.79	3	100	NA		-9999	-9999	NA	NA	-9999	-9999	-9999	-9999	-9999	NA	-9999	-9999		NA	-9999	SS	NEA	2	2	9259. TONE11SUM:3023425:28	9031. 3023425	228
3023425	39	2012	1.43	TONE12FAL	6	2	3	NA		NA	NA	2.484	2.75	3	100	NA		-9999	-9999	NA	NA	-9999	-9999	-9999	-9999	-9999	NA	-9999	-9999		NA	-9999	SS	NEA	2	4	9257. TONE12FAL:3023425:38	9029. 3023425	308
3023429	39	2012	1.626	TONE12FAL	6	2	3	NA		NA	NA	2.8	3.25	3	100	NA		-9999	-9999	NA	NA	-9999	-9999	-9999	-9999	-9999	NA	-9999	-9999		NA	-9999	SS	NEA	2	4	9265. TONE12FAL:3023429:38	9037. 3023429	308
3023430	15	2012	8.272	TONE12SPR	5	2	1	NA		NA	NA	3	3.463	1	100	NA		-9999	-9999	NA	NA	-9999	-9999	-9999	-9999	-9999	NA	-9999	-9999		NA	-9999	SS	NEA	2	5	9270. TONE12SPR:3023430:14	9042. 3023430	116
3023430	29	2011	8.467	TONE11SUM	3	2	2	19.424	yes	0	2	2.925	2.5	3	100	27407	HAPO	-9999	-9999	44.37792969	-66.53039551	-9999	-9999	-9999	-9999	-9999	NA	-9999	-9999	R/56	85	-9999	SS	NEA	2	2	2097. TONE11SUM:3023430:28	2084. 3023430	228
3023430	29	2011	8.467	TONE11SUM	3	2	2	19.424	yes	0	2	2.925	2.5	3	100	27407	HAPO	-9999	-9999	44.37792969	-66.53039551	-9999	-9999	-9999	-9999	-9999	NA	-9999	-9999	R/56	85	-9999	SS	NEA	2	2	2097. TONE11SUM:3023430:28	2084. 3023430	228
3023430	39	2012	11.893	TONE12FAL	6	2	3	18.941	yes	0	1	2.996	3.25	3	100	28802	WSDO	-9999	-9999	44.37016678	-66.55910492	-9999	-9999	-9999	-9999	-9999	NA	-9999	-9999	A/28	260	-9999	SS	NEA	2	4	2341. TONE12FAL:3023430:38	2326. 3023430	308
3023430	39	2012	11.893	TONE12FAL	6	2	3	18.941	yes	0	1	2.996	3.25	3	100	28802	WSDO	-9999	-9999	44.37016678	-66.55910492	-9999	-9999	-9999	-9999	-9999	NA	-9999	-9999	A/28	260	-9999	SS	NEA	2	4	2341. TONE12FAL:3023430:38	2326. 3023430	308
3023430	39	2012	11.893	TONE12FAL	6	2	3	18.943	yes	0	1	2.996	3.25	3	100	28805	WSDO	-9999	-9999	44.36829376	-66.55599976	-9999	-9999	-9999	-9999	-9999	NA	-9999	-9999	A/28	180	-9999	SS	NEA	2	4	2341. TONE12FAL:3023430:38	2326. 3023430	308
3023430	39	2012	11.893	TONE12FAL	6	2	3	19.061	yes	0	1	2.996	3.25	3	100	28808	WSDO	-9999	-9999	44.34735489	-66.52201843	-9999	-9999	-9999	-9999	-9999	NA	-9999	-9999	A/28	180	-9999	SS	NEA	2	4	2341. TONE12FAL:3023430:38	2326. 3023430	308
3023430	39	2012	11.893	TONE12FAL	6	2	3	19.056	yes	0	1	2.996	3.25	3	100	28807	WSDO	-9999	-9999	44.35334015	-66.53231812	-9999	-9999	-9999	-9999	-9999	NA	-9999	-9999	A/28	180	-9999	SS	NEA	2	4	2341. TONE12FAL:3023430:38	2326. 3023430	308
3023430	39	2012	11.893	TONE12FAL	6	2	3	19.056	yes	0	1	2.996	3.25	3	100	28807	WSDO	-9999	-9999	44.35334015	-66.53231812	-9999	-9999	-9999	-9999	-9999	NA	-9999	-9999	A/28	180	-9999	SS	NEA	2	4	2341. TONE12FAL:3023430:38	2326. 3023430	308
3023430	39	2012	11.893	TONE12FAL	6	2	3	18.943	yes	0	1	2.996	3.25	3	100	28804	WSDO	-9999	-9999	44.36829376	-66.55599976	-9999	-9999	-9999	-9999	-9999	NA	-9999	-9999	A/28	200	-9999	SS	NEA	2	4	2341. TONE12FAL:3023430:38	2326. 3023430	308
3023430	39	2012	11.893	TONE12FAL	6	2	3	18.929	yes	0	1	2.996	3.25	3	100	28801	MIWH	-9999	-9999	44.38357925	-66.58169556	-9999	-9999	-9999	-9999	-9999	NA	-9999	-9999	A/28	210	-9999	SS	NEA	2	4	2341. TONE12FAL:3023430:38	2326. 3023430	308
3023430	39	2012	11.893	TONE12FAL	6	2	3	18.941	yes	0	1	2.996	3.25	3	100	28803	WSDO	-9999	-9999	44.36954498	-66.55806732	-9999	-9999	-9999	-9999	-9999	NA	-9999	-9999	A/28	210	-9999	SS	NEA	2	4	2341. TONE12FAL:3023430:38	2326. 3023430	308
3023430	39	2012	11.893	TONE12FAL	6	2	3	19.061	yes	0	1	2.996	3.25	3	100	28808	WSDO	-9999	-9999	44.34735489	-66.52201843	-9999	-9999	-9999	-9999	-9999	NA	-9999	-9999	A/28	180	-9999	SS	NEA	2	4	2341. TONE12FAL:3023430:38	2326. 3023430	308
3023430	39	2012	11.893	TONE12FAL	6	2	3	18.929	yes	0	1	2.996	3.25	3	100	28801	MIWH	-9999	-9999	44.38357925	-66.58169556	-9999	-9999	-9999	-9999	-9999	NA	-9999	-9999	A/28	210	-9999	SS	NEA	2	4	2341. TONE12FAL:3023430:38	2326. 3023430	308
3023430	39	2012	11.893	TONE12FAL	6	2	3	18.943	yes	0	1	2.996	3.25	3	100	28805	WSDO	-9999	-9999	44.36829376	-66.55599976	-9999	-9999	-9999	-9999	-9999	NA	-9999	-9999	A/28	180	-9999	SS	NEA	2	4	2341. TONE12FAL:3023430:38	2326. 3023430	308
3023430	39	2012	11.893	TONE12FAL	6	2	3	18.943	yes	0	1	2.996	3.25	3	100	28804	WSDO	-9999	-9999	44.36829376	-66.55599976	-9999	-9999	-9999	-9999	-9999	NA	-9999	-9999	A/28	200	-9999	SS	NEA	2	4	2341. TONE12FAL:3023430:38	2326. 3023430	308
3023430	39	2012	11.893	TONE12FAL	6	2	3	18.941	yes	0	1	2.996	3.25	3	100	28803	WSDO	-9999	-9999	44.36954498	-66.55806732	-9999	-9999	-9999	-9999	-9999	NA	-9999	-9999	A/28	210	-9999	SS	NEA	2	4	2341. TONE12FAL:3023430:38	2326. 3023430	308
3023431	15	2012	18.642	TONE12SPR	5	2	1	NA		NA	NA	2.531	3.352	0.749	100	NA		-9999	-9999	NA	NA	-9999	-9999	-9999	-9999	-9999	NA	-9999	-9999		NA	-9999	SS	NEA	2	5	9275. TONE12SPR:3023431:14	9045. 3023431	116
3023431	29	2011	18.196	TONE11SUM	3	2	2	19.471	yes	0	2	2.975	2.185	3	100	27408	HAPO	-9999	-9999	44.32174683	-66.45589447	-9999	-9999	-9999	-9999	-9999	NA	-9999	-9999	R/56	0	-9999	SS	NEA	2	2	2098. TONE11SUM:3023431:28	2085. 3023431	228
3023431	29	2011	18.196	TONE11SUM	3	2	2	19.472	yes	0	2	2.975	2.185	3	100	27409	HAPO	-9999	-9999	44.31977463	-66.45333099	-9999	-9999	-9999	-9999	-9999	NA	-9999	-9999	R/56	0	-9999	SS	NEA	2	2	2098. TONE11SUM:3023431:28	2085. 3023431	228
3023431	29	2011	18.196	TONE11SUM	3	2	2	19.471	yes	0	2	2.975	2.185	3	100	27408	HAPO	-9999	-9999	44.32174683	-66.45589447	-9999	-9999	-9999	-9999	-9999	NA	-9999	-9999	R/56	0	-9999	SS	NEA	2	2	2098. TONE11SUM:3023431:28	2085. 3023431	228
3023431	29	2011	18.196	TONE11SUM	3	2	2	19.562	yes	0	2	2.975	2.185	3	100	27416	HAPO	-9999	-9999	44.33003235	-66.41375732	-9999	-9999	-9999	-9999	-9999	NA	-9999	-9999	R/57	0	-9999	SS	NEA	2	2	2098. TONE11SUM:3023431:28	2085. 3023431	228
3023431	29	2011	18.196	TONE11SUM	3	2	2	19.472	yes	0	2	2.975	2.185	3	100	27409	HAPO	-9999	-9999	44.31977463	-66.45333099	-9999	-9999	-9999	-9999	-9999	NA	-9999	-9999	R/56	0	-9999	SS	NEA	2	2	2098. TONE11SUM:3023431:28	2085. 3023431	228
3023431	29	2011	18.196	TONE11SUM	3	2	2	19.562	yes	0	2	2.975	2.185	3	100	27416	HAPO	-9999	-9999	44.33003235	-66.41375732	-9999	-9999	-9999	-9999	-9999	NA	-9999	-9999	R/57	0	-9999	SS	NEA	2	2	2098. TONE11SUM:3023431:28	2085. 3023431	228
3023431	29	2011	18.196	TONE11SUM	3	2	2	19.569	yes	0	2	2.975	2.185	3	100	27417	HAPO	-9999	-9999	44.33905411	-66.41955566	-9999	-9999	-9999	-9999	-9999	NA	-9999	-9999	R/57	198	-9999	SS	NEA	2	2	2098. TONE11SUM:3023431:28	2085. 3023431	228
3023431	29	2011	18.196	TONE11SUM	3	2	2	19.569	yes	0	2	2.975	2.185	3	100	27417	HAPO	-9999	-9999	44.33905411	-66.41955566	-9999	-9999	-9999	-9999	-9999	NA	-9999	-9999	R/57	198	-9999	SS	NEA	2	2	2098. TONE11SUM:3023431:28	2085. 3023431	228
3023431	39	2012	3.861	TONE12FAL	6	2	3	NA		NA	NA	3.206	3.25	3	100	NA		-9999	-9999	NA	NA	-9999	-9999	-9999	-9999	-9999	NA	-9999	-9999		NA	-9999	SS	NEA	2	4	9274. TONE12FAL:3023431:38	9044. 3023431	308
3023433	30	2011	6.835	TONE11SUM	3	2	2	16.693	yes	30	2	1.525	3	3	99.976436	27560	HAPO	-9999	-9999	44.34449768	-66.13896179	-9999	-9999	-9999	-9999	-9999	NA	-9999	-9999	R/76	345	-9999	SS	NEA	2	2	2135. TONE11SUM:3023433:29	2122. 3023433	236
3023433	30	2011	6.835	TONE11SUM	3	2	2	16.664	yes	30	2	1.525	3	3	99.976436	27559	HAPO	-9999	-9999	44.29954529	-66.16942596	-9999	-9999	-9999	-9999	-9999	NA	-9999	-9999	R/76	0	-9999	SS	NEA	2	2	2135. TONE11SUM:3023433:29	2122. 3023433	236
3023433	30	2011	6.835	TONE11SUM	3	2	2	16.664	yes	30	2	1.525	3	3	99.976436	27559	HAPO	-9999	-9999	44.29954529	-66.16942596	-9999	-9999	-9999	-9999	-9999	NA	-9999	-9999	R/76	0	-9999	SS	NEA	2	2	2135. TONE11SUM:3023433:29	2122. 3023433	236
3023433	30	2011	6.835	TONE11SUM	3	2	2	16.693	yes	30	2	1.525	3	3	99.976436	27560	HAPO	-9999	-9999	44.34449768	-66.13896179	-9999	-9999	-9999	-9999	-9999	NA	-9999	-9999	R/76	345	-9999	SS	NEA	2	2	2135. TONE11SUM:3023433:29	2122. 3023433	236
3023433	30	2011	6.835	TONE11SUM	3	2	2	16.7	yes	30	2	1.525	3	3	99.976436	27562	HAPO	-9999	-9999	44.35388184	-66.13251495	-9999	-9999	-9999	-9999	-9999	NA	-9999	-9999	R/76	0	-9999	SS	NEA	2	2	2135. TONE11SUM:3023433:29	2122. 3023433	236
3023433	30	2011	6.835	TONE11SUM	3	2	2	16.7	yes	30	2	1.525	3	3	99.976436	27562	HAPO	-9999	-9999	44.35388184	-66.13251495	-9999	-9999	-9999	-9999	-9999	NA	-9999	-9999	R/76	0	-9999	SS	NEA	2	2	2135. TONE11SUM:3023433:29	2122. 3023433	236
3023434	30	2011	3.837	TONE11SUM	3	2	2	16.713	yes	30	2	2.018	3	3	17.490597	27563	HAPO	-9999	-9999	44.37548828	-66.11782837	-9999	-9999	-9999	-9999	-9999	NA	-9999	-9999	R/76	0	-9999	SS	NEA	2	2	2136. TONE11SUM:3023434:29	2123. 3023434	236
3023434	30	2011	3.837	TONE11SUM	3	2	2	16.713	yes	30	2	2.018	3	3	17.490597	27563	HAPO	-9999	-9999	44.37548828	-66.11782837	-9999	-9999	-9999	-9999	-9999	NA	-9999	-9999	R/76	0	-9999	SS	NEA	2	2	2136. TONE11SUM:3023434:29	2123. 3023434	236
3023452	41	2012	8.177	TONE12FAL	6	2	3	NA		NA	NA	4.342	2	3	100	NA		-9999	-9999	NA	NA	-9999	-9999	-9999	-9999	-9999	NA	-9999	-9999		NA	-9999	SS	NEA	2	4	9283. TONE12FAL:3023452:40	9053. 3023452	324
3023453	41	2012	4.205	TONE12FAL	6	2	3	NA		NA	NA	4.498	2	3	100	NA		-9999	-9999	NA	NA	-9999	-9999	-9999	-9999	-9999	NA	-9999	-9999		NA	-9999	SS	NEA	2	4	9285. TONE12FAL:3023453:40	9055. 3023453	324
3023458	41	2012	3.133	TONE12FAL	6	2	3	NA		NA	NA	4.6	1.5	3	100	NA		-9999	-9999	NA	NA	-9999	-9999	-9999	-9999	-9999	NA	-9999	-9999		NA	-9999	SS	NEA	2	4	9287. TONE12FAL:3023458:40	9057. 3023458	324
3023459	41	2012	9.29	TONE12FAL	6	2	3	NA		NA	NA	4.6	1.5	3	100	NA		-9999	-9999	NA	NA	-9999	-9999	-9999	-9999	-9999	NA	-9999	-9999		NA	-9999	SS	NEA	2	4	9289. TONE12FAL:3023459:40	9059. 3023459	324
3023651	29	2011	4.756	TONE11SUM	3	2	2	NA		NA	NA	1	3	3	68.783207	NA		-9999	-9999	NA	NA	-9999	-9999	-9999	-9999	-9999	NA	-9999	-9999		NA	-9999	SS	NEA	2	2	9732. TONE11SUM:3023651:28	9487. 3023651	228
3023652	29	2011	7.726	TONE11SUM	3	2	2	NA		NA	NA	1	3	2.698	74.707559	NA		-9999	-9999	NA	NA	-9999	-9999	-9999	-9999	-9999	NA	-9999	-9999		NA	-9999	SS	NEA	2	2	9733. TONE11SUM:3023652:28	9488. 3023652	228
3023654	29	2011	1.639	TONE11SUM	3	2	2	NA		NA	NA	2.6	3.5	3	22.250681	NA		-9999	-9999	NA	NA	-9999	-9999	-9999	-9999	-9999	NA	-9999	-9999		NA	-9999	SS	NEA	2	2	9734. TONE11SUM:3023654:28	9489. 3023654	228
3023655	29	2011	7.694	TONE11SUM	3	2	2	NA		NA	NA	1.976	3.216	3	69.31678	NA		-9999	-9999	NA	NA	-9999	-9999	-9999	-9999	-9999	NA	-9999	-9999		NA	-9999	SS	NEA	2	2	9736. TONE11SUM:3023655:28	9491. 3023655	228
3023659	15	2012	5.1	TONE12SPR	5	2	1	NA		NA	NA	3	2.5	3	95.019772	NA		-9999	-9999	NA	NA	-9999	-9999	-9999	-9999	-9999	NA	-9999	-9999		NA	-9999	SS	NEA	2	5	9740. TONE12SPR:3023659:14	9495. 3023659	116
3023659	29	2011	9.038	TONE11SUM	3	2	2	19.044	yes	70	1	2.212	3	2.976	95.019772	27014	HAPO	-9999	-9999	44.32526016	-67.9914093	-9999	-9999	-9999	-9999	-9999	NA	-9999	-9999	R/46	160	-9999	SS	NEA	2	2	2063. TONE11SUM:3023659:28	2050. 3023659	228
3023659	29	2011	9.038	TONE11SUM	3	2	2	19.044	yes	70	1	2.212	3	2.976	95.019772	27014	HAPO	-9999	-9999	44.32526016	-67.9914093	-9999	-9999	-9999	-9999	-9999	NA	-9999	-9999	R/46	160	-9999	SS	NEA	2	2	2063. TONE11SUM:3023659:28	2050. 3023659	228
3023659	42	2012	4.69	TONE12FAL	6	2	3	19.17	yes	20	1	2.8	3	3	95.019772	28988	HAPO	-9999	-9999	44.33249664	-67.9392395	-9999	-9999	-9999	-9999	-9999	NA	-9999	-9999	A/26	5	-9999	SS	NEA	2	4	2394. TONE12FAL:3023659:41	2379. 3023659	332
3023659	42	2012	4.69	TONE12FAL	6	2	3	19.17	yes	20	1	2.8	3	3	95.019772	28988	HAPO	-9999	-9999	44.33249664	-67.9392395	-9999	-9999	-9999	-9999	-9999	NA	-9999	-9999	A/26	5	-9999	SS	NEA	2	4	2394. TONE12FAL:3023659:41	2379. 3023659	332
3023661	29	2011	11.087	TONE11SUM	3	2	2	19.5	yes	40	1	2.528	2.533	3	100	27020	HAPO	-9999	-9999	44.33958817	-67.7169342	-9999	-9999	-9999	-9999	-9999	NA	-9999	-9999	R/48	180	-9999	SS	NEA	2	2	2064. TONE11SUM:3023661:28	2051. 3023661	228
3023661	29	2011	11.087	TONE11SUM	3	2	2	19.718	yes	30	2	2.528	2.533	3	100	27023	HAPO	-9999	-9999	44.38745499	-67.64112091	-9999	-9999	-9999	-9999	-9999	NA	-9999	-9999	R/49	100	-9999	SS	NEA	2	2	2064. TONE11SUM:3023661:28	2051. 3023661	228
3023661	29	2011	11.087	TONE11SUM	3	2	2	19.718	yes	30	2	2.528	2.533	3	100	27023	HAPO	-9999	-9999	44.38745499	-67.64112091	-9999	-9999	-9999	-9999	-9999	NA	-9999	-9999	R/49	100	-9999	SS	NEA	2	2	2064. TONE11SUM:3023661:28	2051. 3023661	228
3023661	29	2011	11.087	TONE11SUM	3	2	2	19.716	yes	30	2	2.528	2.533	3	100	27022	HAPO	-9999	-9999	44.3904953	-67.64414978	-9999	-9999	-9999	-9999	-9999	NA	-9999	-9999	R/49	0	-9999	SS	NEA	2	2	2064. TONE11SUM:3023661:28	2051. 3023661	228
3023661	29	2011	11.087	TONE11SUM	3	2	2	19.5	yes	40	1	2.528	2.533	3	100	27020	HAPO	-9999	-9999	44.33958817	-67.7169342	-9999	-9999	-9999	-9999	-9999	NA	-9999	-9999	R/48	180	-9999	SS	NEA	2	2	2064. TONE11SUM:3023661:28	2051. 3023661	228
3023661	29	2011	11.087	TONE11SUM	3	2	2	19.716	yes	30	2	2.528	2.533	3	100	27022	HAPO	-9999	-9999	44.3904953	-67.64414978	-9999	-9999	-9999	-9999	-9999	NA	-9999	-9999	R/49	0	-9999	SS	NEA	2	2	2064. TONE11SUM:3023661:28	2051. 3023661	228
3023662	29	2011	12.395	TONE11SUM	3	2	2	19.728	yes	30	2	1.5	3	3	100	27026	HAPO	-9999	-9999	44.37303162	-67.62651825	-9999	-9999	-9999	-9999	-9999	NA	-9999	-9999	R/49	0	-9999	SS	NEA	2	2	2065. TONE11SUM:3023662:28	2052. 3023662	228
3023662	29	2011	12.395	TONE11SUM	3	2	2	19.729	yes	30	2	1.5	3	3	100	27027	HAPO	-9999	-9999	44.37303162	-67.62651825	-9999	-9999	-9999	-9999	-9999	NA	-9999	-9999	R/49	0	-9999	SS	NEA	2	2	2065. TONE11SUM:3023662:28	2052. 3023662	228
3023662	29	2011	12.395	TONE11SUM	3	2	2	19.777	yes	30	2	1.5	3	3	100	27029	HAPO	-9999	-9999	44.30641937	-67.55922699	-9999	-9999	-9999	-9999	-9999	NA	-9999	-9999	R/49	270	-9999	SS	NEA	2	2	2065. TONE11SUM:3023662:28	2052. 3023662	228
3023662	29	2011	12.395	TONE11SUM	3	2	2	19.724	yes	30	2	1.5	3	3	100	27024	HAPO	-9999	-9999	44.37984848	-67.63344574	-9999	-9999	-9999	-9999	-9999	NA	-9999	-9999	R/49	15	-9999	SS	NEA	2	2	2065. TONE11SUM:3023662:28	2052. 3023662	228
3023662	29	2011	12.395	TONE11SUM	3	2	2	19.728	yes	30	2	1.5	3	3	100	27026	HAPO	-9999	-9999	44.37303162	-67.62651825	-9999	-9999	-9999	-9999	-9999	NA	-9999	-9999	R/49	0	-9999	SS	NEA	2	2	2065. TONE11SUM:3023662:28	2052. 3023662	228
3023662	29	2011	12.395	TONE11SUM	3	2	2	19.724	yes	30	2	1.5	3	3	100	27024	HAPO	-9999	-9999	44.37984848	-67.63344574	-9999	-9999	-9999	-9999	-9999	NA	-9999	-9999	R/49	15	-9999	SS	NEA	2	2	2065. TONE11SUM:3023662:28	2052. 3023662	228
3023662	29	2011	12.395	TONE11SUM	3	2	2	19.736	yes	30	2	1.5	3	3	100	27028	HAPO	-9999	-9999	44.36320877	-67.61660004	-9999	-9999	-9999	-9999	-9999	NA	-9999	-9999	R/49	10	-9999	SS	NEA	2	2	2065. TONE11SUM:3023662:28	2052. 3023662	228
3023662	29	2011	12.395	TONE11SUM	3	2	2	19.729	yes	30	2	1.5	3	3	100	27027	HAPO	-9999	-9999	44.37303162	-67.62651825	-9999	-9999	-9999	-9999	-9999	NA	-9999	-9999	R/49	0	-9999	SS	NEA	2	2	2065. TONE11SUM:3023662:28	2052. 3023662	228
3023662	29	2011	12.395	TONE11SUM	3	2	2	19.777	yes	30	2	1.5	3	3	100	27029	HAPO	-9999	-9999	44.30641937	-67.55922699	-9999	-9999	-9999	-9999	-9999	NA	-9999	-9999	R/49	270	-9999	SS	NEA	2	2	2065. TONE11SUM:3023662:28	2052. 3023662	228
3023662	29	2011	12.395	TONE11SUM	3	2	2	19.724	yes	30	2	1.5	3	3	100	27025	HAPO	-9999	-9999	44.37909317	-67.63267517	-9999	-9999	-9999	-9999	-9999	NA	-9999	-9999	R/49	15	-9999	SS	NEA	2	2	2065. TONE11SUM:3023662:28	2052. 3023662	228
3023662	29	2011	12.395	TONE11SUM	3	2	2	19.724	yes	30	2	1.5	3	3	100	27025	HAPO	-9999	-9999	44.37909317	-67.63267517	-9999	-9999	-9999	-9999	-9999	NA	-9999	-9999	R/49	15	-9999	SS	NEA	2	2	2065. TONE11SUM:3023662:28	2052. 3023662	228
3023662	29	2011	12.395	TONE11SUM	3	2	2	19.736	yes	30	2	1.5	3	3	100	27028	HAPO	-9999	-9999	44.36320877	-67.61660004	-9999	-9999	-9999	-9999	-9999	NA	-9999	-9999	R/49	10	-9999	SS	NEA	2	2	2065. TONE11SUM:3023662:28	2052. 3023662	228
3023663	29	2011	10.328	TONE11SUM	3	2	2	19.989	yes	20	2	2.813	2.5	3	100	27037	HAPO	-9999	-9999	44.32387161	-67.46878815	-9999	-9999	-9999	-9999	-9999	NA	-9999	-9999	R/50	180	-9999	SS	NEA	2	2	2067. TONE11SUM:3023663:28	2054. 3023663	228
3023663	29	2011	10.328	TONE11SUM	3	2	2	19.989	yes	20	2	2.813	2.5	3	100	27037	HAPO	-9999	-9999	44.32387161	-67.46878815	-9999	-9999	-9999	-9999	-9999	NA	-9999	-9999	R/50	180	-9999	SS	NEA	2	2	2067. TONE11SUM:3023663:28	2054. 3023663	228
3023665	14	2012	3.532	TONE12SPR	5	2	1	NA		NA	NA	3.4	3.25	3	100	NA		-9999	-9999	NA	NA	-9999	-9999	-9999	-9999	-9999	NA	-9999	-9999		NA	-9999	SS	NEA	2	5	9757. TONE12SPR:3023665:13	9512. 3023665	108
3023665	29	2011	0.165	TONE11SUM	3	2	2	NA		NA	NA	2.8	2	3	100	NA		-9999	-9999	NA	NA	-9999	-9999	-9999	-9999	-9999	NA	-9999	-9999		NA	-9999	SS	NEA	2	2	9760. TONE11SUM:3023665:28	9515. 3023665	228
3023665	39	2012	12.565	TONE12FAL	6	2	3	NA		NA	NA	2.8	2.75	3	100	NA		-9999	-9999	NA	NA	-9999	-9999	-9999	-9999	-9999	NA	-9999	-9999		NA	-9999	SS	NEA	2	4	9758. TONE12FAL:3023665:38	9513. 3023665	308
3023666	14	2012	10.944	TONE12SPR	5	2	1	NA		NA	NA	3.062	3.25	3	100	NA		-9999	-9999	NA	NA	-9999	-9999	-9999	-9999	-9999	NA	-9999	-9999		NA	-9999	SS	NEA	2	5	9765. TONE12SPR:3023666:13	9520. 3023666	108
3023666	29	2011	1.656	TONE11SUM	3	2	2	19.057	yes	0	0	3.2	3	3	100	27401	HUWH	-9999	-9999	44.26913834	-67.03348541	-9999	-9999	-9999	-9999	-9999	NA	-9999	-9999	R/33	120	-9999	SS	NEA	2	2	2093. TONE11SUM:3023666:28	2080. 3023666	228
3023666	29	2011	1.656	TONE11SUM	3	2	2	19.057	yes	0	0	3.2	3	3	100	27401	HUWH	-9999	-9999	44.26913834	-67.03348541	-9999	-9999	-9999	-9999	-9999	NA	-9999	-9999	R/33	120	-9999	SS	NEA	2	2	2093. TONE11SUM:3023666:28	2080. 3023666	228
3023666	39	2012	1.73	TONE12FAL	6	2	3	NA		NA	NA	2.8	2.75	3	100	NA		-9999	-9999	NA	NA	-9999	-9999	-9999	-9999	-9999	NA	-9999	-9999		NA	-9999	SS	NEA	2	4	9766. TONE12FAL:3023666:38	9521. 3023666	308
3023667	29	2011	7.012	TONE11SUM	3	2	2	19.079	yes	0	0	3.53	3	3	100	27402	HAPO	-9999	-9999	44.2931633	-66.9964447	-9999	-9999	-9999	-9999	-9999	NA	-9999	-9999	R/33	0	-9999	SS	NEA	2	2	2094. TONE11SUM:3023667:28	2081. 3023667	228
3023667	29	2011	7.012	TONE11SUM	3	2	2	19.079	yes	0	0	3.53	3	3	100	27402	HAPO	-9999	-9999	44.2931633	-66.9964447	-9999	-9999	-9999	-9999	-9999	NA	-9999	-9999	R/33	0	-9999	SS	NEA	2	2	2094. TONE11SUM:3023667:28	2081. 3023667	228
3023671	15	2012	8.186	TONE12SPR	5	2	1	NA		NA	NA	1.949	3.792	0.277	100	NA		-9999	-9999	NA	NA	-9999	-9999	-9999	-9999	-9999	NA	-9999	-9999		NA	-9999	SS	NEA	2	5	9774. TONE12SPR:3023671:14	9529. 3023671	116
3023671	29	2011	8.901	TONE11SUM	3	2	2	19.482	yes	0	2	3.052	2.374	3	100	27414	FIWH	1	0	44.30861282	-66.43891144	2	back	TC1	UNKNOWN	Animal	NA	243	N	R/56	0	1	SS	NEA	2	2	2099. TONE11SUM:3023671:28	2086. 3023671	228
3023671	29	2011	8.901	TONE11SUM	3	2	2	19.481	yes	0	2	3.052	2.374	3	100	27413	HAPO	-9999	-9999	44.30992126	-66.4405899	-9999	-9999	-9999	-9999	-9999	NA	-9999	-9999	R/56	0	-9999	SS	NEA	2	2	2099. TONE11SUM:3023671:28	2086. 3023671	228
3023671	29	2011	8.901	TONE11SUM	3	2	2	19.482	yes	0	2	3.052	2.374	3	100	27414	FIWH	1	1	44.30861282	-66.43891144	1	front	TC1	UNKNOWN	Animal	NA	243	N	R/56	0	1	SS	NEA	2	2	2099. TONE11SUM:3023671:28	2086. 3023671	228
3023671	29	2011	8.901	TONE11SUM	3	2	2	19.474	yes	0	2	3.052	2.374	3	100	27410	HAPO	-9999	-9999	44.31713486	-66.44991302	-9999	-9999	-9999	-9999	-9999	NA	-9999	-9999	R/56	320	-9999	SS	NEA	2	2	2099. TONE11SUM:3023671:28	2086. 3023671	228
3023671	29	2011	8.901	TONE11SUM	3	2	2	19.475	yes	0	2	3.052	2.374	3	100	27411	HAPO	-9999	-9999	44.31713486	-66.44991302	-9999	-9999	-9999	-9999	-9999	NA	-9999	-9999	R/56	0	-9999	SS	NEA	2	2	2099. TONE11SUM:3023671:28	2086. 3023671	228
3023671	29	2011	8.901	TONE11SUM	3	2	2	19.475	yes	0	2	3.052	2.374	3	100	27411	HAPO	-9999	-9999	44.31713486	-66.44991302	-9999	-9999	-9999	-9999	-9999	NA	-9999	-9999	R/56	0	-9999	SS	NEA	2	2	2099. TONE11SUM:3023671:28	2086. 3023671	228
3023671	29	2011	8.901	TONE11SUM	3	2	2	19.481	yes	0	2	3.052	2.374	3	100	27413	HAPO	-9999	-9999	44.30992126	-66.4405899	-9999	-9999	-9999	-9999	-9999	NA	-9999	-9999	R/56	0	-9999	SS	NEA	2	2	2099. TONE11SUM:3023671:28	2086. 3023671	228
3023671	29	2011	8.901	TONE11SUM	3	2	2	19.477	yes	0	2	3.052	2.374	3	100	27412	HAPO	-9999	-9999	44.3138504	-66.44565582	-9999	-9999	-9999	-9999	-9999	NA	-9999	-9999	R/56	45	-9999	SS	NEA	2	2	2099. TONE11SUM:3023671:28	2086. 3023671	228
3023671	29	2011	8.901	TONE11SUM	3	2	2	19.477	yes	0	2	3.052	2.374	3	100	27412	HAPO	-9999	-9999	44.3138504	-66.44565582	-9999	-9999	-9999	-9999	-9999	NA	-9999	-9999	R/56	45	-9999	SS	NEA	2	2	2099. TONE11SUM:3023671:28	2086. 3023671	228
3023671	29	2011	8.901	TONE11SUM	3	2	2	19.474	yes	0	2	3.052	2.374	3	100	27410	HAPO	-9999	-9999	44.31713486	-66.44991302	-9999	-9999	-9999	-9999	-9999	NA	-9999	-9999	R/56	320	-9999	SS	NEA	2	2	2099. TONE11SUM:3023671:28	2086. 3023671	228
3023671	39	2012	8.262	TONE12FAL	6	2	3	NA		NA	NA	3.771	3.25	3	100	NA		-9999	-9999	NA	NA	-9999	-9999	-9999	-9999	-9999	NA	-9999	-9999		NA	-9999	SS	NEA	2	4	9773. TONE12FAL:3023671:38	9528. 3023671	308
3023672	15	2012	5.74	TONE12SPR	5	2	1	NA		NA	NA	2.224	3.563	0.582	100	NA		-9999	-9999	NA	NA	-9999	-9999	-9999	-9999	-9999	NA	-9999	-9999		NA	-9999	SS	NEA	2	5	9780. TONE12SPR:3023672:14	9535. 3023672	116
3023672	29	2011	3.388	TONE11SUM	3	2	2	19.535	yes	0	2	3.217	2.108	3	100	27415	HAPO	-9999	-9999	44.29016113	-66.38528442	-9999	-9999	-9999	-9999	-9999	NA	-9999	-9999	R/57	190	-9999	SS	NEA	2	2	2100. TONE11SUM:3023672:28	2087. 3023672	228
3023672	29	2011	3.388	TONE11SUM	3	2	2	19.535	yes	0	2	3.217	2.108	3	100	27415	HAPO	-9999	-9999	44.29016113	-66.38528442	-9999	-9999	-9999	-9999	-9999	NA	-9999	-9999	R/57	190	-9999	SS	NEA	2	2	2100. TONE11SUM:3023672:28	2087. 3023672	228
3023672	39	2012	6.967	TONE12FAL	6	2	3	19.169	yes	0	1	3.013	3.367	3	100	28809	HAPO	-9999	-9999	44.22781754	-66.32172394	-9999	-9999	-9999	-9999	-9999	NA	-9999	-9999	A/28	165	-9999	SS	NEA	2	4	2342. TONE12FAL:3023672:38	2327. 3023672	308
3023672	39	2012	6.967	TONE12FAL	6	2	3	19.169	yes	0	1	3.013	3.367	3	100	28809	HAPO	-9999	-9999	44.22781754	-66.32172394	-9999	-9999	-9999	-9999	-9999	NA	-9999	-9999	A/28	165	-9999	SS	NEA	2	4	2342. TONE12FAL:3023672:38	2327. 3023672	308
3023673	30	2011	10.67	TONE11SUM	3	2	2	16.621	yes	30	2	1.4	3	3	94.927758	27555	HAPO	-9999	-9999	44.23467255	-66.21343994	-9999	-9999	-9999	-9999	-9999	NA	-9999	-9999	R/76	180	-9999	SS	NEA	2	2	2134. TONE11SUM:3023673:29	2121. 3023673	236
3023673	30	2011	10.67	TONE11SUM	3	2	2	16.623	yes	30	2	1.4	3	3	94.927758	27556	HAPO	-9999	-9999	44.23716736	-66.21177673	-9999	-9999	-9999	-9999	-9999	NA	-9999	-9999	R/76	180	-9999	SS	NEA	2	2	2134. TONE11SUM:3023673:29	2121. 3023673	236
3023673	30	2011	10.67	TONE11SUM	3	2	2	16.621	yes	30	2	1.4	3	3	94.927758	27555	HAPO	-9999	-9999	44.23467255	-66.21343994	-9999	-9999	-9999	-9999	-9999	NA	-9999	-9999	R/76	180	-9999	SS	NEA	2	2	2134. TONE11SUM:3023673:29	2121. 3023673	236
3023673	30	2011	10.67	TONE11SUM	3	2	2	16.621	yes	30	2	1.4	3	3	94.927758	27554	HAPO	-9999	-9999	44.23467255	-66.21343994	-9999	-9999	-9999	-9999	-9999	NA	-9999	-9999	R/76	0	-9999	SS	NEA	2	2	2134. TONE11SUM:3023673:29	2121. 3023673	236
3023673	30	2011	10.67	TONE11SUM	3	2	2	16.621	yes	30	2	1.4	3	3	94.927758	27554	HAPO	-9999	-9999	44.23467255	-66.21343994	-9999	-9999	-9999	-9999	-9999	NA	-9999	-9999	R/76	0	-9999	SS	NEA	2	2	2134. TONE11SUM:3023673:29	2121. 3023673	236
3023673	30	2011	10.67	TONE11SUM	3	2	2	16.637	yes	30	2	1.4	3	3	94.927758	27558	HAPO	-9999	-9999	44.25809479	-66.19750977	-9999	-9999	-9999	-9999	-9999	NA	-9999	-9999	R/76	0	-9999	SS	NEA	2	2	2134. TONE11SUM:3023673:29	2121. 3023673	236
3023673	30	2011	10.67	TONE11SUM	3	2	2	16.637	yes	30	2	1.4	3	3	94.927758	27558	HAPO	-9999	-9999	44.25809479	-66.19750977	-9999	-9999	-9999	-9999	-9999	NA	-9999	-9999	R/76	0	-9999	SS	NEA	2	2	2134. TONE11SUM:3023673:29	2121. 3023673	236
3023673	30	2011	10.67	TONE11SUM	3	2	2	16.623	yes	30	2	1.4	3	3	94.927758	27556	HAPO	-9999	-9999	44.23716736	-66.21177673	-9999	-9999	-9999	-9999	-9999	NA	-9999	-9999	R/76	180	-9999	SS	NEA	2	2	2134. TONE11SUM:3023673:29	2121. 3023673	236
3023693	41	2012	12.392	TONE12FAL	6	2	3	NA		NA	NA	4.2	2	3	100	NA		-9999	-9999	NA	NA	-9999	-9999	-9999	-9999	-9999	NA	-9999	-9999		NA	-9999	SS	NEA	2	4	9789. TONE12FAL:3023693:40	9544. 3023693	324
3023699	41	2012	7.563	TONE12FAL	6	2	3	17.623	yes	20	1	4.6	1.5	3	100	28969	FIWH	1	1	44.01599121	-62.9551506	1	front	GF2	SWIMMING	Animal	NA	97	Y	A/39	300	1	SS	NEA	2	4	2387. TONE12FAL:3023699:40	2372. 3023699	324
3023699	41	2012	7.563	TONE12FAL	6	2	3	17.623	yes	20	1	4.6	1.5	3	100	28969	FIWH	1	0	44.01599121	-62.9551506	2	back	GF2	SWIMMING	Animal	NA	97	Y	A/39	300	1	SS	NEA	2	4	2387. TONE12FAL:3023699:40	2372. 3023699	324
3023700	41	2012	4.861	TONE12FAL	6	2	3	NA		NA	NA	4.6	1.5	3	100	NA		-9999	-9999	NA	NA	-9999	-9999	-9999	-9999	-9999	NA	-9999	-9999		NA	-9999	SS	NEA	2	4	9790. TONE12FAL:3023700:40	9545. 3023700	324
3023891	29	2011	10.319	TONE11SUM	3	2	2	NA		NA	NA	1	3	3	82.999783	NA		-9999	-9999	NA	NA	-9999	-9999	-9999	-9999	-9999	NA	-9999	-9999		NA	-9999	SS	NEA	2	2	9792. TONE11SUM:3023891:28	9547. 3023891	228
3023892	29	2011	10.415	TONE11SUM	3	2	2	NA		NA	NA	1	3	2	89.645146	NA		-9999	-9999	NA	NA	-9999	-9999	-9999	-9999	-9999	NA	-9999	-9999		NA	-9999	SS	NEA	2	2	9793. TONE11SUM:3023892:28	9548. 3023892	228
3023893	29	2011	14.394	TONE11SUM	3	2	2	NA		NA	NA	1.3	3.031	1.503	52.831555	NA		-9999	-9999	NA	NA	-9999	-9999	-9999	-9999	-9999	NA	-9999	-9999		NA	-9999	SS	NEA	2	2	9796. TONE11SUM:3023893:28	9551. 3023893	228
3023894	29	2011	8.697	TONE11SUM	3	2	2	NA		NA	NA	2.33	3.459	3	59.521148	NA		-9999	-9999	NA	NA	-9999	-9999	-9999	-9999	-9999	NA	-9999	-9999		NA	-9999	SS	NEA	2	2	9800. TONE11SUM:3023894:28	9555. 3023894	228
3023895	29	2011	14.657	TONE11SUM	3	2	2	NA		NA	NA	1.791	3.265	3	88.854055	NA		-9999	-9999	NA	NA	-9999	-9999	-9999	-9999	-9999	NA	-9999	-9999		NA	-9999	SS	NEA	2	2	9801. TONE11SUM:3023895:28	9556. 3023895	228
3023897	29	2011	5.923	TONE11SUM	3	2	2	13.405	yes	0	2	0.812	2.894	2.788	72.087879	27158	HAPO	-9999	-9999	44.28969193	-68.16799164	-9999	-9999	-9999	-9999	-9999	NA	-9999	-9999	R/31	0	-9999	SS	NEA	2	2	2085. TONE11SUM:3023897:28	2072. 3023897	228
3023897	29	2011	5.923	TONE11SUM	3	2	2	13.404	yes	0	2	0.812	2.894	2.788	72.087879	27157	HAPO	-9999	-9999	44.28969193	-68.16799164	-9999	-9999	-9999	-9999	-9999	NA	-9999	-9999	R/31	195	-9999	SS	NEA	2	2	2085. TONE11SUM:3023897:28	2072. 3023897	228
3023897	29	2011	5.923	TONE11SUM	3	2	2	13.405	yes	0	2	0.812	2.894	2.788	72.087879	27159	HAPO	-9999	-9999	44.2887001	-68.1678009	-9999	-9999	-9999	-9999	-9999	NA	-9999	-9999	R/31	195	-9999	SS	NEA	2	2	2085. TONE11SUM:3023897:28	2072. 3023897	228
3023897	29	2011	5.923	TONE11SUM	3	2	2	13.404	yes	0	2	0.812	2.894	2.788	72.087879	27157	HAPO	-9999	-9999	44.28969193	-68.16799164	-9999	-9999	-9999	-9999	-9999	NA	-9999	-9999	R/31	195	-9999	SS	NEA	2	2	2085. TONE11SUM:3023897:28	2072. 3023897	228
3023897	29	2011	5.923	TONE11SUM	3	2	2	13.405	yes	0	2	0.812	2.894	2.788	72.087879	27159	HAPO	-9999	-9999	44.2887001	-68.1678009	-9999	-9999	-9999	-9999	-9999	NA	-9999	-9999	R/31	195	-9999	SS	NEA	2	2	2085. TONE11SUM:3023897:28	2072. 3023897	228
3023897	29	2011	5.923	TONE11SUM	3	2	2	13.405	yes	0	2	0.812	2.894	2.788	72.087879	27158	HAPO	-9999	-9999	44.28969193	-68.16799164	-9999	-9999	-9999	-9999	-9999	NA	-9999	-9999	R/31	0	-9999	SS	NEA	2	2	2085. TONE11SUM:3023897:28	2072. 3023897	228
3023898	29	2011	7.766	TONE11SUM	3	2	2	NA		NA	NA	1.369	2.615	2.231	100	NA		-9999	-9999	NA	NA	-9999	-9999	-9999	-9999	-9999	NA	-9999	-9999		NA	-9999	SS	NEA	2	2	9805. TONE11SUM:3023898:28	9560. 3023898	228
3023899	15	2012	2.275	TONE12SPR	5	2	1	NA		NA	NA	3	2.5	3	100	NA		-9999	-9999	NA	NA	-9999	-9999	-9999	-9999	-9999	NA	-9999	-9999		NA	-9999	SS	NEA	2	5	9807. TONE12SPR:3023899:14	9562. 3023899	116
3023899	29	2011	16.971	TONE11SUM	3	2	2	18.999	yes	70	1	2.027	2.966	2.441	100	27013	HAPO	-9999	-9999	44.25286865	-67.96334076	-9999	-9999	-9999	-9999	-9999	NA	-9999	-9999	R/46	0	-9999	SS	NEA	2	2	2062. TONE11SUM:3023899:28	2049. 3023899	228
3023899	29	2011	16.971	TONE11SUM	3	2	2	18.999	yes	70	1	2.027	2.966	2.441	100	27013	HAPO	-9999	-9999	44.25286865	-67.96334076	-9999	-9999	-9999	-9999	-9999	NA	-9999	-9999	R/46	0	-9999	SS	NEA	2	2	2062. TONE11SUM:3023899:28	2049. 3023899	228
3023899	42	2012	2.245	TONE12FAL	6	2	3	19.188	yes	20	1	2.8	3	3	100	28989	HAPO	-9999	-9999	44.31022644	-67.91122437	-9999	-9999	-9999	-9999	-9999	NA	-9999	-9999	A/26	-1	-9999	SS	NEA	2	4	2395. TONE12FAL:3023899:41	2380. 3023899	332
3023899	42	2012	2.245	TONE12FAL	6	2	3	19.188	yes	20	1	2.8	3	3	100	28989	HAPO	-9999	-9999	44.31022644	-67.91122437	-9999	-9999	-9999	-9999	-9999	NA	-9999	-9999	A/26	-1	-9999	SS	NEA	2	4	2395. TONE12FAL:3023899:41	2380. 3023899	332
3023900	15	2012	12.136	TONE12SPR	5	2	1	NA		NA	NA	3	2.5	3	100	NA		-9999	-9999	NA	NA	-9999	-9999	-9999	-9999	-9999	NA	-9999	-9999		NA	-9999	SS	NEA	2	5	9818. TONE12SPR:3023900:14	9573. 3023900	116
3023900	29	2011	8.532	TONE11SUM	3	2	2	NA		NA	NA	2.63	2.583	2.583	100	NA		-9999	-9999	NA	NA	-9999	-9999	-9999	-9999	-9999	NA	-9999	-9999		NA	-9999	SS	NEA	2	2	9820. TONE11SUM:3023900:28	9575. 3023900	228
3023900	42	2012	12.245	TONE12FAL	6	2	3	19.217	yes	20	1	2.8	3	3	100	28991	HAPO	-9999	-9999	44.27287674	-67.86435699	-9999	-9999	-9999	-9999	-9999	NA	-9999	-9999	A/26	300	-9999	SS	NEA	2	4	2396. TONE12FAL:3023900:41	2381. 3023900	332
3023900	42	2012	12.245	TONE12FAL	6	2	3	19.21	yes	20	1	2.8	3	3	100	28990	HAPO	-9999	-9999	44.28152847	-67.87516022	-9999	-9999	-9999	-9999	-9999	NA	-9999	-9999	A/26	290	-9999	SS	NEA	2	4	2396. TONE12FAL:3023900:41	2381. 3023900	332
3023900	42	2012	12.245	TONE12FAL	6	2	3	19.217	yes	20	1	2.8	3	3	100	28991	HAPO	-9999	-9999	44.27287674	-67.86435699	-9999	-9999	-9999	-9999	-9999	NA	-9999	-9999	A/26	300	-9999	SS	NEA	2	4	2396. TONE12FAL:3023900:41	2381. 3023900	332
3023900	42	2012	12.245	TONE12FAL	6	2	3	19.21	yes	20	1	2.8	3	3	100	28990	HAPO	-9999	-9999	44.28152847	-67.87516022	-9999	-9999	-9999	-9999	-9999	NA	-9999	-9999	A/26	290	-9999	SS	NEA	2	4	2396. TONE12FAL:3023900:41	2381. 3023900	332
3023901	29	2011	10.341	TONE11SUM	3	2	2	NA		NA	NA	3.099	2.5	3	100	NA		-9999	-9999	NA	NA	-9999	-9999	-9999	-9999	-9999	NA	-9999	-9999		NA	-9999	SS	NEA	2	2	9828. TONE11SUM:3023901:28	9583. 3023901	228
3023902	29	2011	3.05	TONE11SUM	3	2	2	19.791	yes	30	2	1.5	3	3	100	27031	WSDO	-9999	-9999	44.28733826	-67.54006195	-9999	-9999	-9999	-9999	-9999	NA	-9999	-9999	R/49	260	-9999	SS	NEA	2	2	2066. TONE11SUM:3023902:28	2053. 3023902	228
3023902	29	2011	3.05	TONE11SUM	3	2	2	19.79	yes	30	2	1.5	3	3	100	27030	WSDO	-9999	-9999	44.28885269	-67.54161072	-9999	-9999	-9999	-9999	-9999	NA	-9999	-9999	R/49	200	-9999	SS	NEA	2	2	2066. TONE11SUM:3023902:28	2053. 3023902	228
3023902	29	2011	3.05	TONE11SUM	3	2	2	19.791	yes	30	2	1.5	3	3	100	27031	WSDO	-9999	-9999	44.28733826	-67.54006195	-9999	-9999	-9999	-9999	-9999	NA	-9999	-9999	R/49	260	-9999	SS	NEA	2	2	2066. TONE11SUM:3023902:28	2053. 3023902	228
3023902	29	2011	3.05	TONE11SUM	3	2	2	19.799	yes	30	2	1.5	3	3	100	27033	WSDO	-9999	-9999	44.27580261	-67.52854156	-9999	-9999	-9999	-9999	-9999	NA	-9999	-9999	R/49	260	-9999	SS	NEA	2	2	2066. TONE11SUM:3023902:28	2053. 3023902	228
3023902	29	2011	3.05	TONE11SUM	3	2	2	19.79	yes	30	2	1.5	3	3	100	27030	WSDO	-9999	-9999	44.28885269	-67.54161072	-9999	-9999	-9999	-9999	-9999	NA	-9999	-9999	R/49	200	-9999	SS	NEA	2	2	2066. TONE11SUM:3023902:28	2053. 3023902	228
3023902	29	2011	3.05	TONE11SUM	3	2	2	19.799	yes	30	2	1.5	3	3	100	27033	WSDO	-9999	-9999	44.27580261	-67.52854156	-9999	-9999	-9999	-9999	-9999	NA	-9999	-9999	R/49	260	-9999	SS	NEA	2	2	2066. TONE11SUM:3023902:28	2053. 3023902	228
3023902	29	2011	3.05	TONE11SUM	3	2	2	19.798	yes	30	2	1.5	3	3	100	27032	HAPO	-9999	-9999	44.27890778	-67.53160858	-9999	-9999	-9999	-9999	-9999	NA	-9999	-9999	R/49	5	-9999	SS	NEA	2	2	2066. TONE11SUM:3023902:28	2053. 3023902	228
3023902	29	2011	3.05	TONE11SUM	3	2	2	19.798	yes	30	2	1.5	3	3	100	27032	HAPO	-9999	-9999	44.27890778	-67.53160858	-9999	-9999	-9999	-9999	-9999	NA	-9999	-9999	R/49	5	-9999	SS	NEA	2	2	2066. TONE11SUM:3023902:28	2053. 3023902	228
3023903	29	2011	20.405	TONE11SUM	3	2	2	NA		NA	NA	2.639	2.747	3	100	NA		-9999	-9999	NA	NA	-9999	-9999	-9999	-9999	-9999	NA	-9999	-9999		NA	-9999	SS	NEA	2	2	9835. TONE11SUM:3023903:28	9590. 3023903	228
3023905	29	2011	0.678	TONE11SUM	3	2	2	NA		NA	NA	3	3	3	100	NA		-9999	-9999	NA	NA	-9999	-9999	-9999	-9999	-9999	NA	-9999	-9999		NA	-9999	SS	NEA	2	2	9839. TONE11SUM:3023905:28	9594. 3023905	228
3023906	14	2012	2.888	TONE12SPR	5	2	1	NA		NA	NA	3.129	3.25	3	100	NA		-9999	-9999	NA	NA	-9999	-9999	-9999	-9999	-9999	NA	-9999	-9999		NA	-9999	SS	NEA	2	5	9840. TONE12SPR:3023906:13	9595. 3023906	108
3023906	29	2011	13.001	TONE11SUM	3	2	2	NA		NA	NA	2.796	3	3	100	NA		-9999	-9999	NA	NA	-9999	-9999	-9999	-9999	-9999	NA	-9999	-9999		NA	-9999	SS	NEA	2	2	9842. TONE11SUM:3023906:28	9597. 3023906	228
3023906	39	2012	12.268	TONE12FAL	6	2	3	NA		NA	NA	3.131	2.628	3	100	NA		-9999	-9999	NA	NA	-9999	-9999	-9999	-9999	-9999	NA	-9999	-9999		NA	-9999	SS	NEA	2	4	9841. TONE12FAL:3023906:38	9596. 3023906	308
3023907	14	2012	11.575	TONE12SPR	5	2	1	NA		NA	NA	3.095	3.25	3	100	NA		-9999	-9999	NA	NA	-9999	-9999	-9999	-9999	-9999	NA	-9999	-9999		NA	-9999	SS	NEA	2	5	9847. TONE12SPR:3023907:13	9602. 3023907	108
3023907	39	2012	2.028	TONE12FAL	6	2	3	NA		NA	NA	3.5	2.25	3	100	NA		-9999	-9999	NA	NA	-9999	-9999	-9999	-9999	-9999	NA	-9999	-9999		NA	-9999	SS	NEA	2	4	9848. TONE12FAL:3023907:38	9603. 3023907	308
3023912	39	2012	2.691	TONE12FAL	6	2	3	NA		NA	NA	3.2	3.25	3	100	NA		-9999	-9999	NA	NA	-9999	-9999	-9999	-9999	-9999	NA	-9999	-9999		NA	-9999	SS	NEA	2	4	9853. TONE12FAL:3023912:38	9608. 3023912	308
3023913	30	2011	4.935	TONE11SUM	3	2	2	16.591	yes	30	2	1.4	3	3	78.71436	27551	HAPO	-9999	-9999	44.1893959	-66.24423981	-9999	-9999	-9999	-9999	-9999	NA	-9999	-9999	R/76	0	-9999	SS	NEA	2	2	2133. TONE11SUM:3023913:29	2120. 3023913	236
3023913	30	2011	4.935	TONE11SUM	3	2	2	16.596	yes	30	2	1.4	3	3	78.71436	27553	HAPO	-9999	-9999	44.19609451	-66.23944092	-9999	-9999	-9999	-9999	-9999	NA	-9999	-9999	R/76	0	-9999	SS	NEA	2	2	2133. TONE11SUM:3023913:29	2120. 3023913	236
3023913	30	2011	4.935	TONE11SUM	3	2	2	16.588	yes	30	2	1.4	3	3	78.71436	27550	HAPO	-9999	-9999	44.1852684	-66.24730682	-9999	-9999	-9999	-9999	-9999	NA	-9999	-9999	R/76	0	-9999	SS	NEA	2	2	2133. TONE11SUM:3023913:29	2120. 3023913	236
3023913	30	2011	4.935	TONE11SUM	3	2	2	16.591	yes	30	2	1.4	3	3	78.71436	27551	HAPO	-9999	-9999	44.1893959	-66.24423981	-9999	-9999	-9999	-9999	-9999	NA	-9999	-9999	R/76	0	-9999	SS	NEA	2	2	2133. TONE11SUM:3023913:29	2120. 3023913	236
3023913	30	2011	4.935	TONE11SUM	3	2	2	16.588	yes	30	2	1.4	3	3	78.71436	27550	HAPO	-9999	-9999	44.1852684	-66.24730682	-9999	-9999	-9999	-9999	-9999	NA	-9999	-9999	R/76	0	-9999	SS	NEA	2	2	2133. TONE11SUM:3023913:29	2120. 3023913	236
3023913	30	2011	4.935	TONE11SUM	3	2	2	16.596	yes	30	2	1.4	3	3	78.71436	27553	HAPO	-9999	-9999	44.19609451	-66.23944092	-9999	-9999	-9999	-9999	-9999	NA	-9999	-9999	R/76	0	-9999	SS	NEA	2	2	2133. TONE11SUM:3023913:29	2120. 3023913	236
3023913	39	2012	7.934	TONE12FAL	6	2	3	NA		NA	NA	3.2	3.25	3	78.71436	NA		-9999	-9999	NA	NA	-9999	-9999	-9999	-9999	-9999	NA	-9999	-9999		NA	-9999	SS	NEA	2	4	9858. TONE12FAL:3023913:38	9613. 3023913	308
3023933	41	2012	0.344	TONE12FAL	6	2	3	NA		NA	NA	4.2	2	3	100	NA		-9999	-9999	NA	NA	-9999	-9999	-9999	-9999	-9999	NA	-9999	-9999		NA	-9999	SS	NEA	2	4	9863. TONE12FAL:3023933:40	9618. 3023933	324
3023934	41	2012	12.04	TONE12FAL	6	2	3	NA		NA	NA	4.139	2	3	100	NA		-9999	-9999	NA	NA	-9999	-9999	-9999	-9999	-9999	NA	-9999	-9999		NA	-9999	SS	NEA	2	4	9865. TONE12FAL:3023934:40	9620. 3023934	324
3023940	41	2012	11.993	TONE12FAL	6	2	3	NA		NA	NA	3.996	1.893	3	100	NA		-9999	-9999	NA	NA	-9999	-9999	-9999	-9999	-9999	NA	-9999	-9999		NA	-9999	SS	NEA	2	4	9867. TONE12FAL:3023940:40	9622. 3023940	324
3023941	41	2012	0.43	TONE12FAL	6	2	3	NA		NA	NA	3.8	2.333	3	100	NA		-9999	-9999	NA	NA	-9999	-9999	-9999	-9999	-9999	NA	-9999	-9999		NA	-9999	SS	NEA	2	4	9868. TONE12FAL:3023941:40	9623. 3023941	324
3024131	29	2011	13.403	TONE11SUM	3	2	2	23.272	yes	40	2	1	3	2.77	95.443645	27060	HAPO	-9999	-9999	44.22253418	-68.99213409	-9999	-9999	-9999	-9999	-9999	NA	-9999	-9999	R1/6	178	-9999	SS	NEA	2	2	2074. TONE11SUM:3024131:28	2061. 3024131	228
3024131	29	2011	13.403	TONE11SUM	3	2	2	23.272	yes	40	2	1	3	2.77	95.443645	27060	HAPO	-9999	-9999	44.22253418	-68.99213409	-9999	-9999	-9999	-9999	-9999	NA	-9999	-9999	R1/6	178	-9999	SS	NEA	2	2	2074. TONE11SUM:3024131:28	2061. 3024131	228
3024132	29	2011	16.194	TONE11SUM	3	2	2	NA		NA	NA	1	3.273	2.546	100	NA		-9999	-9999	NA	NA	-9999	-9999	-9999	-9999	-9999	NA	-9999	-9999		NA	-9999	SS	NEA	2	2	9871. TONE11SUM:3024132:28	9626. 3024132	228
3024133	29	2011	5.923	TONE11SUM	3	2	2	NA		NA	NA	1	3.5	2.634	60.185499	NA		-9999	-9999	NA	NA	-9999	-9999	-9999	-9999	-9999	NA	-9999	-9999		NA	-9999	SS	NEA	2	2	9874. TONE11SUM:3024133:28	9629. 3024133	228
3024134	29	2011	10.405	TONE11SUM	3	2	2	NA		NA	NA	1.5	2.593	3	59.767766	NA		-9999	-9999	NA	NA	-9999	-9999	-9999	-9999	-9999	NA	-9999	-9999		NA	-9999	SS	NEA	2	2	9880. TONE11SUM:3024134:28	9635. 3024134	228
3024134	39	2012	1.036	TONE12FAL	6	2	3	NA		NA	NA	2	3	3	59.767766	NA		-9999	-9999	NA	NA	-9999	-9999	-9999	-9999	-9999	NA	-9999	-9999		NA	-9999	SS	NEA	2	4	9878. TONE12FAL:3024134:38	9633. 3024134	308
3024135	29	2011	13.648	TONE11SUM	3	2	2	NA		NA	NA	2.124	3.51	3	100	NA		-9999	-9999	NA	NA	-9999	-9999	-9999	-9999	-9999	NA	-9999	-9999		NA	-9999	SS	NEA	2	2	9885. TONE11SUM:3024135:28	9640. 3024135	228
3024136	29	2011	1.062	TONE11SUM	3	2	2	NA		NA	NA	1.5	3	3	96.96119	NA		-9999	-9999	NA	NA	-9999	-9999	-9999	-9999	-9999	NA	-9999	-9999		NA	-9999	SS	NEA	2	2	9887. TONE11SUM:3024136:28	9642. 3024136	228
3024137	17	2012	8.886	TONE12SPR	5	2	1	NA		NA	NA	2	4	1	100	NA		-9999	-9999	NA	NA	-9999	-9999	-9999	-9999	-9999	NA	-9999	-9999		NA	-9999	SS	NEA	2	5	9889. TONE12SPR:3024137:16	9644. 3024137	132
3024137	29	2011	6.349	TONE11SUM	3	2	2	NA		NA	NA	1.2	3.5	2	100	NA		-9999	-9999	NA	NA	-9999	-9999	-9999	-9999	-9999	NA	-9999	-9999		NA	-9999	SS	NEA	2	2	9892. TONE11SUM:3024137:28	9647. 3024137	228
3024138	17	2012	4.076	TONE12SPR	5	2	1	NA		NA	NA	2	3.919	1.326	100	NA		-9999	-9999	NA	NA	-9999	-9999	-9999	-9999	-9999	NA	-9999	-9999		NA	-9999	SS	NEA	2	5	9894. TONE12SPR:3024138:16	9649. 3024138	132
3024138	29	2011	19.853	TONE11SUM	3	2	2	13.473	yes	0	2	1.074	2.763	2.526	100	27160	HAPO	-9999	-9999	44.17649841	-68.13259888	-9999	-9999	-9999	-9999	-9999	NA	-9999	-9999	R/31	0	-9999	SS	NEA	2	2	2086. TONE11SUM:3024138:28	2073. 3024138	228
3024138	29	2011	19.853	TONE11SUM	3	2	2	13.473	yes	0	2	1.074	2.763	2.526	100	27160	HAPO	-9999	-9999	44.17649841	-68.13259888	-9999	-9999	-9999	-9999	-9999	NA	-9999	-9999	R/31	0	-9999	SS	NEA	2	2	2086. TONE11SUM:3024138:28	2073. 3024138	228
3024139	29	2011	14.38	TONE11SUM	3	2	2	NA		NA	NA	1.495	2.526	2.74	100	NA		-9999	-9999	NA	NA	-9999	-9999	-9999	-9999	-9999	NA	-9999	-9999		NA	-9999	SS	NEA	2	2	9900. TONE11SUM:3024139:28	9655. 3024139	228
3024140	15	2012	1.742	TONE12SPR	5	2	1	NA		NA	NA	3	2.29	3	100	NA		-9999	-9999	NA	NA	-9999	-9999	-9999	-9999	-9999	NA	-9999	-9999		NA	-9999	SS	NEA	2	5	9904. TONE12SPR:3024140:14	9659. 3024140	116
3024140	29	2011	4.981	TONE11SUM	3	2	2	NA		NA	NA	3	2	2	100	NA		-9999	-9999	NA	NA	-9999	-9999	-9999	-9999	-9999	NA	-9999	-9999		NA	-9999	SS	NEA	2	2	9906. TONE11SUM:3024140:28	9661. 3024140	228
3024140	42	2012	1.574	TONE12FAL	6	2	3	NA		NA	NA	2.8	3	3	100	NA		-9999	-9999	NA	NA	-9999	-9999	-9999	-9999	-9999	NA	-9999	-9999		NA	-9999	SS	NEA	2	4	9901. TONE12FAL:3024140:41	9656. 3024140	332
3024141	15	2012	12.768	TONE12SPR	5	2	1	NA		NA	NA	3	2.25	3	100	NA		-9999	-9999	NA	NA	-9999	-9999	-9999	-9999	-9999	NA	-9999	-9999		NA	-9999	SS	NEA	2	5	9912. TONE12SPR:3024141:14	9667. 3024141	116
3024141	29	2011	18.119	TONE11SUM	3	2	2	NA		NA	NA	3.863	2.012	2.453	100	NA		-9999	-9999	NA	NA	-9999	-9999	-9999	-9999	-9999	NA	-9999	-9999		NA	-9999	SS	NEA	2	2	9914. TONE11SUM:3024141:28	9669. 3024141	228
3024141	42	2012	12.927	TONE12FAL	6	2	3	NA		NA	NA	2.8	2.927	3	100	NA		-9999	-9999	NA	NA	-9999	-9999	-9999	-9999	-9999	NA	-9999	-9999		NA	-9999	SS	NEA	2	4	9911. TONE12FAL:3024141:41	9666. 3024141	332
3024142	29	2011	2.134	TONE11SUM	3	2	2	NA		NA	NA	4.4	2	0.821	100	NA		-9999	-9999	NA	NA	-9999	-9999	-9999	-9999	-9999	NA	-9999	-9999		NA	-9999	SS	NEA	2	2	9922. TONE11SUM:3024142:28	9677. 3024142	228
3024143	29	2011	3.36	TONE11SUM	3	2	2	NA		NA	NA	3.228	2.861	3	100	NA		-9999	-9999	NA	NA	-9999	-9999	-9999	-9999	-9999	NA	-9999	-9999		NA	-9999	SS	NEA	2	2	9927. TONE11SUM:3024143:28	9682. 3024143	228
3024145	29	2011	13.678	TONE11SUM	3	2	2	NA		NA	NA	2.269	3	3	100	NA		-9999	-9999	NA	NA	-9999	-9999	-9999	-9999	-9999	NA	-9999	-9999		NA	-9999	SS	NEA	2	2	9929. TONE11SUM:3024145:28	9684. 3024145	228
3024147	14	2012	2.269	TONE12SPR	5	2	1	NA		NA	NA	3	3.25	3	100	NA		-9999	-9999	NA	NA	-9999	-9999	-9999	-9999	-9999	NA	-9999	-9999		NA	-9999	SS	NEA	2	5	9931. TONE12SPR:3024147:13	9686. 3024147	108
3024147	39	2012	11.958	TONE12FAL	6	2	3	NA		NA	NA	4.046	2.25	3	100	NA		-9999	-9999	NA	NA	-9999	-9999	-9999	-9999	-9999	NA	-9999	-9999		NA	-9999	SS	NEA	2	4	9932. TONE12FAL:3024147:38	9687. 3024147	308
3024148	14	2012	12.186	TONE12SPR	5	2	1	NA		NA	NA	3	3.25	3	100	NA		-9999	-9999	NA	NA	-9999	-9999	-9999	-9999	-9999	NA	-9999	-9999		NA	-9999	SS	NEA	2	5	9935. TONE12SPR:3024148:13	9690. 3024148	108
3024148	30	2011	2.755	TONE11SUM	3	2	2	NA		NA	NA	1.5	4	3	100	NA		-9999	-9999	NA	NA	-9999	-9999	-9999	-9999	-9999	NA	-9999	-9999		NA	-9999	SS	NEA	2	2	9938. TONE11SUM:3024148:29	9693. 3024148	236
3024148	39	2012	2.34	TONE12FAL	6	2	3	NA		NA	NA	4.2	2.25	3	100	NA		-9999	-9999	NA	NA	-9999	-9999	-9999	-9999	-9999	NA	-9999	-9999		NA	-9999	SS	NEA	2	4	9936. TONE12FAL:3024148:38	9691. 3024148	308
3024149	30	2011	12.027	TONE11SUM	3	2	2	NA		NA	NA	1.717	3.567	3	100	NA		-9999	-9999	NA	NA	-9999	-9999	-9999	-9999	-9999	NA	-9999	-9999		NA	-9999	SS	NEA	2	2	9942. TONE11SUM:3024149:29	9697. 3024149	236
3024150	30	2011	10.009	TONE11SUM	3	2	2	NA		NA	NA	1.766	3.426	3	100	NA		-9999	-9999	NA	NA	-9999	-9999	-9999	-9999	-9999	NA	-9999	-9999		NA	-9999	SS	NEA	2	2	9943. TONE11SUM:3024150:29	9698. 3024150	236
3024151	30	2011	10.008	TONE11SUM	3	2	2	NA		NA	NA	1.2	3.5	3	100	NA		-9999	-9999	NA	NA	-9999	-9999	-9999	-9999	-9999	NA	-9999	-9999		NA	-9999	SS	NEA	2	2	9944. TONE11SUM:3024151:29	9699. 3024151	236
3024152	30	2011	10.013	TONE11SUM	3	2	2	16.483	yes	30	2	1.2	3.5	3	100	27548	HAPO	-9999	-9999	44.10289001	-66.34031677	-9999	-9999	-9999	-9999	-9999	NA	-9999	-9999	R/77	340	-9999	SS	NEA	2	2	2131. TONE11SUM:3024152:29	2118. 3024152	236
3024152	30	2011	10.013	TONE11SUM	3	2	2	16.483	yes	30	2	1.2	3.5	3	100	27548	HAPO	-9999	-9999	44.10289001	-66.34031677	-9999	-9999	-9999	-9999	-9999	NA	-9999	-9999	R/77	340	-9999	SS	NEA	2	2	2131. TONE11SUM:3024152:29	2118. 3024152	236
3024153	30	2011	4.634	TONE11SUM	3	2	2	16.506	yes	30	2	1.671	3.206	3	85.415391	27549	HAPO	-9999	-9999	44.0971756	-66.28713226	-9999	-9999	-9999	-9999	-9999	NA	-9999	-9999	R/77	110	-9999	SS	NEA	2	2	2132. TONE11SUM:3024153:29	2119. 3024153	236
3024153	30	2011	4.634	TONE11SUM	3	2	2	16.506	yes	30	2	1.671	3.206	3	85.415391	27549	HAPO	-9999	-9999	44.0971756	-66.28713226	-9999	-9999	-9999	-9999	-9999	NA	-9999	-9999	R/77	110	-9999	SS	NEA	2	2	2132. TONE11SUM:3024153:29	2119. 3024153	236
3024174	41	2012	4.915	TONE12FAL	6	2	3	NA		NA	NA	4	2	3	100	NA		-9999	-9999	NA	NA	-9999	-9999	-9999	-9999	-9999	NA	-9999	-9999		NA	-9999	SS	NEA	2	4	9949. TONE12FAL:3024174:40	9704. 3024174	324
3024175	41	2012	7.469	TONE12FAL	6	2	3	NA		NA	NA	4	2.112	3	100	NA		-9999	-9999	NA	NA	-9999	-9999	-9999	-9999	-9999	NA	-9999	-9999		NA	-9999	SS	NEA	2	4	9951. TONE12FAL:3024175:40	9706. 3024175	324
3024181	41	2012	9.898	TONE12FAL	6	2	3	17.784	yes	20	0	3.236	2.333	3	100	28970	STDO	-9999	-9999	43.77596664	-62.77436066	-9999	-9999	-9999	-9999	-9999	NA	-9999	-9999	A/39	90	-9999	SS	NEA	2	4	2388. TONE12FAL:3024181:40	2373. 3024181	324
3024181	41	2012	9.898	TONE12FAL	6	2	3	17.784	yes	20	0	3.236	2.333	3	100	28970	STDO	-9999	-9999	43.77596664	-62.77436066	-9999	-9999	-9999	-9999	-9999	NA	-9999	-9999	A/39	90	-9999	SS	NEA	2	4	2388. TONE12FAL:3024181:40	2373. 3024181	324
3024371	29	2011	13.867	TONE11SUM	3	2	2	22.941	yes	15	2	1.129	3.061	2.668	100	27056	HAPO	-9999	-9999	44.17405319	-68.91794586	-9999	-9999	-9999	-9999	-9999	NA	-9999	-9999	R1/9	0	-9999	SS	NEA	2	2	2073. TONE11SUM:3024371:28	2060. 3024371	228
3024371	29	2011	13.867	TONE11SUM	3	2	2	23.293	yes	40	2	1.129	3.061	2.668	100	27062	HAPO	-9999	-9999	44.18981552	-69.00706482	-9999	-9999	-9999	-9999	-9999	NA	-9999	-9999	R1/6	265	-9999	SS	NEA	2	2	2073. TONE11SUM:3024371:28	2060. 3024371	228
3024371	29	2011	13.867	TONE11SUM	3	2	2	22.941	yes	15	2	1.129	3.061	2.668	100	27056	HAPO	-9999	-9999	44.17405319	-68.91794586	-9999	-9999	-9999	-9999	-9999	NA	-9999	-9999	R1/9	0	-9999	SS	NEA	2	2	2073. TONE11SUM:3024371:28	2060. 3024371	228
3024371	29	2011	13.867	TONE11SUM	3	2	2	22.945	yes	15	2	1.129	3.061	2.668	100	27057	HAPO	-9999	-9999	44.17116165	-68.92601013	-9999	-9999	-9999	-9999	-9999	NA	-9999	-9999	R1/9	0	-9999	SS	NEA	2	2	2073. TONE11SUM:3024371:28	2060. 3024371	228
3024371	29	2011	13.867	TONE11SUM	3	2	2	22.945	yes	15	2	1.129	3.061	2.668	100	27057	HAPO	-9999	-9999	44.17116165	-68.92601013	-9999	-9999	-9999	-9999	-9999	NA	-9999	-9999	R1/9	0	-9999	SS	NEA	2	2	2073. TONE11SUM:3024371:28	2060. 3024371	228
3024371	29	2011	13.867	TONE11SUM	3	2	2	23.293	yes	40	2	1.129	3.061	2.668	100	27062	HAPO	-9999	-9999	44.18981552	-69.00706482	-9999	-9999	-9999	-9999	-9999	NA	-9999	-9999	R1/6	265	-9999	SS	NEA	2	2	2073. TONE11SUM:3024371:28	2060. 3024371	228
3024372	29	2011	2.648	TONE11SUM	3	2	2	NA		NA	NA	1	3.5	3	100	NA		-9999	-9999	NA	NA	-9999	-9999	-9999	-9999	-9999	NA	-9999	-9999		NA	-9999	SS	NEA	2	2	9954. TONE11SUM:3024372:28	9709. 3024372	228
3024374	29	2011	14.7	TONE11SUM	3	2	2	NA		NA	NA	1.754	3.778	2.493	98.946221	NA		-9999	-9999	NA	NA	-9999	-9999	-9999	-9999	-9999	NA	-9999	-9999		NA	-9999	SS	NEA	2	2	9961. TONE11SUM:3024374:28	9716. 3024374	228
3024374	39	2012	6.794	TONE12FAL	6	2	3	NA		NA	NA	2	3	3	98.946221	NA		-9999	-9999	NA	NA	-9999	-9999	-9999	-9999	-9999	NA	-9999	-9999		NA	-9999	SS	NEA	2	4	9957. TONE12FAL:3024374:38	9712. 3024374	308
3024375	14	2012	6.155	TONE12SPR	5	2	1	15.74	yes	10	0	1.5	3	2	100	29272	HAPO	-9999	-9999	44.08793259	-68.49639893	-9999	-9999	-9999	-9999	-9999	NA	-9999	-9999	L/20	250	-9999	SS	NEA	2	5	2480. TONE12SPR:3024375:13	2464. 3024375	108
3024375	14	2012	6.155	TONE12SPR	5	2	1	15.74	yes	10	0	1.5	3	2	100	29272	HAPO	-9999	-9999	44.08793259	-68.49639893	-9999	-9999	-9999	-9999	-9999	NA	-9999	-9999	L/20	250	-9999	SS	NEA	2	5	2480. TONE12SPR:3024375:13	2464. 3024375	108
3024375	29	2011	12.942	TONE11SUM	3	2	2	NA		NA	NA	1.826	3.331	2.554	100	NA		-9999	-9999	NA	NA	-9999	-9999	-9999	-9999	-9999	NA	-9999	-9999		NA	-9999	SS	NEA	2	2	9972. TONE11SUM:3024375:28	9727. 3024375	228
3024375	39	2012	7.606	TONE12FAL	6	2	3	16.269	yes	0	0	2	3	3	100	28728	HAPO	-9999	-9999	44.08993912	-68.4994812	-9999	-9999	-9999	-9999	-9999	NA	-9999	-9999	A/25	180	-9999	SS	NEA	2	4	2323. TONE12FAL:3024375:38	2308. 3024375	308
3024375	39	2012	7.606	TONE12FAL	6	2	3	16.269	yes	0	0	2	3	3	100	28728	HAPO	-9999	-9999	44.08993912	-68.4994812	-9999	-9999	-9999	-9999	-9999	NA	-9999	-9999	A/25	180	-9999	SS	NEA	2	4	2323. TONE12FAL:3024375:38	2308. 3024375	308
3024377	29	2011	10.559	TONE11SUM	3	2	2	18.514	yes	50	2	1.2	3.5	2	100	26997	HAPO	-9999	-9999	44.11310196	-68.24987793	-9999	-9999	-9999	-9999	-9999	NA	-9999	-9999	R/44	120	-9999	SS	NEA	2	2	2060. TONE11SUM:3024377:28	2047. 3024377	228
3024377	29	2011	10.559	TONE11SUM	3	2	2	18.523	yes	50	2	1.2	3.5	2	100	26999	HAPO	-9999	-9999	44.12726212	-68.25504303	-9999	-9999	-9999	-9999	-9999	NA	-9999	-9999	R/44	170	-9999	SS	NEA	2	2	2060. TONE11SUM:3024377:28	2047. 3024377	228
3024377	29	2011	10.559	TONE11SUM	3	2	2	18.523	yes	50	2	1.2	3.5	2	100	26999	HAPO	-9999	-9999	44.12726212	-68.25504303	-9999	-9999	-9999	-9999	-9999	NA	-9999	-9999	R/44	170	-9999	SS	NEA	2	2	2060. TONE11SUM:3024377:28	2047. 3024377	228
3024377	29	2011	10.559	TONE11SUM	3	2	2	18.514	yes	50	2	1.2	3.5	2	100	26997	HAPO	-9999	-9999	44.11310196	-68.24987793	-9999	-9999	-9999	-9999	-9999	NA	-9999	-9999	R/44	120	-9999	SS	NEA	2	2	2060. TONE11SUM:3024377:28	2047. 3024377	228
3024378	17	2012	9.742	TONE12SPR	5	2	1	NA		NA	NA	2	3.75	2	100	NA		-9999	-9999	NA	NA	-9999	-9999	-9999	-9999	-9999	NA	-9999	-9999		NA	-9999	SS	NEA	2	5	9980. TONE12SPR:3024378:16	9735. 3024378	132
3024378	29	2011	10.441	TONE11SUM	3	2	2	13.513	yes	0	2	0.45	3	3	100	27163	HAPO	-9999	-9999	44.11167145	-68.11252594	-9999	-9999	-9999	-9999	-9999	NA	-9999	-9999	R/31	0	-9999	SS	NEA	2	2	2087. TONE11SUM:3024378:28	2074. 3024378	228
3024378	29	2011	10.441	TONE11SUM	3	2	2	13.513	yes	0	2	0.45	3	3	100	27163	HAPO	-9999	-9999	44.11167145	-68.11252594	-9999	-9999	-9999	-9999	-9999	NA	-9999	-9999	R/31	0	-9999	SS	NEA	2	2	2087. TONE11SUM:3024378:28	2074. 3024378	228
3024379	17	2012	4.743	TONE12SPR	5	2	1	NA		NA	NA	2	3.75	2	100	NA		-9999	-9999	NA	NA	-9999	-9999	-9999	-9999	-9999	NA	-9999	-9999		NA	-9999	SS	NEA	2	5	9983. TONE12SPR:3024379:16	9738. 3024379	132
3024379	29	2011	11.502	TONE11SUM	3	2	2	NA		NA	NA	2.001	2.998	2.004	100	NA		-9999	-9999	NA	NA	-9999	-9999	-9999	-9999	-9999	NA	-9999	-9999		NA	-9999	SS	NEA	2	2	9985. TONE11SUM:3024379:28	9740. 3024379	228
3024380	29	2011	11.209	TONE11SUM	3	2	2	18.926	yes	40	1	2.334	2.582	2.835	100	27012	HAPO	-9999	-9999	44.13236237	-67.91654205	-9999	-9999	-9999	-9999	-9999	NA	-9999	-9999	R/46	310	-9999	SS	NEA	2	2	2061. TONE11SUM:3024380:28	2048. 3024380	228
3024380	29	2011	11.209	TONE11SUM	3	2	2	18.914	yes	40	1	2.334	2.582	2.835	100	27011	WSDO	-9999	-9999	44.11341095	-67.90912628	-9999	-9999	-9999	-9999	-9999	NA	-9999	-9999	R/46	70	-9999	SS	NEA	2	2	2061. TONE11SUM:3024380:28	2048. 3024380	228
3024380	29	2011	11.209	TONE11SUM	3	2	2	18.914	yes	40	1	2.334	2.582	2.835	100	27011	WSDO	-9999	-9999	44.11341095	-67.90912628	-9999	-9999	-9999	-9999	-9999	NA	-9999	-9999	R/46	70	-9999	SS	NEA	2	2	2061. TONE11SUM:3024380:28	2048. 3024380	228
3024380	29	2011	11.209	TONE11SUM	3	2	2	18.926	yes	40	1	2.334	2.582	2.835	100	27012	HAPO	-9999	-9999	44.13236237	-67.91654205	-9999	-9999	-9999	-9999	-9999	NA	-9999	-9999	R/46	310	-9999	SS	NEA	2	2	2061. TONE11SUM:3024380:28	2048. 3024380	228
3024381	15	2012	1.031	TONE12SPR	5	2	1	NA		NA	NA	3	2.25	3	100	NA		-9999	-9999	NA	NA	-9999	-9999	-9999	-9999	-9999	NA	-9999	-9999		NA	-9999	SS	NEA	2	5	9992. TONE12SPR:3024381:14	9747. 3024381	116
3024381	29	2011	3.566	TONE11SUM	3	2	2	NA		NA	NA	3.978	1.721	2	100	NA		-9999	-9999	NA	NA	-9999	-9999	-9999	-9999	-9999	NA	-9999	-9999		NA	-9999	SS	NEA	2	2	9994. TONE11SUM:3024381:28	9749. 3024381	228
3024381	42	2012	0.881	TONE12FAL	6	2	3	NA		NA	NA	2.8	3	3	100	NA		-9999	-9999	NA	NA	-9999	-9999	-9999	-9999	-9999	NA	-9999	-9999		NA	-9999	SS	NEA	2	4	9990. TONE12FAL:3024381:41	9745. 3024381	332
3024382	15	2012	13.467	TONE12SPR	5	2	1	NA		NA	NA	3.721	1.89	3	100	NA		-9999	-9999	NA	NA	-9999	-9999	-9999	-9999	-9999	NA	-9999	-9999		NA	-9999	SS	NEA	2	5	10002. TONE12SPR:3024382:14	9757. 3024382	116
3024382	29	2011	6.178	TONE11SUM	3	2	2	NA		NA	NA	4.253	1.633	0.735	100	NA		-9999	-9999	NA	NA	-9999	-9999	-9999	-9999	-9999	NA	-9999	-9999		NA	-9999	SS	NEA	2	2	10003. TONE11SUM:3024382:28	9758. 3024382	228
3024382	42	2012	13.618	TONE12FAL	6	2	3	NA		NA	NA	2.8	3	3	100	NA		-9999	-9999	NA	NA	-9999	-9999	-9999	-9999	-9999	NA	-9999	-9999		NA	-9999	SS	NEA	2	4	9999. TONE12FAL:3024382:41	9754. 3024382	332
3024384	29	2011	13.373	TONE11SUM	3	2	2	NA		NA	NA	2.365	3	3	100	NA		-9999	-9999	NA	NA	-9999	-9999	-9999	-9999	-9999	NA	-9999	-9999		NA	-9999	SS	NEA	2	2	10010. TONE11SUM:3024384:28	9765. 3024384	228
3024385	29	2011	0.301	TONE11SUM	3	2	2	NA		NA	NA	2	3	3	100	NA		-9999	-9999	NA	NA	-9999	-9999	-9999	-9999	-9999	NA	-9999	-9999		NA	-9999	SS	NEA	2	2	10011. TONE11SUM:3024385:28	9766. 3024385	228
3024388	14	2012	1.66	TONE12SPR	5	2	1	NA		NA	NA	3	3.25	3	100	NA		-9999	-9999	NA	NA	-9999	-9999	-9999	-9999	-9999	NA	-9999	-9999		NA	-9999	SS	NEA	2	5	10012. TONE12SPR:3024388:13	9767. 3024388	108
3024388	30	2011	12.295	TONE11SUM	3	2	2	16.234	yes	30	1	1.5	4	3	100	27545	UNWH	-9999	-9999	44.03555298	-66.85974884	-9999	-9999	-9999	-9999	-9999	NA	-9999	-9999	R/78	0	-9999	SS	NEA	2	2	2130. TONE11SUM:3024388:29	2117. 3024388	236
3024388	30	2011	12.295	TONE11SUM	3	2	2	16.234	yes	30	1	1.5	4	3	100	27545	UNWH	-9999	-9999	44.03555298	-66.85974884	-9999	-9999	-9999	-9999	-9999	NA	-9999	-9999	R/78	0	-9999	SS	NEA	2	2	2130. TONE11SUM:3024388:29	2117. 3024388	236
3024388	39	2012	11.659	TONE12FAL	6	2	3	NA		NA	NA	4.231	2.224	3	100	NA		-9999	-9999	NA	NA	-9999	-9999	-9999	-9999	-9999	NA	-9999	-9999		NA	-9999	SS	NEA	2	4	10013. TONE12FAL:3024388:38	9768. 3024388	308
3024389	14	2012	12.815	TONE12SPR	5	2	1	NA		NA	NA	3	3.25	3	100	NA		-9999	-9999	NA	NA	-9999	-9999	-9999	-9999	-9999	NA	-9999	-9999		NA	-9999	SS	NEA	2	5	10017. TONE12SPR:3024389:13	9772. 3024389	108
3024389	39	2012	2.625	TONE12FAL	6	2	3	NA		NA	NA	4.5	2	3	100	NA		-9999	-9999	NA	NA	-9999	-9999	-9999	-9999	-9999	NA	-9999	-9999		NA	-9999	SS	NEA	2	4	10018. TONE12FAL:3024389:38	9773. 3024389	308
3024393	30	2011	2.493	TONE11SUM	3	2	2	NA		NA	NA	1.8	4	2	100	NA		-9999	-9999	NA	NA	-9999	-9999	-9999	-9999	-9999	NA	-9999	-9999		NA	-9999	SS	NEA	2	2	10024. TONE11SUM:3024393:29	9779. 3024393	236
3024394	30	2011	0.811	TONE11SUM	3	2	2	NA		NA	NA	1.664	3.774	2	25.43745	NA		-9999	-9999	NA	NA	-9999	-9999	-9999	-9999	-9999	NA	-9999	-9999		NA	-9999	SS	NEA	2	2	10026. TONE11SUM:3024394:29	9781. 3024394	236
3024409	41	2012	11.949	TONE12FAL	6	2	3	NA		NA	NA	3.818	1.75	3	100	NA		-9999	-9999	NA	NA	-9999	-9999	-9999	-9999	-9999	NA	-9999	-9999		NA	-9999	SS	NEA	2	4	10027. TONE12FAL:3024409:40	9782. 3024409	324
3024415	41	2012	9.482	TONE12FAL	6	2	3	NA		NA	NA	3.911	2.25	3	100	NA		-9999	-9999	NA	NA	-9999	-9999	-9999	-9999	-9999	NA	-9999	-9999		NA	-9999	SS	NEA	2	4	10028. TONE12FAL:3024415:40	9783. 3024415	324
3024416	41	2012	2.902	TONE12FAL	6	2	3	NA		NA	NA	4.05	2.25	3	100	NA		-9999	-9999	NA	NA	-9999	-9999	-9999	-9999	-9999	NA	-9999	-9999		NA	-9999	SS	NEA	2	4	10030. TONE12FAL:3024416:40	9785. 3024416	324
3024421	41	2012	1.031	TONE12FAL	6	2	3	NA		NA	NA	3.2	2.333	3	100	NA		-9999	-9999	NA	NA	-9999	-9999	-9999	-9999	-9999	NA	-9999	-9999		NA	-9999	SS	NEA	2	4	10032. TONE12FAL:3024421:40	9787. 3024421	324
3024422	41	2012	6.336	TONE12FAL	6	2	3	NA		NA	NA	3.4	2.75	3	100	NA		-9999	-9999	NA	NA	-9999	-9999	-9999	-9999	-9999	NA	-9999	-9999		NA	-9999	SS	NEA	2	4	10034. TONE12FAL:3024422:40	9789. 3024422	324
3024611	29	2011	10.68	TONE11SUM	3	2	2	23.351	yes	40	2	1.3	3	3	100	27063	HAPO	-9999	-9999	44.09412003	-68.99978638	-9999	-9999	-9999	-9999	-9999	NA	-9999	-9999	R1/5	320	-9999	SS	NEA	2	2	2075. TONE11SUM:3024611:28	2062. 3024611	228
3024611	29	2011	10.68	TONE11SUM	3	2	2	23.351	yes	40	2	1.3	3	3	100	27063	HAPO	-9999	-9999	44.09412003	-68.99978638	-9999	-9999	-9999	-9999	-9999	NA	-9999	-9999	R1/5	320	-9999	SS	NEA	2	2	2075. TONE11SUM:3024611:28	2062. 3024611	228
3024612	29	2011	6.081	TONE11SUM	3	2	2	NA		NA	NA	2.204	2.661	3	100	NA		-9999	-9999	NA	NA	-9999	-9999	-9999	-9999	-9999	NA	-9999	-9999		NA	-9999	SS	NEA	2	2	10037. TONE11SUM:3024612:28	9792. 3024612	228
3024614	29	2011	1.182	TONE11SUM	3	2	2	NA		NA	NA	2	4	2	100	NA		-9999	-9999	NA	NA	-9999	-9999	-9999	-9999	-9999	NA	-9999	-9999		NA	-9999	SS	NEA	2	2	10041. TONE11SUM:3024614:28	9796. 3024614	228
3024615	14	2012	6.241	TONE12SPR	5	2	1	NA		NA	NA	1.5	3	2	100	NA		-9999	-9999	NA	NA	-9999	-9999	-9999	-9999	-9999	NA	-9999	-9999		NA	-9999	SS	NEA	2	5	10043. TONE12SPR:3024615:13	9798. 3024615	108
3024615	29	2011	22.585	TONE11SUM	3	2	2	18.042	yes	50	2	1.781	3.64	2.658	100	26986	HAPO	-9999	-9999	44.032444	-68.53443909	-9999	-9999	-9999	-9999	-9999	NA	-9999	-9999	R/42	0	-9999	SS	NEA	2	2	2058. TONE11SUM:3024615:28	2045. 3024615	228
3024615	29	2011	22.585	TONE11SUM	3	2	2	18.032	yes	50	2	1.781	3.64	2.658	100	26982	HAPO	-9999	-9999	44.01599121	-68.52709198	-9999	-9999	-9999	-9999	-9999	NA	-9999	-9999	R/42	0	-9999	SS	NEA	2	2	2058. TONE11SUM:3024615:28	2045. 3024615	228
3024615	29	2011	22.585	TONE11SUM	3	2	2	18.042	yes	50	2	1.781	3.64	2.658	100	26986	HAPO	-9999	-9999	44.032444	-68.53443909	-9999	-9999	-9999	-9999	-9999	NA	-9999	-9999	R/42	0	-9999	SS	NEA	2	2	2058. TONE11SUM:3024615:28	2045. 3024615	228
3024615	29	2011	22.585	TONE11SUM	3	2	2	18.015	yes	50	2	1.781	3.64	2.658	100	26975	HAPO	-9999	-9999	43.98960495	-68.51531982	-9999	-9999	-9999	-9999	-9999	NA	-9999	-9999	R/42	340	-9999	SS	NEA	2	2	2058. TONE11SUM:3024615:28	2045. 3024615	228
3024615	29	2011	22.585	TONE11SUM	3	2	2	18.014	yes	50	2	1.781	3.64	2.658	100	26974	HAPO	-9999	-9999	43.98783112	-68.51452637	-9999	-9999	-9999	-9999	-9999	NA	-9999	-9999	R/42	10	-9999	SS	NEA	2	2	2058. TONE11SUM:3024615:28	2045. 3024615	228
3024615	29	2011	22.585	TONE11SUM	3	2	2	18.032	yes	50	2	1.781	3.64	2.658	100	26982	HAPO	-9999	-9999	44.01599121	-68.52709198	-9999	-9999	-9999	-9999	-9999	NA	-9999	-9999	R/42	0	-9999	SS	NEA	2	2	2058. TONE11SUM:3024615:28	2045. 3024615	228
3024615	29	2011	22.585	TONE11SUM	3	2	2	18.055	yes	50	2	1.781	3.64	2.658	100	26989	HAPO	-9999	-9999	44.05226135	-68.54329681	-9999	-9999	-9999	-9999	-9999	NA	-9999	-9999	R/42	0	-9999	SS	NEA	2	2	2058. TONE11SUM:3024615:28	2045. 3024615	228
3024615	29	2011	22.585	TONE11SUM	3	2	2	18.014	yes	50	2	1.781	3.64	2.658	100	26974	HAPO	-9999	-9999	43.98783112	-68.51452637	-9999	-9999	-9999	-9999	-9999	NA	-9999	-9999	R/42	10	-9999	SS	NEA	2	2	2058. TONE11SUM:3024615:28	2045. 3024615	228
3024615	29	2011	22.585	TONE11SUM	3	2	2	18.031	yes	50	2	1.781	3.64	2.658	100	26981	HAPO	-9999	-9999	44.01424408	-68.52629852	-9999	-9999	-9999	-9999	-9999	NA	-9999	-9999	R/42	0	-9999	SS	NEA	2	2	2058. TONE11SUM:3024615:28	2045. 3024615	228
3024615	29	2011	22.585	TONE11SUM	3	2	2	18.031	yes	50	2	1.781	3.64	2.658	100	26981	HAPO	-9999	-9999	44.01424408	-68.52629852	-9999	-9999	-9999	-9999	-9999	NA	-9999	-9999	R/42	0	-9999	SS	NEA	2	2	2058. TONE11SUM:3024615:28	2045. 3024615	228
3024615	29	2011	22.585	TONE11SUM	3	2	2	18.042	yes	50	2	1.781	3.64	2.658	100	26985	HAPO	-9999	-9999	44.032444	-68.53443909	-9999	-9999	-9999	-9999	-9999	NA	-9999	-9999	R/42	345	-9999	SS	NEA	2	2	2058. TONE11SUM:3024615:28	2045. 3024615	228
3024615	29	2011	22.585	TONE11SUM	3	2	2	18.042	yes	50	2	1.781	3.64	2.658	100	26985	HAPO	-9999	-9999	44.032444	-68.53443909	-9999	-9999	-9999	-9999	-9999	NA	-9999	-9999	R/42	345	-9999	SS	NEA	2	2	2058. TONE11SUM:3024615:28	2045. 3024615	228
3024615	29	2011	22.585	TONE11SUM	3	2	2	18.022	yes	50	2	1.781	3.64	2.658	100	26977	HAPO	-9999	-9999	44.00108337	-68.52042389	-9999	-9999	-9999	-9999	-9999	NA	-9999	-9999	R/42	300	-9999	SS	NEA	2	2	2058. TONE11SUM:3024615:28	2045. 3024615	228
3024615	29	2011	22.585	TONE11SUM	3	2	2	18.039	yes	50	2	1.781	3.64	2.658	100	26984	MIWH	-9999	-9999	44.02727509	-68.5321579	-9999	-9999	-9999	-9999	-9999	NA	-9999	-9999	R/42	260	-9999	SS	NEA	2	2	2058. TONE11SUM:3024615:28	2045. 3024615	228
3024615	29	2011	22.585	TONE11SUM	3	2	2	18.029	yes	50	2	1.781	3.64	2.658	100	26980	HAPO	-9999	-9999	44.01161957	-68.5251236	-9999	-9999	-9999	-9999	-9999	NA	-9999	-9999	R/42	0	-9999	SS	NEA	2	2	2058. TONE11SUM:3024615:28	2045. 3024615	228
3024615	29	2011	22.585	TONE11SUM	3	2	2	18.055	yes	50	2	1.781	3.64	2.658	100	26989	HAPO	-9999	-9999	44.05226135	-68.54329681	-9999	-9999	-9999	-9999	-9999	NA	-9999	-9999	R/42	0	-9999	SS	NEA	2	2	2058. TONE11SUM:3024615:28	2045. 3024615	228
3024615	29	2011	22.585	TONE11SUM	3	2	2	18.015	yes	50	2	1.781	3.64	2.658	100	26975	HAPO	-9999	-9999	43.98960495	-68.51531982	-9999	-9999	-9999	-9999	-9999	NA	-9999	-9999	R/42	340	-9999	SS	NEA	2	2	2058. TONE11SUM:3024615:28	2045. 3024615	228
3024615	29	2011	22.585	TONE11SUM	3	2	2	18.049	yes	50	2	1.781	3.64	2.658	100	26988	HAPO	-9999	-9999	44.04189301	-68.53865814	-9999	-9999	-9999	-9999	-9999	NA	-9999	-9999	R/42	210	-9999	SS	NEA	2	2	2058. TONE11SUM:3024615:28	2045. 3024615	228
3024615	29	2011	22.585	TONE11SUM	3	2	2	18.039	yes	50	2	1.781	3.64	2.658	100	26984	MIWH	-9999	-9999	44.02727509	-68.5321579	-9999	-9999	-9999	-9999	-9999	NA	-9999	-9999	R/42	260	-9999	SS	NEA	2	2	2058. TONE11SUM:3024615:28	2045. 3024615	228
3024615	29	2011	22.585	TONE11SUM	3	2	2	18.028	yes	50	2	1.781	3.64	2.658	100	26979	HAPO	-9999	-9999	44.00986481	-68.52433014	-9999	-9999	-9999	-9999	-9999	NA	-9999	-9999	R/42	0	-9999	SS	NEA	2	2	2058. TONE11SUM:3024615:28	2045. 3024615	228
3024615	29	2011	22.585	TONE11SUM	3	2	2	18.049	yes	50	2	1.781	3.64	2.658	100	26988	HAPO	-9999	-9999	44.04189301	-68.53865814	-9999	-9999	-9999	-9999	-9999	NA	-9999	-9999	R/42	210	-9999	SS	NEA	2	2	2058. TONE11SUM:3024615:28	2045. 3024615	228
3024615	29	2011	22.585	TONE11SUM	3	2	2	18.022	yes	50	2	1.781	3.64	2.658	100	26977	HAPO	-9999	-9999	44.00108337	-68.52042389	-9999	-9999	-9999	-9999	-9999	NA	-9999	-9999	R/42	300	-9999	SS	NEA	2	2	2058. TONE11SUM:3024615:28	2045. 3024615	228
3024615	29	2011	22.585	TONE11SUM	3	2	2	18.029	yes	50	2	1.781	3.64	2.658	100	26980	HAPO	-9999	-9999	44.01161957	-68.5251236	-9999	-9999	-9999	-9999	-9999	NA	-9999	-9999	R/42	0	-9999	SS	NEA	2	2	2058. TONE11SUM:3024615:28	2045. 3024615	228
3024615	29	2011	22.585	TONE11SUM	3	2	2	18.028	yes	50	2	1.781	3.64	2.658	100	26979	HAPO	-9999	-9999	44.00986481	-68.52433014	-9999	-9999	-9999	-9999	-9999	NA	-9999	-9999	R/42	0	-9999	SS	NEA	2	2	2058. TONE11SUM:3024615:28	2045. 3024615	228
3024615	39	2012	6.288	TONE12FAL	6	2	3	16.223	yes	0	0	2.342	3	3	100	28725	SADO	-9999	-9999	44.03422165	-68.42965698	-9999	-9999	-9999	-9999	-9999	NA	-9999	-9999	A/25	-1	-9999	SS	NEA	2	4	2322. TONE12FAL:3024615:38	2307. 3024615	308
3024615	39	2012	6.288	TONE12FAL	6	2	3	16.223	yes	0	0	2.342	3	3	100	28725	SADO	-9999	-9999	44.03422165	-68.42965698	-9999	-9999	-9999	-9999	-9999	NA	-9999	-9999	A/25	-1	-9999	SS	NEA	2	4	2322. TONE12FAL:3024615:38	2307. 3024615	308
3024615	39	2012	6.288	TONE12FAL	6	2	3	16.226	yes	0	0	2.342	3	3	100	28726	SADO	-9999	-9999	44.03904724	-68.43562317	-9999	-9999	-9999	-9999	-9999	NA	-9999	-9999	A/25	270	-9999	SS	NEA	2	4	2322. TONE12FAL:3024615:38	2307. 3024615	308
3024615	39	2012	6.288	TONE12FAL	6	2	3	16.226	yes	0	0	2.342	3	3	100	28726	SADO	-9999	-9999	44.03904724	-68.43562317	-9999	-9999	-9999	-9999	-9999	NA	-9999	-9999	A/25	270	-9999	SS	NEA	2	4	2322. TONE12FAL:3024615:38	2307. 3024615	308
3024616	14	2012	8.142	TONE12SPR	5	2	1	NA		NA	NA	1.5	3	2	100	NA		-9999	-9999	NA	NA	-9999	-9999	-9999	-9999	-9999	NA	-9999	-9999		NA	-9999	SS	NEA	2	5	10050. TONE12SPR:3024616:13	9805. 3024616	108
3024616	29	2011	19.518	TONE11SUM	3	2	2	16.237	yes	0	1	1.472	3.393	2.393	100	27337	HAPO	-9999	-9999	44.02229691	-68.4185791	-9999	-9999	-9999	-9999	-9999	NA	-9999	-9999	R/30	160	-9999	SS	NEA	2	2	2092. TONE11SUM:3024616:28	2079. 3024616	228
3024616	29	2011	19.518	TONE11SUM	3	2	2	16.237	yes	0	1	1.472	3.393	2.393	100	27337	HAPO	-9999	-9999	44.02229691	-68.4185791	-9999	-9999	-9999	-9999	-9999	NA	-9999	-9999	R/30	160	-9999	SS	NEA	2	2	2092. TONE11SUM:3024616:28	2079. 3024616	228
3024616	29	2011	19.518	TONE11SUM	3	2	2	16.235	yes	0	1	1.472	3.393	2.393	100	27336	HAPO	-9999	-9999	44.02015305	-68.41590881	-9999	-9999	-9999	-9999	-9999	NA	-9999	-9999	R/30	0	-9999	SS	NEA	2	2	2092. TONE11SUM:3024616:28	2079. 3024616	228
3024616	29	2011	19.518	TONE11SUM	3	2	2	16.235	yes	0	1	1.472	3.393	2.393	100	27336	HAPO	-9999	-9999	44.02015305	-68.41590881	-9999	-9999	-9999	-9999	-9999	NA	-9999	-9999	R/30	0	-9999	SS	NEA	2	2	2092. TONE11SUM:3024616:28	2079. 3024616	228
3024616	39	2012	8.125	TONE12FAL	6	2	3	16.182	yes	0	0	2.7	3	3	100	28722	SADO	-9999	-9999	43.98223877	-68.36462402	-9999	-9999	-9999	-9999	-9999	NA	-9999	-9999	A/25	280	-9999	SS	NEA	2	4	2321. TONE12FAL:3024616:38	2306. 3024616	308
3024616	39	2012	8.125	TONE12FAL	6	2	3	16.22	yes	0	0	2.7	3	3	100	28723	SADO	-9999	-9999	44.03074265	-68.42533875	-9999	-9999	-9999	-9999	-9999	NA	-9999	-9999	A/25	-1	-9999	SS	NEA	2	4	2321. TONE12FAL:3024616:38	2306. 3024616	308
3024616	39	2012	8.125	TONE12FAL	6	2	3	16.221	yes	0	0	2.7	3	3	100	28724	SADO	-9999	-9999	44.03143692	-68.4262085	-9999	-9999	-9999	-9999	-9999	NA	-9999	-9999	A/25	90	-9999	SS	NEA	2	4	2321. TONE12FAL:3024616:38	2306. 3024616	308
3024616	39	2012	8.125	TONE12FAL	6	2	3	16.182	yes	0	0	2.7	3	3	100	28722	SADO	-9999	-9999	43.98223877	-68.36462402	-9999	-9999	-9999	-9999	-9999	NA	-9999	-9999	A/25	280	-9999	SS	NEA	2	4	2321. TONE12FAL:3024616:38	2306. 3024616	308
3024616	39	2012	8.125	TONE12FAL	6	2	3	16.22	yes	0	0	2.7	3	3	100	28723	SADO	-9999	-9999	44.03074265	-68.42533875	-9999	-9999	-9999	-9999	-9999	NA	-9999	-9999	A/25	-1	-9999	SS	NEA	2	4	2321. TONE12FAL:3024616:38	2306. 3024616	308
3024616	39	2012	8.125	TONE12FAL	6	2	3	16.221	yes	0	0	2.7	3	3	100	28724	SADO	-9999	-9999	44.03143692	-68.4262085	-9999	-9999	-9999	-9999	-9999	NA	-9999	-9999	A/25	90	-9999	SS	NEA	2	4	2321. TONE12FAL:3024616:38	2306. 3024616	308
3024617	29	2011	10.9	TONE11SUM	3	2	2	18.466	yes	50	2	1.2	3.766	2	100	26996	HAPO	-9999	-9999	44.03498459	-68.22116852	-9999	-9999	-9999	-9999	-9999	NA	-9999	-9999	R/44	180	-9999	SS	NEA	2	2	2059. TONE11SUM:3024617:28	2046. 3024617	228
3024617	29	2011	10.9	TONE11SUM	3	2	2	18.431	yes	50	1	1.2	3.766	2	100	26994	HAPO	-9999	-9999	43.97863007	-68.20050812	-9999	-9999	-9999	-9999	-9999	NA	-9999	-9999	R/44	95	-9999	SS	NEA	2	2	2059. TONE11SUM:3024617:28	2046. 3024617	228
3024617	29	2011	10.9	TONE11SUM	3	2	2	18.431	yes	50	1	1.2	3.766	2	100	26994	HAPO	-9999	-9999	43.97863007	-68.20050812	-9999	-9999	-9999	-9999	-9999	NA	-9999	-9999	R/44	95	-9999	SS	NEA	2	2	2059. TONE11SUM:3024617:28	2046. 3024617	228
3024617	29	2011	10.9	TONE11SUM	3	2	2	18.466	yes	50	2	1.2	3.766	2	100	26996	HAPO	-9999	-9999	44.03498459	-68.22116852	-9999	-9999	-9999	-9999	-9999	NA	-9999	-9999	R/44	180	-9999	SS	NEA	2	2	2059. TONE11SUM:3024617:28	2046. 3024617	228
3024618	29	2011	10.441	TONE11SUM	3	2	2	13.552	yes	0	2	0.568	3	3	100	27165	HAPO	-9999	-9999	44.04499054	-68.09204102	-9999	-9999	-9999	-9999	-9999	NA	-9999	-9999	R/31	0	-9999	SS	NEA	2	2	2088. TONE11SUM:3024618:28	2075. 3024618	228
3024618	29	2011	10.441	TONE11SUM	3	2	2	13.552	yes	0	2	0.568	3	3	100	27165	HAPO	-9999	-9999	44.04499054	-68.09204102	-9999	-9999	-9999	-9999	-9999	NA	-9999	-9999	R/31	0	-9999	SS	NEA	2	2	2088. TONE11SUM:3024618:28	2075. 3024618	228
3024618	29	2011	10.441	TONE11SUM	3	2	2	13.564	yes	0	2	0.568	3	3	100	27168	HAPO	-9999	-9999	44.02375031	-68.08561707	-9999	-9999	-9999	-9999	-9999	NA	-9999	-9999	R/31	0	-9999	SS	NEA	2	2	2088. TONE11SUM:3024618:28	2075. 3024618	228
3024618	29	2011	10.441	TONE11SUM	3	2	2	13.575	yes	0	2	0.568	3	3	100	27170	HAPO	-9999	-9999	44.00475311	-68.07974243	-9999	-9999	-9999	-9999	-9999	NA	-9999	-9999	R/31	185	-9999	SS	NEA	2	2	2088. TONE11SUM:3024618:28	2075. 3024618	228
3024618	29	2011	10.441	TONE11SUM	3	2	2	13.575	yes	0	2	0.568	3	3	100	27170	HAPO	-9999	-9999	44.00475311	-68.07974243	-9999	-9999	-9999	-9999	-9999	NA	-9999	-9999	R/31	185	-9999	SS	NEA	2	2	2088. TONE11SUM:3024618:28	2075. 3024618	228
3024618	29	2011	10.441	TONE11SUM	3	2	2	13.564	yes	0	2	0.568	3	3	100	27168	HAPO	-9999	-9999	44.02375031	-68.08561707	-9999	-9999	-9999	-9999	-9999	NA	-9999	-9999	R/31	0	-9999	SS	NEA	2	2	2088. TONE11SUM:3024618:28	2075. 3024618	228
3024619	17	2012	9.087	TONE12SPR	5	2	1	NA		NA	NA	2.383	3.75	2	100	NA		-9999	-9999	NA	NA	-9999	-9999	-9999	-9999	-9999	NA	-9999	-9999		NA	-9999	SS	NEA	2	5	10063. TONE12SPR:3024619:16	9818. 3024619	132
3024620	17	2012	5.379	TONE12SPR	5	2	1	NA		NA	NA	2.8	3.75	2	100	NA		-9999	-9999	NA	NA	-9999	-9999	-9999	-9999	-9999	NA	-9999	-9999		NA	-9999	SS	NEA	2	5	10067. TONE12SPR:3024620:16	9822. 3024620	132
3024620	29	2011	1.732	TONE11SUM	3	2	2	NA		NA	NA	2	2.602	2	100	NA		-9999	-9999	NA	NA	-9999	-9999	-9999	-9999	-9999	NA	-9999	-9999		NA	-9999	SS	NEA	2	2	10069. TONE11SUM:3024620:28	9824. 3024620	228
3024622	15	2012	0.346	TONE12SPR	5	2	1	NA		NA	NA	4	1.75	3	100	NA		-9999	-9999	NA	NA	-9999	-9999	-9999	-9999	-9999	NA	-9999	-9999		NA	-9999	SS	NEA	2	5	10073. TONE12SPR:3024622:14	9828. 3024622	116
3024622	42	2012	0.192	TONE12FAL	6	2	3	NA		NA	NA	3.102	3	2.396	100	NA		-9999	-9999	NA	NA	-9999	-9999	-9999	-9999	-9999	NA	-9999	-9999		NA	-9999	SS	NEA	2	4	10071. TONE12FAL:3024622:41	9826. 3024622	332
3024623	15	2012	13.783	TONE12SPR	5	2	1	17.428	yes	10	1	4.032	1.75	3	100	29293	HAPO	-9999	-9999	43.94463348	-67.45720673	-9999	-9999	-9999	-9999	-9999	NA	-9999	-9999	L/21	-1	-9999	SS	NEA	2	5	2491. TONE12SPR:3024623:14	2475. 3024623	116
3024623	15	2012	13.783	TONE12SPR	5	2	1	17.399	yes	10	1	4.032	1.75	3	100	29292	HAPO	-9999	-9999	43.98325729	-67.50493622	-9999	-9999	-9999	-9999	-9999	NA	-9999	-9999	L/21	100	-9999	SS	NEA	2	5	2491. TONE12SPR:3024623:14	2475. 3024623	116
3024623	15	2012	13.783	TONE12SPR	5	2	1	17.428	yes	10	1	4.032	1.75	3	100	29293	HAPO	-9999	-9999	43.94463348	-67.45720673	-9999	-9999	-9999	-9999	-9999	NA	-9999	-9999	L/21	-1	-9999	SS	NEA	2	5	2491. TONE12SPR:3024623:14	2475. 3024623	116
3024623	15	2012	13.783	TONE12SPR	5	2	1	17.399	yes	10	1	4.032	1.75	3	100	29292	HAPO	-9999	-9999	43.98325729	-67.50493622	-9999	-9999	-9999	-9999	-9999	NA	-9999	-9999	L/21	100	-9999	SS	NEA	2	5	2491. TONE12SPR:3024623:14	2475. 3024623	116
3024623	29	2011	12.388	TONE11SUM	3	2	2	NA		NA	NA	2.838	3	3	100	NA		-9999	-9999	NA	NA	-9999	-9999	-9999	-9999	-9999	NA	-9999	-9999		NA	-9999	SS	NEA	2	2	10080. TONE11SUM:3024623:28	9835. 3024623	228
3024623	42	2012	13.799	TONE12FAL	6	2	3	NA		NA	NA	3.3	3	2	100	NA		-9999	-9999	NA	NA	-9999	-9999	-9999	-9999	-9999	NA	-9999	-9999		NA	-9999	SS	NEA	2	4	10077. TONE12FAL:3024623:41	9832. 3024623	332
3024624	15	2012	0.404	TONE12SPR	5	2	1	NA		NA	NA	4.1	1.75	3	100	NA		-9999	-9999	NA	NA	-9999	-9999	-9999	-9999	-9999	NA	-9999	-9999		NA	-9999	SS	NEA	2	5	10087. TONE12SPR:3024624:14	9842. 3024624	116
3024624	29	2011	1.289	TONE11SUM	3	2	2	NA		NA	NA	2.8	3	3	100	NA		-9999	-9999	NA	NA	-9999	-9999	-9999	-9999	-9999	NA	-9999	-9999		NA	-9999	SS	NEA	2	2	10089. TONE11SUM:3024624:28	9844. 3024624	228
3024624	42	2012	0.521	TONE12FAL	6	2	3	NA		NA	NA	3.3	3	2	100	NA		-9999	-9999	NA	NA	-9999	-9999	-9999	-9999	-9999	NA	-9999	-9999		NA	-9999	SS	NEA	2	4	10085. TONE12FAL:3024624:41	9840. 3024624	332
3024627	30	2011	7.954	TONE11SUM	3	2	2	16.17	yes	30	1	1.833	3.616	3	100	27541	HAPO	-9999	-9999	43.95357895	-66.95696259	-9999	-9999	-9999	-9999	-9999	NA	-9999	-9999	R/78	0	-9999	SS	NEA	2	2	2129. TONE11SUM:3024627:29	2116. 3024627	236
3024627	30	2011	7.954	TONE11SUM	3	2	2	16.17	yes	30	1	1.833	3.616	3	100	27541	HAPO	-9999	-9999	43.95357895	-66.95696259	-9999	-9999	-9999	-9999	-9999	NA	-9999	-9999	R/78	0	-9999	SS	NEA	2	2	2129. TONE11SUM:3024627:29	2116. 3024627	236
3024628	30	2011	12.229	TONE11SUM	3	2	2	NA		NA	NA	1.929	3.178	3	100	NA		-9999	-9999	NA	NA	-9999	-9999	-9999	-9999	-9999	NA	-9999	-9999		NA	-9999	SS	NEA	2	2	10094. TONE11SUM:3024628:29	9849. 3024628	236
3024629	14	2012	1.015	TONE12SPR	5	2	1	NA		NA	NA	3	3.25	3	100	NA		-9999	-9999	NA	NA	-9999	-9999	-9999	-9999	-9999	NA	-9999	-9999		NA	-9999	SS	NEA	2	5	10095. TONE12SPR:3024629:13	9850. 3024629	108
3024629	30	2011	10.045	TONE11SUM	3	2	2	15.847	yes	30	1	1.822	3.889	2.111	100	27536	HAPO	-9999	-9999	43.93957901	-66.7596817	-9999	-9999	-9999	-9999	-9999	NA	-9999	-9999	R/79	190	-9999	SS	NEA	2	2	2128. TONE11SUM:3024629:29	2115. 3024629	236
3024629	30	2011	10.045	TONE11SUM	3	2	2	15.847	yes	30	1	1.822	3.889	2.111	100	27536	HAPO	-9999	-9999	43.93957901	-66.7596817	-9999	-9999	-9999	-9999	-9999	NA	-9999	-9999	R/79	190	-9999	SS	NEA	2	2	2128. TONE11SUM:3024629:29	2115. 3024629	236
3024629	39	2012	11.398	TONE12FAL	6	2	3	NA		NA	NA	4.46	2	3	100	NA		-9999	-9999	NA	NA	-9999	-9999	-9999	-9999	-9999	NA	-9999	-9999		NA	-9999	SS	NEA	2	4	10096. TONE12FAL:3024629:38	9851. 3024629	308
3024630	14	2012	13.459	TONE12SPR	5	2	1	17.879	yes	3	1	3	3.21	3	100	29273	HAPO	-9999	-9999	43.93756866	-66.65146637	-9999	-9999	-9999	-9999	-9999	NA	-9999	-9999	L/22	280	-9999	SS	NEA	2	5	2481. TONE12SPR:3024630:13	2465. 3024630	108
3024630	14	2012	13.459	TONE12SPR	5	2	1	17.879	yes	3	1	3	3.21	3	100	29273	HAPO	-9999	-9999	43.93756866	-66.65146637	-9999	-9999	-9999	-9999	-9999	NA	-9999	-9999	L/22	280	-9999	SS	NEA	2	5	2481. TONE12SPR:3024630:13	2465. 3024630	108
3024630	30	2011	10.044	TONE11SUM	3	2	2	NA		NA	NA	1.8	3.541	2	100	NA		-9999	-9999	NA	NA	-9999	-9999	-9999	-9999	-9999	NA	-9999	-9999		NA	-9999	SS	NEA	2	2	10102. TONE11SUM:3024630:29	9856. 3024630	236
3024630	39	2012	2.881	TONE12FAL	6	2	3	NA		NA	NA	4.2	2	3	100	NA		-9999	-9999	NA	NA	-9999	-9999	-9999	-9999	-9999	NA	-9999	-9999		NA	-9999	SS	NEA	2	4	10100. TONE12FAL:3024630:38	9854. 3024630	308
3024631	30	2011	10.044	TONE11SUM	3	2	2	15.759	yes	30	1	1.57	3.852	2.051	100	27533	HAPO	-9999	-9999	43.93999863	-66.55290985	-9999	-9999	-9999	-9999	-9999	NA	-9999	-9999	R/79	300	-9999	SS	NEA	2	2	2127. TONE11SUM:3024631:29	2114. 3024631	236
3024631	30	2011	10.044	TONE11SUM	3	2	2	15.759	yes	30	1	1.57	3.852	2.051	100	27533	HAPO	-9999	-9999	43.93999863	-66.55290985	-9999	-9999	-9999	-9999	-9999	NA	-9999	-9999	R/79	300	-9999	SS	NEA	2	2	2127. TONE11SUM:3024631:29	2114. 3024631	236
3024631	30	2011	10.044	TONE11SUM	3	2	2	15.747	yes	30	1	1.57	3.852	2.051	100	27531	HAPO	-9999	-9999	43.94003677	-66.52404022	-9999	-9999	-9999	-9999	-9999	NA	-9999	-9999	R/79	175	-9999	SS	NEA	2	2	2127. TONE11SUM:3024631:29	2114. 3024631	236
3024631	30	2011	10.044	TONE11SUM	3	2	2	15.747	yes	30	1	1.57	3.852	2.051	100	27531	HAPO	-9999	-9999	43.94003677	-66.52404022	-9999	-9999	-9999	-9999	-9999	NA	-9999	-9999	R/79	175	-9999	SS	NEA	2	2	2127. TONE11SUM:3024631:29	2114. 3024631	236
3024632	30	2011	15.798	TONE11SUM	3	2	2	15.703	yes	30	1	1.799	3.818	2.54	100	27530	HAPO	-9999	-9999	43.94009399	-66.41841888	-9999	-9999	-9999	-9999	-9999	NA	-9999	-9999	R/79	180	-9999	SS	NEA	2	2	2125. TONE11SUM:3024632:29	2112. 3024632	236
3024632	30	2011	15.798	TONE11SUM	3	2	2	15.493	yes	30	1	1.799	3.818	2.54	100	27521	HAPO	-9999	-9999	43.87603378	-66.34599304	-9999	-9999	-9999	-9999	-9999	NA	-9999	-9999	R/80	180	-9999	SS	NEA	2	2	2125. TONE11SUM:3024632:29	2112. 3024632	236
3024632	30	2011	15.798	TONE11SUM	3	2	2	15.678	yes	30	1	1.799	3.818	2.54	100	27529	HAPO	-9999	-9999	43.94006348	-66.35997009	-9999	-9999	-9999	-9999	-9999	NA	-9999	-9999	R/79	350	-9999	SS	NEA	2	2	2125. TONE11SUM:3024632:29	2112. 3024632	236
3024632	30	2011	15.798	TONE11SUM	3	2	2	15.703	yes	30	1	1.799	3.818	2.54	100	27530	HAPO	-9999	-9999	43.94009399	-66.41841888	-9999	-9999	-9999	-9999	-9999	NA	-9999	-9999	R/79	180	-9999	SS	NEA	2	2	2125. TONE11SUM:3024632:29	2112. 3024632	236
3024632	30	2011	15.798	TONE11SUM	3	2	2	15.678	yes	30	1	1.799	3.818	2.54	100	27529	HAPO	-9999	-9999	43.94006348	-66.35997009	-9999	-9999	-9999	-9999	-9999	NA	-9999	-9999	R/79	350	-9999	SS	NEA	2	2	2125. TONE11SUM:3024632:29	2112. 3024632	236
3024632	30	2011	15.798	TONE11SUM	3	2	2	15.493	yes	30	1	1.799	3.818	2.54	100	27521	HAPO	-9999	-9999	43.87603378	-66.34599304	-9999	-9999	-9999	-9999	-9999	NA	-9999	-9999	R/80	180	-9999	SS	NEA	2	2	2125. TONE11SUM:3024632:29	2112. 3024632	236
3024633	30	2011	19.611	TONE11SUM	3	2	2	15.656	yes	30	2	1.616	3.693	2	100	27527	HUWH	-9999	-9999	43.94008255	-66.3092041	-9999	-9999	-9999	-9999	-9999	NA	-9999	-9999	R/79	140	-9999	SS	NEA	2	2	2126. TONE11SUM:3024633:29	2113. 3024633	236
3024633	30	2011	19.611	TONE11SUM	3	2	2	15.564	yes	30	1	1.616	3.693	2	100	27524	HAPO	-9999	-9999	43.93321228	-66.20031738	-9999	-9999	-9999	-9999	-9999	NA	-9999	-9999	R/80	90	-9999	SS	NEA	2	2	2126. TONE11SUM:3024633:29	2113. 3024633	236
3024633	30	2011	19.611	TONE11SUM	3	2	2	15.547	yes	30	1	1.616	3.693	2	100	27523	HAPO	-9999	-9999	43.91954422	-66.2352066	-9999	-9999	-9999	-9999	-9999	NA	-9999	-9999	R/80	0	-9999	SS	NEA	2	2	2126. TONE11SUM:3024633:29	2113. 3024633	236
3024633	30	2011	19.611	TONE11SUM	3	2	2	15.547	yes	30	1	1.616	3.693	2	100	27523	HAPO	-9999	-9999	43.91954422	-66.2352066	-9999	-9999	-9999	-9999	-9999	NA	-9999	-9999	R/80	0	-9999	SS	NEA	2	2	2126. TONE11SUM:3024633:29	2113. 3024633	236
3024633	30	2011	19.611	TONE11SUM	3	2	2	15.656	yes	30	2	1.616	3.693	2	100	27527	HUWH	-9999	-9999	43.94008255	-66.3092041	-9999	-9999	-9999	-9999	-9999	NA	-9999	-9999	R/79	140	-9999	SS	NEA	2	2	2126. TONE11SUM:3024633:29	2113. 3024633	236
3024633	30	2011	19.611	TONE11SUM	3	2	2	15.564	yes	30	1	1.616	3.693	2	100	27524	HAPO	-9999	-9999	43.93321228	-66.20031738	-9999	-9999	-9999	-9999	-9999	NA	-9999	-9999	R/80	90	-9999	SS	NEA	2	2	2126. TONE11SUM:3024633:29	2113. 3024633	236
3024633	39	2012	2.499	TONE12FAL	6	2	3	NA		NA	NA	4.2	2	3	100	NA		-9999	-9999	NA	NA	-9999	-9999	-9999	-9999	-9999	NA	-9999	-9999		NA	-9999	SS	NEA	2	4	10107. TONE12FAL:3024633:38	9861. 3024633	308
3024633	42	2012	2.642	TONE12FAL	6	2	3	NA		NA	NA	3	3	0	100	NA		-9999	-9999	NA	NA	-9999	-9999	-9999	-9999	-9999	NA	-9999	-9999		NA	-9999	SS	NEA	2	4	10106. TONE12FAL:3024633:41	9860. 3024633	332
3024634	30	2011	0.099	TONE11SUM	3	2	2	NA		NA	NA	1.5	3.5	2	26.419656	NA		-9999	-9999	NA	NA	-9999	-9999	-9999	-9999	-9999	NA	-9999	-9999		NA	-9999	SS	NEA	2	2	10112. TONE11SUM:3024634:29	9866. 3024634	236
3024634	39	2012	1.948	TONE12FAL	6	2	3	NA		NA	NA	4.2	2	3	26.419656	NA		-9999	-9999	NA	NA	-9999	-9999	-9999	-9999	-9999	NA	-9999	-9999		NA	-9999	SS	NEA	2	4	10111. TONE12FAL:3024634:38	9865. 3024634	308
3024634	42	2012	1.749	TONE12FAL	6	2	3	NA		NA	NA	3	3	0	26.419656	NA		-9999	-9999	NA	NA	-9999	-9999	-9999	-9999	-9999	NA	-9999	-9999		NA	-9999	SS	NEA	2	4	10110. TONE12FAL:3024634:41	9864. 3024634	332
3024649	41	2012	2.897	TONE12FAL	6	2	3	NA		NA	NA	4	1.75	3	100	NA		-9999	-9999	NA	NA	-9999	-9999	-9999	-9999	-9999	NA	-9999	-9999		NA	-9999	SS	NEA	2	4	10114. TONE12FAL:3024649:40	9868. 3024649	324
3024650	41	2012	9.352	TONE12FAL	6	2	3	NA		NA	NA	4.313	1.75	3	100	NA		-9999	-9999	NA	NA	-9999	-9999	-9999	-9999	-9999	NA	-9999	-9999		NA	-9999	SS	NEA	2	4	10115. TONE12FAL:3024650:40	9869. 3024650	324
3024656	41	2012	12.381	TONE12FAL	6	2	3	NA		NA	NA	4.2	2.25	3	100	NA		-9999	-9999	NA	NA	-9999	-9999	-9999	-9999	-9999	NA	-9999	-9999		NA	-9999	SS	NEA	2	4	10116. TONE12FAL:3024656:40	9870. 3024656	324
3024662	41	2012	8.384	TONE12FAL	6	2	3	NA		NA	NA	3.4	2.75	3	100	NA		-9999	-9999	NA	NA	-9999	-9999	-9999	-9999	-9999	NA	-9999	-9999		NA	-9999	SS	NEA	2	4	10118. TONE12FAL:3024662:40	9872. 3024662	324
3024663	41	2012	4.024	TONE12FAL	6	2	3	NA		NA	NA	3.4	2.75	3	100	NA		-9999	-9999	NA	NA	-9999	-9999	-9999	-9999	-9999	NA	-9999	-9999		NA	-9999	SS	NEA	2	4	10120. TONE12FAL:3024663:40	9874. 3024663	324
3024851	29	2011	2.445	TONE11SUM	3	2	2	NA		NA	NA	1.3	3	3	100	NA		-9999	-9999	NA	NA	-9999	-9999	-9999	-9999	-9999	NA	-9999	-9999		NA	-9999	GOM	NEA	2	2	4716. TONE11SUM:3024851:28	4620. 3024851	228
3024852	17	2012	4.09	TONE12SPR	5	2	1	NA		NA	NA	0.8	3.25	1	100	NA		-9999	-9999	NA	NA	-9999	-9999	-9999	-9999	-9999	NA	-9999	-9999		NA	-9999	GOM	NEA	2	5	4718. TONE12SPR:3024852:16	4622. 3024852	132
3024852	29	2011	15.559	TONE11SUM	3	2	2	NA		NA	NA	1.733	3.118	3	100	NA		-9999	-9999	NA	NA	-9999	-9999	-9999	-9999	-9999	NA	-9999	-9999		NA	-9999	GOM	NEA	2	2	4720. TONE11SUM:3024852:28	4624. 3024852	228
3024853	17	2012	10.069	TONE12SPR	5	2	1	NA		NA	NA	0.8	3.25	1	100	NA		-9999	-9999	NA	NA	-9999	-9999	-9999	-9999	-9999	NA	-9999	-9999		NA	-9999	GOM	NEA	2	5	4722. TONE12SPR:3024853:16	4626. 3024853	132
3024853	29	2011	11.885	TONE11SUM	3	2	2	NA		NA	NA	2.958	2.5	3	100	NA		-9999	-9999	NA	NA	-9999	-9999	-9999	-9999	-9999	NA	-9999	-9999		NA	-9999	GOM	NEA	2	2	4723. TONE11SUM:3024853:28	4627. 3024853	228
3024854	29	2011	1.893	TONE11SUM	3	2	2	NA		NA	NA	3	2.5	3	100	NA		-9999	-9999	NA	NA	-9999	-9999	-9999	-9999	-9999	NA	-9999	-9999		NA	-9999	GOM	NEA	2	2	4728. TONE11SUM:3024854:28	4632. 3024854	228
3024855	29	2011	10.768	TONE11SUM	3	2	2	18.01	yes	50	2	1.8	4	3	100	26973	HAPO	-9999	-9999	43.98160553	-68.5117569	-9999	-9999	-9999	-9999	-9999	NA	-9999	-9999	R/42	20	-9999	GOM	NEA	2	2	2057. TONE11SUM:3024855:28	2044. 3024855	228
3024855	29	2011	10.768	TONE11SUM	3	2	2	18.01	yes	50	2	1.8	4	3	100	26973	HAPO	-9999	-9999	43.98160553	-68.5117569	-9999	-9999	-9999	-9999	-9999	NA	-9999	-9999	R/42	20	-9999	GOM	NEA	2	2	2057. TONE11SUM:3024855:28	2044. 3024855	228
3024856	14	2012	5.771	TONE12SPR	5	2	1	NA		NA	NA	1.595	3	2	100	NA		-9999	-9999	NA	NA	-9999	-9999	-9999	-9999	-9999	NA	-9999	-9999		NA	-9999	GOM	NEA	2	5	4732. TONE12SPR:3024856:13	4636. 3024856	108
3024856	29	2011	6.227	TONE11SUM	3	2	2	NA		NA	NA	2	4	3	100	NA		-9999	-9999	NA	NA	-9999	-9999	-9999	-9999	-9999	NA	-9999	-9999		NA	-9999	GOM	NEA	2	2	4736. TONE11SUM:3024856:28	4640. 3024856	228
3024856	39	2012	5.758	TONE12FAL	6	2	3	NA		NA	NA	2.7	3	3	100	NA		-9999	-9999	NA	NA	-9999	-9999	-9999	-9999	-9999	NA	-9999	-9999		NA	-9999	GOM	NEA	2	4	4733. TONE12FAL:3024856:38	4637. 3024856	308
3024857	14	2012	8.605	TONE12SPR	5	2	1	NA		NA	NA	2	3	2	100	NA		-9999	-9999	NA	NA	-9999	-9999	-9999	-9999	-9999	NA	-9999	-9999		NA	-9999	GOM	NEA	2	5	4740. TONE12SPR:3024857:13	4644. 3024857	108
3024857	29	2011	22.798	TONE11SUM	3	2	2	NA		NA	NA	1.533	3.499	2.358	100	NA		-9999	-9999	NA	NA	-9999	-9999	-9999	-9999	-9999	NA	-9999	-9999		NA	-9999	GOM	NEA	2	2	4745. TONE11SUM:3024857:28	4649. 3024857	228
3024857	39	2012	8.659	TONE12FAL	6	2	3	NA		NA	NA	2.7	3	3	100	NA		-9999	-9999	NA	NA	-9999	-9999	-9999	-9999	-9999	NA	-9999	-9999		NA	-9999	GOM	NEA	2	4	4742. TONE12FAL:3024857:38	4646. 3024857	308
3024858	29	2011	6.885	TONE11SUM	3	2	2	NA		NA	NA	1.425	3.514	2.252	100	NA		-9999	-9999	NA	NA	-9999	-9999	-9999	-9999	-9999	NA	-9999	-9999		NA	-9999	GOM	NEA	2	2	4753. TONE11SUM:3024858:28	4657. 3024858	228
3024859	29	2011	10.029	TONE11SUM	3	2	2	NA		NA	NA	2	3	3	100	NA		-9999	-9999	NA	NA	-9999	-9999	-9999	-9999	-9999	NA	-9999	-9999		NA	-9999	GOM	NEA	2	2	4754. TONE11SUM:3024859:28	4658. 3024859	228
3024860	17	2012	8.469	TONE12SPR	5	2	1	NA		NA	NA	2.8	3.382	2.85	100	NA		-9999	-9999	NA	NA	-9999	-9999	-9999	-9999	-9999	NA	-9999	-9999		NA	-9999	GOM	NEA	2	5	4755. TONE12SPR:3024860:16	4659. 3024860	132
3024861	17	2012	5.981	TONE12SPR	5	2	1	NA		NA	NA	2.8	3.25	3	100	NA		-9999	-9999	NA	NA	-9999	-9999	-9999	-9999	-9999	NA	-9999	-9999		NA	-9999	GOM	NEA	2	5	4757. TONE12SPR:3024861:16	4661. 3024861	132
3024862	29	2011	11.409	TONE11SUM	3	2	2	NA		NA	NA	3	3	3	100	NA		-9999	-9999	NA	NA	-9999	-9999	-9999	-9999	-9999	NA	-9999	-9999		NA	-9999	GOM	NEA	2	2	4759. TONE11SUM:3024862:28	4663. 3024862	228
3024863	29	2011	2.269	TONE11SUM	3	2	2	NA		NA	NA	3	3	3	100	NA		-9999	-9999	NA	NA	-9999	-9999	-9999	-9999	-9999	NA	-9999	-9999		NA	-9999	GOM	NEA	2	2	4760. TONE11SUM:3024863:28	4664. 3024863	228
3024864	15	2012	13.347	TONE12SPR	5	2	1	17.482	yes	10	1	3.435	2.082	3	100	29294	HAPO	-9999	-9999	43.87071228	-67.36455536	-9999	-9999	-9999	-9999	-9999	NA	-9999	-9999	L/21	5	-9999	GOM	NEA	2	5	2492. TONE12SPR:3024864:14	2476. 3024864	116
3024864	15	2012	13.347	TONE12SPR	5	2	1	17.482	yes	10	1	3.435	2.082	3	100	29294	HAPO	-9999	-9999	43.87071228	-67.36455536	-9999	-9999	-9999	-9999	-9999	NA	-9999	-9999	L/21	5	-9999	GOM	NEA	2	5	2492. TONE12SPR:3024864:14	2476. 3024864	116
3024864	42	2012	13.288	TONE12FAL	6	2	3	NA		NA	NA	3.577	2.692	0.151	100	NA		-9999	-9999	NA	NA	-9999	-9999	-9999	-9999	-9999	NA	-9999	-9999		NA	-9999	GOM	NEA	2	4	4761. TONE12FAL:3024864:41	4665. 3024864	332
3024865	15	2012	1.215	TONE12SPR	5	2	1	NA		NA	NA	2.8	2.25	3	100	NA		-9999	-9999	NA	NA	-9999	-9999	-9999	-9999	-9999	NA	-9999	-9999		NA	-9999	GOM	NEA	2	5	4769. TONE12SPR:3024865:14	4673. 3024865	116
3024865	42	2012	1.213	TONE12FAL	6	2	3	NA		NA	NA	3.6	2.667	0	100	NA		-9999	-9999	NA	NA	-9999	-9999	-9999	-9999	-9999	NA	-9999	-9999		NA	-9999	GOM	NEA	2	4	4767. TONE12FAL:3024865:41	4671. 3024865	332
3024870	14	2012	0.373	TONE12SPR	5	2	1	NA		NA	NA	3	3	3	100	NA		-9999	-9999	NA	NA	-9999	-9999	-9999	-9999	-9999	NA	-9999	-9999		NA	-9999	SS	NEA	2	5	4774. TONE12SPR:3024870:13	4678. 3024870	108
3024870	39	2012	11.085	TONE12FAL	6	2	3	NA		NA	NA	4.2	2	3	100	NA		-9999	-9999	NA	NA	-9999	-9999	-9999	-9999	-9999	NA	-9999	-9999		NA	-9999	SS	NEA	2	4	4775. TONE12FAL:3024870:38	4679. 3024870	308
3024871	14	2012	13.835	TONE12SPR	5	2	1	17.992	yes	15	1	3	3	3	100	29274	HAPO	-9999	-9999	43.78302002	-66.46596527	-9999	-9999	-9999	-9999	-9999	NA	-9999	-9999	L/22	-1	-9999	SS	NEA	2	5	2482. TONE12SPR:3024871:13	2466. 3024871	108
3024871	14	2012	13.835	TONE12SPR	5	2	1	17.992	yes	15	1	3	3	3	100	29274	HAPO	-9999	-9999	43.78302002	-66.46596527	-9999	-9999	-9999	-9999	-9999	NA	-9999	-9999	L/22	-1	-9999	SS	NEA	2	5	2482. TONE12SPR:3024871:13	2466. 3024871	108
3024871	30	2011	11.605	TONE11SUM	3	2	2	15.422	yes	30	1	1.5	3.5	2	100	27518	HAPO	-9999	-9999	43.81853485	-66.49190521	-9999	-9999	-9999	-9999	-9999	NA	-9999	-9999	R/80	75	-9999	SS	NEA	2	2	2124. TONE11SUM:3024871:29	2111. 3024871	236
3024871	30	2011	11.605	TONE11SUM	3	2	2	15.427	yes	30	1	1.5	3.5	2	100	27519	HAPO	-9999	-9999	43.82305908	-66.4804306	-9999	-9999	-9999	-9999	-9999	NA	-9999	-9999	R/80	160	-9999	SS	NEA	2	2	2124. TONE11SUM:3024871:29	2111. 3024871	236
3024871	30	2011	11.605	TONE11SUM	3	2	2	15.422	yes	30	1	1.5	3.5	2	100	27518	HAPO	-9999	-9999	43.81853485	-66.49190521	-9999	-9999	-9999	-9999	-9999	NA	-9999	-9999	R/80	75	-9999	SS	NEA	2	2	2124. TONE11SUM:3024871:29	2111. 3024871	236
3024871	30	2011	11.605	TONE11SUM	3	2	2	15.427	yes	30	1	1.5	3.5	2	100	27519	HAPO	-9999	-9999	43.82305908	-66.4804306	-9999	-9999	-9999	-9999	-9999	NA	-9999	-9999	R/80	160	-9999	SS	NEA	2	2	2124. TONE11SUM:3024871:29	2111. 3024871	236
3024871	39	2012	3.241	TONE12FAL	6	2	3	NA		NA	NA	4.2	2	3	100	NA		-9999	-9999	NA	NA	-9999	-9999	-9999	-9999	-9999	NA	-9999	-9999		NA	-9999	SS	NEA	2	4	4779. TONE12FAL:3024871:38	4683. 3024871	308
3024872	14	2012	0.262	TONE12SPR	5	2	1	NA		NA	NA	3	3	3	100	NA		-9999	-9999	NA	NA	-9999	-9999	-9999	-9999	-9999	NA	-9999	-9999		NA	-9999	SS	NEA	2	5	4784. TONE12SPR:3024872:13	4688. 3024872	108
3024872	30	2011	6.302	TONE11SUM	3	2	2	NA		NA	NA	1.5	3.5	2	100	NA		-9999	-9999	NA	NA	-9999	-9999	-9999	-9999	-9999	NA	-9999	-9999		NA	-9999	SS	NEA	2	2	4786. TONE11SUM:3024872:29	4690. 3024872	236
3024873	39	2012	12.502	TONE12FAL	6	2	3	NA		NA	NA	4.489	2	3	100	NA		-9999	-9999	NA	NA	-9999	-9999	-9999	-9999	-9999	NA	-9999	-9999		NA	-9999	SS	NEA	2	4	4788. TONE12FAL:3024873:38	4692. 3024873	308
3024873	42	2012	12.488	TONE12FAL	6	2	3	NA		NA	NA	3.386	2.904	0	100	NA		-9999	-9999	NA	NA	-9999	-9999	-9999	-9999	-9999	NA	-9999	-9999		NA	-9999	SS	NEA	2	4	4787. TONE12FAL:3024873:41	4691. 3024873	332
3024884	41	2012	10.074	TONE12FAL	6	2	3	NA		NA	NA	3.973	3	3	100	NA		-9999	-9999	NA	NA	-9999	-9999	-9999	-9999	-9999	NA	-9999	-9999		NA	-9999	SS	NEA	2	4	4791. TONE12FAL:3024884:40	4695. 3024884	324
3024890	41	2012	7.916	TONE12FAL	6	2	3	NA		NA	NA	4.5	1.75	3	100	NA		-9999	-9999	NA	NA	-9999	-9999	-9999	-9999	-9999	NA	-9999	-9999		NA	-9999	SS	NEA	2	4	4792. TONE12FAL:3024890:40	4696. 3024890	324
3024891	41	2012	4.361	TONE12FAL	6	2	3	NA		NA	NA	4.479	1.74	3	100	NA		-9999	-9999	NA	NA	-9999	-9999	-9999	-9999	-9999	NA	-9999	-9999		NA	-9999	SS	NEA	2	4	4793. TONE12FAL:3024891:40	4697. 3024891	324
3024896	41	2012	1.678	TONE12FAL	6	2	3	NA		NA	NA	4.2	2.25	3	100	NA		-9999	-9999	NA	NA	-9999	-9999	-9999	-9999	-9999	NA	-9999	-9999		NA	-9999	SS	NEA	2	4	4794. TONE12FAL:3024896:40	4698. 3024896	324
3024897	41	2012	10.7	TONE12FAL	6	2	3	NA		NA	NA	4.095	2.713	3	100	NA		-9999	-9999	NA	NA	-9999	-9999	-9999	-9999	-9999	NA	-9999	-9999		NA	-9999	SS	NEA	2	4	4796. TONE12FAL:3024897:40	4700. 3024897	324
3024903	41	2012	12.417	TONE12FAL	6	2	3	NA		NA	NA	3.211	2.75	3	100	NA		-9999	-9999	NA	NA	-9999	-9999	-9999	-9999	-9999	NA	-9999	-9999		NA	-9999	SS	NEA	2	4	4798. TONE12FAL:3024903:40	4702. 3024903	324
3025089	14	2012	1.83	TONE12SPR	5	2	1	NA		NA	NA	2.3	3.5	3	100	NA		-9999	-9999	NA	NA	-9999	-9999	-9999	-9999	-9999	NA	-9999	-9999		NA	-9999	GOM	NEA	2	5	4802. TONE12SPR:3025089:13	4706. 3025089	108
3025089	29	2011	1.884	TONE11SUM	3	2	2	NA		NA	NA	2.8	3	3	100	NA		-9999	-9999	NA	NA	-9999	-9999	-9999	-9999	-9999	NA	-9999	-9999		NA	-9999	GOM	NEA	2	2	4807. TONE11SUM:3025089:28	4711. 3025089	228
3025089	39	2012	2.227	TONE12FAL	6	2	3	NA		NA	NA	3.2	2.75	3	100	NA		-9999	-9999	NA	NA	-9999	-9999	-9999	-9999	-9999	NA	-9999	-9999		NA	-9999	GOM	NEA	2	4	4803. TONE12FAL:3025089:38	4707. 3025089	308
3025090	14	2012	10.656	TONE12SPR	5	2	1	NA		NA	NA	1.58	3.508	3	100	NA		-9999	-9999	NA	NA	-9999	-9999	-9999	-9999	-9999	NA	-9999	-9999		NA	-9999	GOM	NEA	2	5	4810. TONE12SPR:3025090:13	4714. 3025090	108
3025090	29	2011	12.785	TONE11SUM	3	2	2	NA		NA	NA	2.422	3.079	3	100	NA		-9999	-9999	NA	NA	-9999	-9999	-9999	-9999	-9999	NA	-9999	-9999		NA	-9999	GOM	NEA	2	2	4816. TONE11SUM:3025090:28	4720. 3025090	228
3025090	39	2012	10.487	TONE12FAL	6	2	3	NA		NA	NA	3.2	2.868	3	100	NA		-9999	-9999	NA	NA	-9999	-9999	-9999	-9999	-9999	NA	-9999	-9999		NA	-9999	GOM	NEA	2	4	4812. TONE12FAL:3025090:38	4716. 3025090	308
3025092	29	2011	3.14	TONE11SUM	3	2	2	17.49	yes	25	2	1.2	3.5	3	100	26942	HAPO	-9999	-9999	43.90638733	-68.82748413	-9999	-9999	-9999	-9999	-9999	NA	-9999	-9999	R/40	187	-9999	GOM	NEA	2	2	2054. TONE11SUM:3025092:28	2041. 3025092	228
3025092	29	2011	3.14	TONE11SUM	3	2	2	17.49	yes	25	2	1.2	3.5	3	100	26942	HAPO	-9999	-9999	43.90638733	-68.82748413	-9999	-9999	-9999	-9999	-9999	NA	-9999	-9999	R/40	187	-9999	GOM	NEA	2	2	2054. TONE11SUM:3025092:28	2041. 3025092	228
3025093	17	2012	3.896	TONE12SPR	5	2	1	NA		NA	NA	0.8	3.25	1	100	NA		-9999	-9999	NA	NA	-9999	-9999	-9999	-9999	-9999	NA	-9999	-9999		NA	-9999	GOM	NEA	2	5	4827. TONE12SPR:3025093:16	4731. 3025093	132
3025093	29	2011	7.844	TONE11SUM	3	2	2	NA		NA	NA	1.2	3.5	3	100	NA		-9999	-9999	NA	NA	-9999	-9999	-9999	-9999	-9999	NA	-9999	-9999		NA	-9999	GOM	NEA	2	2	4829. TONE11SUM:3025093:28	4733. 3025093	228
3025094	17	2012	10.431	TONE12SPR	5	2	1	NA		NA	NA	0.8	3.25	1	100	NA		-9999	-9999	NA	NA	-9999	-9999	-9999	-9999	-9999	NA	-9999	-9999		NA	-9999	GOM	NEA	2	5	4831. TONE12SPR:3025094:16	4735. 3025094	132
3025094	29	2011	10.021	TONE11SUM	3	2	2	NA		NA	NA	2.529	2.629	3	100	NA		-9999	-9999	NA	NA	-9999	-9999	-9999	-9999	-9999	NA	-9999	-9999		NA	-9999	GOM	NEA	2	2	4834. TONE11SUM:3025094:28	4738. 3025094	228
3025095	29	2011	14.997	TONE11SUM	3	2	2	NA		NA	NA	1.849	3.547	3	100	NA		-9999	-9999	NA	NA	-9999	-9999	-9999	-9999	-9999	NA	-9999	-9999		NA	-9999	GOM	NEA	2	2	4839. TONE11SUM:3025095:28	4743. 3025095	228
3025096	29	2011	4.095	TONE11SUM	3	2	2	17.917	yes	80	1	1.8	4	3	100	26962	HAPO	-9999	-9999	43.83285904	-68.44576263	-9999	-9999	-9999	-9999	-9999	NA	-9999	-9999	R/42	290	-9999	GOM	NEA	2	2	2056. TONE11SUM:3025096:28	2043. 3025096	228
3025096	29	2011	4.095	TONE11SUM	3	2	2	17.917	yes	80	1	1.8	4	3	100	26962	HAPO	-9999	-9999	43.83285904	-68.44576263	-9999	-9999	-9999	-9999	-9999	NA	-9999	-9999	R/42	290	-9999	GOM	NEA	2	2	2056. TONE11SUM:3025096:28	2043. 3025096	228
3025097	14	2012	5.317	TONE12SPR	5	2	1	NA		NA	NA	2	3	2	100	NA		-9999	-9999	NA	NA	-9999	-9999	-9999	-9999	-9999	NA	-9999	-9999		NA	-9999	GOM	NEA	2	5	4845. TONE12SPR:3025097:13	4749. 3025097	108
3025097	29	2011	5.736	TONE11SUM	3	2	2	NA		NA	NA	2	4	3	100	NA		-9999	-9999	NA	NA	-9999	-9999	-9999	-9999	-9999	NA	-9999	-9999		NA	-9999	GOM	NEA	2	2	4849. TONE11SUM:3025097:28	4753. 3025097	228
3025097	39	2012	5.228	TONE12FAL	6	2	3	NA		NA	NA	2.994	3	3	100	NA		-9999	-9999	NA	NA	-9999	-9999	-9999	-9999	-9999	NA	-9999	-9999		NA	-9999	GOM	NEA	2	4	4846. TONE12FAL:3025097:38	4750. 3025097	308
3025098	14	2012	9.055	TONE12SPR	5	2	1	NA		NA	NA	2	3	2	100	NA		-9999	-9999	NA	NA	-9999	-9999	-9999	-9999	-9999	NA	-9999	-9999		NA	-9999	GOM	NEA	2	5	4853. TONE12SPR:3025098:13	4757. 3025098	108
3025098	29	2011	8.658	TONE11SUM	3	2	2	NA		NA	NA	2	4	3	100	NA		-9999	-9999	NA	NA	-9999	-9999	-9999	-9999	-9999	NA	-9999	-9999		NA	-9999	GOM	NEA	2	2	4857. TONE11SUM:3025098:28	4761. 3025098	228
3025098	39	2012	9.176	TONE12FAL	6	2	3	NA		NA	NA	3	3	3	100	NA		-9999	-9999	NA	NA	-9999	-9999	-9999	-9999	-9999	NA	-9999	-9999		NA	-9999	GOM	NEA	2	4	4855. TONE12FAL:3025098:38	4759. 3025098	308
3025099	29	2011	5.572	TONE11SUM	3	2	2	NA		NA	NA	1.809	3	3	100	NA		-9999	-9999	NA	NA	-9999	-9999	-9999	-9999	-9999	NA	-9999	-9999		NA	-9999	GOM	NEA	2	2	4861. TONE11SUM:3025099:28	4765. 3025099	228
3025100	29	2011	8.688	TONE11SUM	3	2	2	NA		NA	NA	1.6	3	3	100	NA		-9999	-9999	NA	NA	-9999	-9999	-9999	-9999	-9999	NA	-9999	-9999		NA	-9999	GOM	NEA	2	2	4862. TONE11SUM:3025100:28	4766. 3025100	228
3025101	17	2012	7.878	TONE12SPR	5	2	1	NA		NA	NA	2.8	3.25	3	100	NA		-9999	-9999	NA	NA	-9999	-9999	-9999	-9999	-9999	NA	-9999	-9999		NA	-9999	GOM	NEA	2	5	4863. TONE12SPR:3025101:16	4767. 3025101	132
3025101	29	2011	10.481	TONE11SUM	3	2	2	NA		NA	NA	2.849	3	3	100	NA		-9999	-9999	NA	NA	-9999	-9999	-9999	-9999	-9999	NA	-9999	-9999		NA	-9999	GOM	NEA	2	2	4864. TONE11SUM:3025101:28	4768. 3025101	228
3025102	17	2012	6.565	TONE12SPR	5	2	1	17.81	yes	99	2	2.8	3.25	3	100	29438	HAPO	-9999	-9999	43.78224945	-67.67646027	-9999	-9999	-9999	-9999	-9999	NA	-9999	-9999	L/36	20	-9999	GOM	NEA	2	5	2547. TONE12SPR:3025102:16	2531. 3025102	132
3025102	17	2012	6.565	TONE12SPR	5	2	1	17.81	yes	99	2	2.8	3.25	3	100	29438	HAPO	-9999	-9999	43.78224945	-67.67646027	-9999	-9999	-9999	-9999	-9999	NA	-9999	-9999	L/36	20	-9999	GOM	NEA	2	5	2547. TONE12SPR:3025102:16	2531. 3025102	132
3025102	17	2012	6.565	TONE12SPR	5	2	1	17.81	yes	99	2	2.8	3.25	3	100	29437	HAPO	-9999	-9999	43.78224945	-67.67646027	-9999	-9999	-9999	-9999	-9999	NA	-9999	-9999	L/36	20	-9999	GOM	NEA	2	5	2547. TONE12SPR:3025102:16	2531. 3025102	132
3025102	17	2012	6.565	TONE12SPR	5	2	1	17.81	yes	99	2	2.8	3.25	3	100	29437	HAPO	-9999	-9999	43.78224945	-67.67646027	-9999	-9999	-9999	-9999	-9999	NA	-9999	-9999	L/36	20	-9999	GOM	NEA	2	5	2547. TONE12SPR:3025102:16	2531. 3025102	132
3025102	29	2011	3.247	TONE11SUM	3	2	2	NA		NA	NA	3	3	3	100	NA		-9999	-9999	NA	NA	-9999	-9999	-9999	-9999	-9999	NA	-9999	-9999		NA	-9999	GOM	NEA	2	2	4866. TONE11SUM:3025102:28	4770. 3025102	228
3025105	15	2012	12.585	TONE12SPR	5	2	1	17.564	yes	10	1	2.8	2.25	3	100	29297	HAPO	-9999	-9999	43.7553978	-67.22273254	-9999	-9999	-9999	-9999	-9999	NA	-9999	-9999	L/21	200	-9999	GOM	NEA	2	5	2493. TONE12SPR:3025105:14	2477. 3025105	116
3025105	15	2012	12.585	TONE12SPR	5	2	1	17.556	yes	10	1	2.8	2.25	3	100	29296	HAPO	-9999	-9999	43.76640701	-67.23628998	-9999	-9999	-9999	-9999	-9999	NA	-9999	-9999	L/21	340	-9999	GOM	NEA	2	5	2493. TONE12SPR:3025105:14	2477. 3025105	116
3025105	15	2012	12.585	TONE12SPR	5	2	1	17.553	yes	10	1	2.8	2.25	3	100	29295	HAPO	-9999	-9999	43.77111053	-67.24209595	-9999	-9999	-9999	-9999	-9999	NA	-9999	-9999	L/21	120	-9999	GOM	NEA	2	5	2493. TONE12SPR:3025105:14	2477. 3025105	116
3025105	15	2012	12.585	TONE12SPR	5	2	1	17.564	yes	10	1	2.8	2.25	3	100	29297	HAPO	-9999	-9999	43.7553978	-67.22273254	-9999	-9999	-9999	-9999	-9999	NA	-9999	-9999	L/21	200	-9999	GOM	NEA	2	5	2493. TONE12SPR:3025105:14	2477. 3025105	116
3025105	15	2012	12.585	TONE12SPR	5	2	1	17.556	yes	10	1	2.8	2.25	3	100	29296	HAPO	-9999	-9999	43.76640701	-67.23628998	-9999	-9999	-9999	-9999	-9999	NA	-9999	-9999	L/21	340	-9999	GOM	NEA	2	5	2493. TONE12SPR:3025105:14	2477. 3025105	116
3025105	15	2012	12.585	TONE12SPR	5	2	1	17.553	yes	10	1	2.8	2.25	3	100	29295	HAPO	-9999	-9999	43.77111053	-67.24209595	-9999	-9999	-9999	-9999	-9999	NA	-9999	-9999	L/21	120	-9999	GOM	NEA	2	5	2493. TONE12SPR:3025105:14	2477. 3025105	116
3025105	42	2012	12.595	TONE12FAL	6	2	3	NA		NA	NA	3.6	2.667	0	100	NA		-9999	-9999	NA	NA	-9999	-9999	-9999	-9999	-9999	NA	-9999	-9999		NA	-9999	GOM	NEA	2	4	4868. TONE12FAL:3025105:41	4772. 3025105	332
3025106	15	2012	1.925	TONE12SPR	5	2	1	17.572	yes	10	1	2.8	2.25	3	100	29298	HAPO	-9999	-9999	43.74435425	-67.20917511	-9999	-9999	-9999	-9999	-9999	NA	-9999	-9999	L/21	180	-9999	SS	NEA	2	5	2494. TONE12SPR:3025106:14	2478. 3025106	116
3025106	15	2012	1.925	TONE12SPR	5	2	1	17.572	yes	10	1	2.8	2.25	3	100	29298	HAPO	-9999	-9999	43.74435425	-67.20917511	-9999	-9999	-9999	-9999	-9999	NA	-9999	-9999	L/21	180	-9999	SS	NEA	2	5	2494. TONE12SPR:3025106:14	2478. 3025106	116
3025106	42	2012	1.907	TONE12FAL	6	2	3	NA		NA	NA	3.6	2.667	0	100	NA		-9999	-9999	NA	NA	-9999	-9999	-9999	-9999	-9999	NA	-9999	-9999		NA	-9999	SS	NEA	2	4	4873. TONE12FAL:3025106:41	4777. 3025106	332
3025109	30	2011	5.396	TONE11SUM	3	2	2	15.307	yes	30	1	1.954	3.5	2	100	27514	FIWH	1	1	43.72507095	-66.72724915	1	front	RD2	UNKNOWN	Blow	NA	203	Y	R/80	30	1	SS	NEA	2	2	2123. TONE11SUM:3025109:29	2110. 3025109	236
3025109	30	2011	5.396	TONE11SUM	3	2	2	15.307	yes	30	1	1.954	3.5	2	100	27514	FIWH	1	0	43.72507095	-66.72724915	2	back	RD2	UNKNOWN	Blow	NA	203	Y	R/80	30	1	SS	NEA	2	2	2123. TONE11SUM:3025109:29	2110. 3025109	236
3025110	30	2011	12.056	TONE11SUM	3	2	2	NA		NA	NA	1.7	3.5	2	100	NA		-9999	-9999	NA	NA	-9999	-9999	-9999	-9999	-9999	NA	-9999	-9999		NA	-9999	SS	NEA	2	2	4879. TONE11SUM:3025110:29	4783. 3025110	236
3025111	30	2011	0.45	TONE11SUM	3	2	2	NA		NA	NA	1.5	3.5	2	100	NA		-9999	-9999	NA	NA	-9999	-9999	-9999	-9999	-9999	NA	-9999	-9999		NA	-9999	SS	NEA	2	2	4883. TONE11SUM:3025111:29	4787. 3025111	236
3025111	39	2012	4.374	TONE12FAL	6	2	3	NA		NA	NA	4.2	2	3	100	NA		-9999	-9999	NA	NA	-9999	-9999	-9999	-9999	-9999	NA	-9999	-9999		NA	-9999	SS	NEA	2	4	4881. TONE12FAL:3025111:38	4785. 3025111	308
3025112	14	2012	11.349	TONE12SPR	5	2	1	NA		NA	NA	3	2.815	3	100	NA		-9999	-9999	NA	NA	-9999	-9999	-9999	-9999	-9999	NA	-9999	-9999		NA	-9999	SS	NEA	2	5	4888. TONE12SPR:3025112:13	4792. 3025112	108
3025112	30	2011	7.56	TONE11SUM	3	2	2	NA		NA	NA	1.762	3.781	3	100	NA		-9999	-9999	NA	NA	-9999	-9999	-9999	-9999	-9999	NA	-9999	-9999		NA	-9999	SS	NEA	2	2	4893. TONE11SUM:3025112:29	4797. 3025112	236
3025112	39	2012	10.912	TONE12FAL	6	2	3	NA		NA	NA	4.748	1.449	3	100	NA		-9999	-9999	NA	NA	-9999	-9999	-9999	-9999	-9999	NA	-9999	-9999		NA	-9999	SS	NEA	2	4	4889. TONE12FAL:3025112:38	4793. 3025112	308
3025112	42	2012	10.911	TONE12FAL	6	2	3	NA		NA	NA	3.6	2.75	0	100	NA		-9999	-9999	NA	NA	-9999	-9999	-9999	-9999	-9999	NA	-9999	-9999		NA	-9999	SS	NEA	2	4	4887. TONE12FAL:3025112:41	4791. 3025112	332
3025113	14	2012	0.892	TONE12SPR	5	2	1	NA		NA	NA	3	2.75	3	100	NA		-9999	-9999	NA	NA	-9999	-9999	-9999	-9999	-9999	NA	-9999	-9999		NA	-9999	SS	NEA	2	5	4896. TONE12SPR:3025113:13	4800. 3025113	108
3025113	30	2011	10.316	TONE11SUM	3	2	2	14.824	yes	10	2	2.1	3.5	3	100	27491	HAPO	-9999	-9999	43.7001915	-66.29615784	-9999	-9999	-9999	-9999	-9999	NA	-9999	-9999	R/81	160	-9999	SS	NEA	2	2	2119. TONE11SUM:3025113:29	2106. 3025113	236
3025113	30	2011	10.316	TONE11SUM	3	2	2	14.829	yes	10	2	2.1	3.5	3	100	27492	HAPO	-9999	-9999	43.69901657	-66.30644989	-9999	-9999	-9999	-9999	-9999	NA	-9999	-9999	R/81	344	-9999	SS	NEA	2	2	2119. TONE11SUM:3025113:29	2106. 3025113	236
3025113	30	2011	10.316	TONE11SUM	3	2	2	14.8	yes	10	2	2.1	3.5	3	100	27487	HAPO	-9999	-9999	43.70639038	-66.24041748	-9999	-9999	-9999	-9999	-9999	NA	-9999	-9999	R/81	250	-9999	SS	NEA	2	2	2119. TONE11SUM:3025113:29	2106. 3025113	236
3025113	30	2011	10.316	TONE11SUM	3	2	2	14.8	yes	10	2	2.1	3.5	3	100	27487	HAPO	-9999	-9999	43.70639038	-66.24041748	-9999	-9999	-9999	-9999	-9999	NA	-9999	-9999	R/81	250	-9999	SS	NEA	2	2	2119. TONE11SUM:3025113:29	2106. 3025113	236
3025113	30	2011	10.316	TONE11SUM	3	2	2	14.829	yes	10	2	2.1	3.5	3	100	27492	HAPO	-9999	-9999	43.69901657	-66.30644989	-9999	-9999	-9999	-9999	-9999	NA	-9999	-9999	R/81	344	-9999	SS	NEA	2	2	2119. TONE11SUM:3025113:29	2106. 3025113	236
3025113	30	2011	10.316	TONE11SUM	3	2	2	14.824	yes	10	2	2.1	3.5	3	100	27491	HAPO	-9999	-9999	43.7001915	-66.29615784	-9999	-9999	-9999	-9999	-9999	NA	-9999	-9999	R/81	160	-9999	SS	NEA	2	2	2119. TONE11SUM:3025113:29	2106. 3025113	236
3025113	39	2012	1.575	TONE12FAL	6	2	3	NA		NA	NA	4.5	2	3	100	NA		-9999	-9999	NA	NA	-9999	-9999	-9999	-9999	-9999	NA	-9999	-9999		NA	-9999	SS	NEA	2	4	4897. TONE12FAL:3025113:38	4801. 3025113	308
3025113	42	2012	1.577	TONE12FAL	6	2	3	NA		NA	NA	3.6	2.75	0	100	NA		-9999	-9999	NA	NA	-9999	-9999	-9999	-9999	-9999	NA	-9999	-9999		NA	-9999	SS	NEA	2	4	4895. TONE12FAL:3025113:41	4799. 3025113	332
3025114	30	2011	16.278	TONE11SUM	3	2	2	NA		NA	NA	1.825	3.5	3	100	NA		-9999	-9999	NA	NA	-9999	-9999	-9999	-9999	-9999	NA	-9999	-9999		NA	-9999	SS	NEA	2	2	4900. TONE11SUM:3025114:29	4804. 3025114	236
3025116	30	2011	5.499	TONE11SUM	3	2	2	NA		NA	NA	2.609	3	3	100	NA		-9999	-9999	NA	NA	-9999	-9999	-9999	-9999	-9999	NA	-9999	-9999		NA	-9999	SS	NEA	2	2	4902. TONE11SUM:3025116:29	4806. 3025116	236
3025124	41	2012	5.782	TONE12FAL	6	2	3	NA		NA	NA	3.6	3	3	100	NA		-9999	-9999	NA	NA	-9999	-9999	-9999	-9999	-9999	NA	-9999	-9999		NA	-9999	SS	NEA	2	4	4903. TONE12FAL:3025124:40	4807. 3025124	324
3025125	41	2012	6.732	TONE12FAL	6	2	3	NA		NA	NA	3.6	3	3	100	NA		-9999	-9999	NA	NA	-9999	-9999	-9999	-9999	-9999	NA	-9999	-9999		NA	-9999	SS	NEA	2	4	4904. TONE12FAL:3025125:40	4808. 3025125	324
3025131	41	2012	12.299	TONE12FAL	6	2	3	NA		NA	NA	4	1.5	3	100	NA		-9999	-9999	NA	NA	-9999	-9999	-9999	-9999	-9999	NA	-9999	-9999		NA	-9999	SS	NEA	2	4	4905. TONE12FAL:3025131:40	4809. 3025131	324
3025137	41	2012	6.257	TONE12FAL	6	2	3	NA		NA	NA	3.649	2.75	3	100	NA		-9999	-9999	NA	NA	-9999	-9999	-9999	-9999	-9999	NA	-9999	-9999		NA	-9999	SS	NEA	2	4	4906. TONE12FAL:3025137:40	4810. 3025137	324
3025138	41	2012	6.131	TONE12FAL	6	2	3	NA		NA	NA	3.4	2.75	3	100	NA		-9999	-9999	NA	NA	-9999	-9999	-9999	-9999	-9999	NA	-9999	-9999		NA	-9999	SS	NEA	2	4	4907. TONE12FAL:3025138:40	4811. 3025138	324
3025143	41	2012	0.433	TONE12FAL	6	2	3	NA		NA	NA	3.1	2.75	3	100	NA		-9999	-9999	NA	NA	-9999	-9999	-9999	-9999	-9999	NA	-9999	-9999		NA	-9999	SS	NEA	2	4	4908. TONE12FAL:3025143:40	4812. 3025143	324
3025144	41	2012	11.991	TONE12FAL	6	2	3	NA		NA	NA	3.083	2.792	3	100	NA		-9999	-9999	NA	NA	-9999	-9999	-9999	-9999	-9999	NA	-9999	-9999		NA	-9999	SS	NEA	2	4	4910. TONE12FAL:3025144:40	4814. 3025144	324
3025327	17	2012	0.104	TONE12SPR	5	2	1	NA		NA	NA	4.6	2	3	99.980607	NA		-9999	-9999	NA	NA	-9999	-9999	-9999	-9999	-9999	NA	-9999	-9999		NA	-9999	GOM	NEA	2	5	4912. TONE12SPR:3025327:16	4816. 3025327	132
3025327	29	2011	2.24	TONE11SUM	3	2	2	NA		NA	NA	1.6	3.5	3	99.980607	NA		-9999	-9999	NA	NA	-9999	-9999	-9999	-9999	-9999	NA	-9999	-9999		NA	-9999	GOM	NEA	2	2	4914. TONE11SUM:3025327:28	4818. 3025327	228
3025328	29	2011	2.644	TONE11SUM	3	2	2	NA		NA	NA	1.6	3.5	3	100	NA		-9999	-9999	NA	NA	-9999	-9999	-9999	-9999	-9999	NA	-9999	-9999		NA	-9999	GOM	NEA	2	2	4916. TONE11SUM:3025328:28	4820. 3025328	228
3025330	14	2012	3.374	TONE12SPR	5	2	1	NA		NA	NA	1.727	3.387	2.244	100	NA		-9999	-9999	NA	NA	-9999	-9999	-9999	-9999	-9999	NA	-9999	-9999		NA	-9999	GOM	NEA	2	5	4918. TONE12SPR:3025330:13	4822. 3025330	108
3025330	29	2011	17.648	TONE11SUM	3	2	2	17.018	yes	30	2	1.199	3.406	3	100	26914	HAPO	-9999	-9999	43.83097076	-69.12201691	-9999	-9999	-9999	-9999	-9999	NA	-9999	-9999	R/38	180	-9999	GOM	NEA	2	2	2047. TONE11SUM:3025330:28	2034. 3025330	228
3025330	29	2011	17.648	TONE11SUM	3	2	2	17.068	yes	25	2	1.199	3.406	3	100	26917	HAPO	-9999	-9999	43.82539749	-69.09324646	-9999	-9999	-9999	-9999	-9999	NA	-9999	-9999	R/39	85	-9999	GOM	NEA	2	2	2047. TONE11SUM:3025330:28	2034. 3025330	228
3025330	29	2011	17.648	TONE11SUM	3	2	2	17.018	yes	30	2	1.199	3.406	3	100	26914	HAPO	-9999	-9999	43.83097076	-69.12201691	-9999	-9999	-9999	-9999	-9999	NA	-9999	-9999	R/38	180	-9999	GOM	NEA	2	2	2047. TONE11SUM:3025330:28	2034. 3025330	228
3025330	29	2011	17.648	TONE11SUM	3	2	2	17.006	yes	30	2	1.199	3.406	3	100	26912	HAPO	-9999	-9999	43.81194305	-69.11156464	-9999	-9999	-9999	-9999	-9999	NA	-9999	-9999	R/38	180	-9999	GOM	NEA	2	2	2047. TONE11SUM:3025330:28	2034. 3025330	228
3025330	29	2011	17.648	TONE11SUM	3	2	2	17.068	yes	25	2	1.199	3.406	3	100	26917	HAPO	-9999	-9999	43.82539749	-69.09324646	-9999	-9999	-9999	-9999	-9999	NA	-9999	-9999	R/39	85	-9999	GOM	NEA	2	2	2047. TONE11SUM:3025330:28	2034. 3025330	228
3025330	29	2011	17.648	TONE11SUM	3	2	2	17.006	yes	30	2	1.199	3.406	3	100	26912	HAPO	-9999	-9999	43.81194305	-69.11156464	-9999	-9999	-9999	-9999	-9999	NA	-9999	-9999	R/38	180	-9999	GOM	NEA	2	2	2047. TONE11SUM:3025330:28	2034. 3025330	228
3025330	29	2011	17.648	TONE11SUM	3	2	2	17.019	yes	30	2	1.199	3.406	3	100	26915	HAPO	-9999	-9999	43.83264923	-69.12297821	-9999	-9999	-9999	-9999	-9999	NA	-9999	-9999	R/38	90	-9999	GOM	NEA	2	2	2047. TONE11SUM:3025330:28	2034. 3025330	228
3025330	29	2011	17.648	TONE11SUM	3	2	2	17.019	yes	30	2	1.199	3.406	3	100	26915	HAPO	-9999	-9999	43.83264923	-69.12297821	-9999	-9999	-9999	-9999	-9999	NA	-9999	-9999	R/38	90	-9999	GOM	NEA	2	2	2047. TONE11SUM:3025330:28	2034. 3025330	228
3025330	29	2011	17.648	TONE11SUM	3	2	2	17.008	yes	30	2	1.199	3.406	3	100	26913	HAPO	-9999	-9999	43.81632996	-69.11393738	-9999	-9999	-9999	-9999	-9999	NA	-9999	-9999	R/38	345	-9999	GOM	NEA	2	2	2047. TONE11SUM:3025330:28	2034. 3025330	228
3025330	29	2011	17.648	TONE11SUM	3	2	2	17.008	yes	30	2	1.199	3.406	3	100	26913	HAPO	-9999	-9999	43.81632996	-69.11393738	-9999	-9999	-9999	-9999	-9999	NA	-9999	-9999	R/38	345	-9999	GOM	NEA	2	2	2047. TONE11SUM:3025330:28	2034. 3025330	228
3025330	39	2012	3.474	TONE12FAL	6	2	3	NA		NA	NA	3.2	3	3	100	NA		-9999	-9999	NA	NA	-9999	-9999	-9999	-9999	-9999	NA	-9999	-9999		NA	-9999	GOM	NEA	2	4	4920. TONE12FAL:3025330:38	4824. 3025330	308
3025331	14	2012	10.906	TONE12SPR	5	2	1	NA		NA	NA	1.972	2.973	2	100	NA		-9999	-9999	NA	NA	-9999	-9999	-9999	-9999	-9999	NA	-9999	-9999		NA	-9999	GOM	NEA	2	5	4926. TONE12SPR:3025331:13	4830. 3025331	108
3025331	29	2011	22.978	TONE11SUM	3	2	2	17.137	yes	25	2	1.58	3.262	3	100	26919	HAPO	-9999	-9999	43.76383972	-68.96144104	-9999	-9999	-9999	-9999	-9999	NA	-9999	-9999	R/39	0	-9999	GOM	NEA	2	2	2048. TONE11SUM:3025331:28	2035. 3025331	228
3025331	29	2011	22.978	TONE11SUM	3	2	2	15.111	yes	35	2	1.58	3.262	3	100	27067	HAPO	-9999	-9999	43.74704361	-68.99215698	-9999	-9999	-9999	-9999	-9999	NA	-9999	-9999	R/29	189	-9999	GOM	NEA	2	2	2048. TONE11SUM:3025331:28	2035. 3025331	228
3025331	29	2011	22.978	TONE11SUM	3	2	2	15.111	yes	35	2	1.58	3.262	3	100	27067	HAPO	-9999	-9999	43.74704361	-68.99215698	-9999	-9999	-9999	-9999	-9999	NA	-9999	-9999	R/29	189	-9999	GOM	NEA	2	2	2048. TONE11SUM:3025331:28	2035. 3025331	228
3025331	29	2011	22.978	TONE11SUM	3	2	2	17.137	yes	25	2	1.58	3.262	3	100	26919	HAPO	-9999	-9999	43.76383972	-68.96144104	-9999	-9999	-9999	-9999	-9999	NA	-9999	-9999	R/39	0	-9999	GOM	NEA	2	2	2048. TONE11SUM:3025331:28	2035. 3025331	228
3025331	39	2012	10.81	TONE12FAL	6	2	3	NA		NA	NA	3.39	3	3	100	NA		-9999	-9999	NA	NA	-9999	-9999	-9999	-9999	-9999	NA	-9999	-9999		NA	-9999	GOM	NEA	2	4	4929. TONE12FAL:3025331:38	4833. 3025331	308
3025332	29	2011	5.107	TONE11SUM	3	2	2	17.148	yes	25	2	1.4	3.5	3	100	26922	UNCW	-9999	-9999	43.7531395	-68.93822479	-9999	-9999	-9999	-9999	-9999	NA	-9999	-9999	R/39	0	-9999	GOM	NEA	2	2	2049. TONE11SUM:3025332:28	2036. 3025332	228
3025332	29	2011	5.107	TONE11SUM	3	2	2	17.148	yes	25	2	1.4	3.5	3	100	26922	UNCW	-9999	-9999	43.7531395	-68.93822479	-9999	-9999	-9999	-9999	-9999	NA	-9999	-9999	R/39	0	-9999	GOM	NEA	2	2	2049. TONE11SUM:3025332:28	2036. 3025332	228
3025332	29	2011	5.107	TONE11SUM	3	2	2	17.148	yes	25	2	1.4	3.5	3	100	26921	HAPO	-9999	-9999	43.75364685	-68.93933105	-9999	-9999	-9999	-9999	-9999	NA	-9999	-9999	R/39	160	-9999	GOM	NEA	2	2	2049. TONE11SUM:3025332:28	2036. 3025332	228
3025332	29	2011	5.107	TONE11SUM	3	2	2	17.148	yes	25	2	1.4	3.5	3	100	26921	HAPO	-9999	-9999	43.75364685	-68.93933105	-9999	-9999	-9999	-9999	-9999	NA	-9999	-9999	R/39	160	-9999	GOM	NEA	2	2	2049. TONE11SUM:3025332:28	2036. 3025332	228
3025333	29	2011	10.983	TONE11SUM	3	2	2	17.419	yes	25	2	1.2	3.5	3	100	26937	MIWH	-9999	-9999	43.79586411	-68.77032471	-9999	-9999	-9999	-9999	-9999	NA	-9999	-9999	R/40	265	-9999	GOM	NEA	2	2	2053. TONE11SUM:3025333:28	2040. 3025333	228
3025333	29	2011	10.983	TONE11SUM	3	2	2	17.419	yes	25	2	1.2	3.5	3	100	26937	MIWH	-9999	-9999	43.79586411	-68.77032471	-9999	-9999	-9999	-9999	-9999	NA	-9999	-9999	R/40	265	-9999	GOM	NEA	2	2	2053. TONE11SUM:3025333:28	2040. 3025333	228
3025334	17	2012	3.534	TONE12SPR	5	2	1	NA		NA	NA	0.8	3.25	1	100	NA		-9999	-9999	NA	NA	-9999	-9999	-9999	-9999	-9999	NA	-9999	-9999		NA	-9999	GOM	NEA	2	5	4944. TONE12SPR:3025334:16	4848. 3025334	132
3025335	17	2012	10.792	TONE12SPR	5	2	1	NA		NA	NA	0.8	3.25	1	100	NA		-9999	-9999	NA	NA	-9999	-9999	-9999	-9999	-9999	NA	-9999	-9999		NA	-9999	GOM	NEA	2	5	4946. TONE12SPR:3025335:16	4850. 3025335	132
3025335	29	2011	3.614	TONE11SUM	3	2	2	NA		NA	NA	1.7	3.5	3	100	NA		-9999	-9999	NA	NA	-9999	-9999	-9999	-9999	-9999	NA	-9999	-9999		NA	-9999	GOM	NEA	2	2	4949. TONE11SUM:3025335:28	4853. 3025335	228
3025336	29	2011	7.82	TONE11SUM	3	2	2	17.897	yes	80	1	1.849	3.754	3	100	26956	FIWH	1	1	43.80136871	-68.43212891	1	front	PD1	SWIMMING	Animal	NA	330	N	R/42	320	1	GOM	NEA	2	2	2055. TONE11SUM:3025336:28	2042. 3025336	228
3025336	29	2011	7.82	TONE11SUM	3	2	2	17.897	yes	80	1	1.849	3.754	3	100	26956	FIWH	1	0	43.80136871	-68.43212891	2	back	PD1	SWIMMING	Animal	NA	330	N	R/42	320	1	GOM	NEA	2	2	2055. TONE11SUM:3025336:28	2042. 3025336	228
3025338	14	2012	4.862	TONE12SPR	5	2	1	NA		NA	NA	2.681	2.787	2	100	NA		-9999	-9999	NA	NA	-9999	-9999	-9999	-9999	-9999	NA	-9999	-9999		NA	-9999	GOM	NEA	2	5	4956. TONE12SPR:3025338:13	4860. 3025338	108
3025338	29	2011	5.246	TONE11SUM	3	2	2	NA		NA	NA	2	4	3	100	NA		-9999	-9999	NA	NA	-9999	-9999	-9999	-9999	-9999	NA	-9999	-9999		NA	-9999	GOM	NEA	2	2	4961. TONE11SUM:3025338:28	4865. 3025338	228
3025338	39	2012	4.718	TONE12FAL	6	2	3	NA		NA	NA	3	3	3	100	NA		-9999	-9999	NA	NA	-9999	-9999	-9999	-9999	-9999	NA	-9999	-9999		NA	-9999	GOM	NEA	2	4	4958. TONE12FAL:3025338:38	4862. 3025338	308
3025339	14	2012	9.525	TONE12SPR	5	2	1	NA		NA	NA	2.676	2.933	2	100	NA		-9999	-9999	NA	NA	-9999	-9999	-9999	-9999	-9999	NA	-9999	-9999		NA	-9999	GOM	NEA	2	5	4965. TONE12SPR:3025339:13	4869. 3025339	108
3025339	29	2011	9.15	TONE11SUM	3	2	2	NA		NA	NA	2.218	4	3	100	NA		-9999	-9999	NA	NA	-9999	-9999	-9999	-9999	-9999	NA	-9999	-9999		NA	-9999	GOM	NEA	2	2	4969. TONE11SUM:3025339:28	4873. 3025339	228
3025339	39	2012	9.686	TONE12FAL	6	2	3	NA		NA	NA	3.057	3	3	100	NA		-9999	-9999	NA	NA	-9999	-9999	-9999	-9999	-9999	NA	-9999	-9999		NA	-9999	GOM	NEA	2	4	4967. TONE12FAL:3025339:38	4871. 3025339	308
3025340	29	2011	5.411	TONE11SUM	3	2	2	NA		NA	NA	1.733	3	3	100	NA		-9999	-9999	NA	NA	-9999	-9999	-9999	-9999	-9999	NA	-9999	-9999		NA	-9999	GOM	NEA	2	2	4974. TONE11SUM:3025340:28	4878. 3025340	228
3025341	29	2011	3.973	TONE11SUM	3	2	2	NA		NA	NA	2.6	3	3	100	NA		-9999	-9999	NA	NA	-9999	-9999	-9999	-9999	-9999	NA	-9999	-9999		NA	-9999	GOM	NEA	2	2	4975. TONE11SUM:3025341:28	4879. 3025341	228
3025342	17	2012	7.262	TONE12SPR	5	2	1	NA		NA	NA	2.8	2.755	3	100	NA		-9999	-9999	NA	NA	-9999	-9999	-9999	-9999	-9999	NA	-9999	-9999		NA	-9999	GOM	NEA	2	5	4976. TONE12SPR:3025342:16	4880. 3025342	132
3025343	17	2012	7.235	TONE12SPR	5	2	1	NA		NA	NA	2.8	2.5	3	100	NA		-9999	-9999	NA	NA	-9999	-9999	-9999	-9999	-9999	NA	-9999	-9999		NA	-9999	GOM	NEA	2	5	4978. TONE12SPR:3025343:16	4882. 3025343	132
3025346	15	2012	11.9	TONE12SPR	5	2	1	17.61	yes	10	1	2.528	2.515	3	100	29299	HAPO	-9999	-9999	43.68958282	-67.14264679	-9999	-9999	-9999	-9999	-9999	NA	-9999	-9999	L/21	170	-9999	SS	NEA	2	5	2495. TONE12SPR:3025346:14	2479. 3025346	116
3025346	15	2012	11.9	TONE12SPR	5	2	1	17.61	yes	10	1	2.528	2.515	3	100	29299	HAPO	-9999	-9999	43.68958282	-67.14264679	-9999	-9999	-9999	-9999	-9999	NA	-9999	-9999	L/21	170	-9999	SS	NEA	2	5	2495. TONE12SPR:3025346:14	2479. 3025346	116
3025346	42	2012	11.9	TONE12FAL	6	2	3	NA		NA	NA	3.743	2.667	0.284	100	NA		-9999	-9999	NA	NA	-9999	-9999	-9999	-9999	-9999	NA	-9999	-9999		NA	-9999	SS	NEA	2	4	4980. TONE12FAL:3025346:41	2479. 3025346	332
3025347	15	2012	2.576	TONE12SPR	5	2	1	NA		NA	NA	2.3	2.75	3	100	NA		-9999	-9999	NA	NA	-9999	-9999	-9999	-9999	-9999	NA	-9999	-9999		NA	-9999	SS	NEA	2	5	4985. TONE12SPR:3025347:14	4888. 3025347	116
3025347	42	2012	2.605	TONE12FAL	6	2	3	NA		NA	NA	3.8	2.667	0	100	NA		-9999	-9999	NA	NA	-9999	-9999	-9999	-9999	-9999	NA	-9999	-9999		NA	-9999	SS	NEA	2	4	4984. TONE12FAL:3025347:41	4887. 3025347	332
3025348	30	2011	17.253	TONE11SUM	3	2	2	NA		NA	NA	1.5	3.673	2.347	100	NA		-9999	-9999	NA	NA	-9999	-9999	-9999	-9999	-9999	NA	-9999	-9999		NA	-9999	SS	NEA	2	2	4989. TONE11SUM:3025348:29	4892. 3025348	236
3025349	30	2011	16.969	TONE11SUM	3	2	2	15.088	yes	10	2	1.5	3.804	2.608	100	27510	HAPO	-9999	-9999	43.63763428	-66.83917236	-9999	-9999	-9999	-9999	-9999	NA	-9999	-9999	R/81	300	-9999	SS	NEA	2	2	2122. TONE11SUM:3025349:29	2109. 3025349	236
3025349	30	2011	16.969	TONE11SUM	3	2	2	15.06	yes	10	2	1.5	3.804	2.608	100	27509	HAPO	-9999	-9999	43.64503479	-66.77536774	-9999	-9999	-9999	-9999	-9999	NA	-9999	-9999	R/81	260	-9999	SS	NEA	2	2	2122. TONE11SUM:3025349:29	2109. 3025349	236
3025349	30	2011	16.969	TONE11SUM	3	2	2	15.088	yes	10	2	1.5	3.804	2.608	100	27510	HAPO	-9999	-9999	43.63763428	-66.83917236	-9999	-9999	-9999	-9999	-9999	NA	-9999	-9999	R/81	300	-9999	SS	NEA	2	2	2122. TONE11SUM:3025349:29	2109. 3025349	236
3025349	30	2011	16.969	TONE11SUM	3	2	2	15.06	yes	10	2	1.5	3.804	2.608	100	27509	HAPO	-9999	-9999	43.64503479	-66.77536774	-9999	-9999	-9999	-9999	-9999	NA	-9999	-9999	R/81	260	-9999	SS	NEA	2	2	2122. TONE11SUM:3025349:29	2109. 3025349	236
3025350	30	2011	10.314	TONE11SUM	3	2	2	NA		NA	NA	1.5	4	3	100	NA		-9999	-9999	NA	NA	-9999	-9999	-9999	-9999	-9999	NA	-9999	-9999		NA	-9999	SS	NEA	2	2	4990. TONE11SUM:3025350:29	4893. 3025350	236
3025351	30	2011	9.887	TONE11SUM	3	2	2	14.925	yes	10	2	1.5	4	3	100	27500	HAPO	-9999	-9999	43.67376328	-66.53070068	-9999	-9999	-9999	-9999	-9999	NA	-9999	-9999	R/81	100	-9999	SS	NEA	2	2	2121. TONE11SUM:3025351:29	2108. 3025351	236
3025351	30	2011	9.887	TONE11SUM	3	2	2	14.969	yes	10	2	1.5	4	3	100	27504	MIWH	-9999	-9999	43.6673584	-66.56467438	-9999	-9999	-9999	-9999	-9999	NA	-9999	-9999	R/81	170	-9999	SS	NEA	2	2	2121. TONE11SUM:3025351:29	2108. 3025351	236
3025351	30	2011	9.887	TONE11SUM	3	2	2	14.925	yes	10	2	1.5	4	3	100	27500	HAPO	-9999	-9999	43.67376328	-66.53070068	-9999	-9999	-9999	-9999	-9999	NA	-9999	-9999	R/81	100	-9999	SS	NEA	2	2	2121. TONE11SUM:3025351:29	2108. 3025351	236
3025351	30	2011	9.887	TONE11SUM	3	2	2	14.969	yes	10	2	1.5	4	3	100	27504	MIWH	-9999	-9999	43.6673584	-66.56467438	-9999	-9999	-9999	-9999	-9999	NA	-9999	-9999	R/81	170	-9999	SS	NEA	2	2	2121. TONE11SUM:3025351:29	2108. 3025351	236
3025351	30	2011	9.887	TONE11SUM	3	2	2	14.931	yes	10	2	1.5	4	3	100	27502	WSDO	-9999	-9999	43.67212296	-66.54491425	-9999	-9999	-9999	-9999	-9999	NA	-9999	-9999	R/81	0	-9999	SS	NEA	2	2	2121. TONE11SUM:3025351:29	2108. 3025351	236
3025351	30	2011	9.887	TONE11SUM	3	2	2	14.931	yes	10	2	1.5	4	3	100	27502	WSDO	-9999	-9999	43.67212296	-66.54491425	-9999	-9999	-9999	-9999	-9999	NA	-9999	-9999	R/81	0	-9999	SS	NEA	2	2	2121. TONE11SUM:3025351:29	2108. 3025351	236
3025351	39	2012	6.697	TONE12FAL	6	2	3	NA		NA	NA	4.8	1.333	3	100	NA		-9999	-9999	NA	NA	-9999	-9999	-9999	-9999	-9999	NA	-9999	-9999		NA	-9999	SS	NEA	2	4	4993. TONE12FAL:3025351:38	4896. 3025351	308
3025351	42	2012	6.72	TONE12FAL	6	2	3	NA		NA	NA	4.1	2.402	0	100	NA		-9999	-9999	NA	NA	-9999	-9999	-9999	-9999	-9999	NA	-9999	-9999		NA	-9999	SS	NEA	2	4	4992. TONE12FAL:3025351:41	4895. 3025351	332
3025352	30	2011	3.267	TONE11SUM	3	2	2	14.891	yes	10	2	1.422	3.922	3	100	27499	MIWH	-9999	-9999	43.68280792	-66.45065308	-9999	-9999	-9999	-9999	-9999	NA	-9999	-9999	R/81	250	-9999	SS	NEA	2	2	2120. TONE11SUM:3025352:29	2107. 3025352	236
3025352	30	2011	3.267	TONE11SUM	3	2	2	14.889	yes	10	2	1.422	3.922	3	100	27497	HAPO	-9999	-9999	43.6832428	-66.44677734	-9999	-9999	-9999	-9999	-9999	NA	-9999	-9999	R/81	260	-9999	SS	NEA	2	2	2120. TONE11SUM:3025352:29	2107. 3025352	236
3025352	30	2011	3.267	TONE11SUM	3	2	2	14.889	yes	10	2	1.422	3.922	3	100	27497	HAPO	-9999	-9999	43.6832428	-66.44677734	-9999	-9999	-9999	-9999	-9999	NA	-9999	-9999	R/81	260	-9999	SS	NEA	2	2	2120. TONE11SUM:3025352:29	2107. 3025352	236
3025352	30	2011	3.267	TONE11SUM	3	2	2	14.891	yes	10	2	1.422	3.922	3	100	27499	MIWH	-9999	-9999	43.68280792	-66.45065308	-9999	-9999	-9999	-9999	-9999	NA	-9999	-9999	R/81	250	-9999	SS	NEA	2	2	2120. TONE11SUM:3025352:29	2107. 3025352	236
3025352	39	2012	5.788	TONE12FAL	6	2	3	NA		NA	NA	4.8	1.333	3	100	NA		-9999	-9999	NA	NA	-9999	-9999	-9999	-9999	-9999	NA	-9999	-9999		NA	-9999	SS	NEA	2	4	4997. TONE12FAL:3025352:38	4900. 3025352	308
3025352	42	2012	5.777	TONE12FAL	6	2	3	NA		NA	NA	3.677	2.75	0	100	NA		-9999	-9999	NA	NA	-9999	-9999	-9999	-9999	-9999	NA	-9999	-9999		NA	-9999	SS	NEA	2	4	4996. TONE12FAL:3025352:41	4899. 3025352	332
3025353	14	2012	12.928	TONE12SPR	5	2	1	NA		NA	NA	3	2.75	3	100	NA		-9999	-9999	NA	NA	-9999	-9999	-9999	-9999	-9999	NA	-9999	-9999		NA	-9999	SS	NEA	2	5	5002. TONE12SPR:3025353:13	4905. 3025353	108
3025353	30	2011	13.568	TONE11SUM	3	2	2	22.129	yes	50	1	1.137	3.5	3	100	27665	HAPO	-9999	-9999	43.65102005	-66.25053406	-9999	-9999	-9999	-9999	-9999	NA	-9999	-9999	R/82	190	-9999	SS	NEA	2	2	2157. TONE11SUM:3025353:29	2144. 3025353	236
3025353	30	2011	13.568	TONE11SUM	3	2	2	22.163	yes	50	1	1.137	3.5	3	100	27668	HAPO	-9999	-9999	43.61698151	-66.31266785	-9999	-9999	-9999	-9999	-9999	NA	-9999	-9999	R/82	15	-9999	SS	NEA	2	2	2157. TONE11SUM:3025353:29	2144. 3025353	236
3025353	30	2011	13.568	TONE11SUM	3	2	2	22.129	yes	50	1	1.137	3.5	3	100	27663	HAPO	-9999	-9999	43.65102005	-66.25053406	-9999	-9999	-9999	-9999	-9999	NA	-9999	-9999	R/82	0	-9999	SS	NEA	2	2	2157. TONE11SUM:3025353:29	2144. 3025353	236
3025353	30	2011	13.568	TONE11SUM	3	2	2	22.169	yes	50	1	1.137	3.5	3	100	27670	HAPO	-9999	-9999	43.6114006	-66.32284546	-9999	-9999	-9999	-9999	-9999	NA	-9999	-9999	R/82	0	-9999	SS	NEA	2	2	2157. TONE11SUM:3025353:29	2144. 3025353	236
3025353	30	2011	13.568	TONE11SUM	3	2	2	22.129	yes	50	1	1.137	3.5	3	100	27665	HAPO	-9999	-9999	43.65102005	-66.25053406	-9999	-9999	-9999	-9999	-9999	NA	-9999	-9999	R/82	190	-9999	SS	NEA	2	2	2157. TONE11SUM:3025353:29	2144. 3025353	236
3025353	30	2011	13.568	TONE11SUM	3	2	2	22.129	yes	50	1	1.137	3.5	3	100	27663	HAPO	-9999	-9999	43.65102005	-66.25053406	-9999	-9999	-9999	-9999	-9999	NA	-9999	-9999	R/82	0	-9999	SS	NEA	2	2	2157. TONE11SUM:3025353:29	2144. 3025353	236
3025353	30	2011	13.568	TONE11SUM	3	2	2	22.152	yes	50	1	1.137	3.5	3	100	27666	HAPO	-9999	-9999	43.62760925	-66.29335785	-9999	-9999	-9999	-9999	-9999	NA	-9999	-9999	R/82	340	-9999	SS	NEA	2	2	2157. TONE11SUM:3025353:29	2144. 3025353	236
3025353	30	2011	13.568	TONE11SUM	3	2	2	22.129	yes	50	1	1.137	3.5	3	100	27664	HAPO	-9999	-9999	43.65102005	-66.25053406	-9999	-9999	-9999	-9999	-9999	NA	-9999	-9999	R/82	120	-9999	SS	NEA	2	2	2157. TONE11SUM:3025353:29	2144. 3025353	236
3025353	30	2011	13.568	TONE11SUM	3	2	2	22.152	yes	50	1	1.137	3.5	3	100	27666	HAPO	-9999	-9999	43.62760925	-66.29335785	-9999	-9999	-9999	-9999	-9999	NA	-9999	-9999	R/82	340	-9999	SS	NEA	2	2	2157. TONE11SUM:3025353:29	2144. 3025353	236
3025353	30	2011	13.568	TONE11SUM	3	2	2	22.17	yes	50	1	1.137	3.5	3	100	27672	HAPO	-9999	-9999	43.60972214	-66.32589722	-9999	-9999	-9999	-9999	-9999	NA	-9999	-9999	R/82	210	-9999	SS	NEA	2	2	2157. TONE11SUM:3025353:29	2144. 3025353	236
3025353	30	2011	13.568	TONE11SUM	3	2	2	22.126	yes	50	1	1.137	3.5	3	100	27662	HAPO	-9999	-9999	43.65434647	-66.24440765	-9999	-9999	-9999	-9999	-9999	NA	-9999	-9999	R/82	0	-9999	SS	NEA	2	2	2157. TONE11SUM:3025353:29	2144. 3025353	236
3025353	30	2011	13.568	TONE11SUM	3	2	2	22.129	yes	50	1	1.137	3.5	3	100	27664	HAPO	-9999	-9999	43.65102005	-66.25053406	-9999	-9999	-9999	-9999	-9999	NA	-9999	-9999	R/82	120	-9999	SS	NEA	2	2	2157. TONE11SUM:3025353:29	2144. 3025353	236
3025353	30	2011	13.568	TONE11SUM	3	2	2	22.172	yes	50	1	1.137	3.5	3	100	27673	HAPO	-9999	-9999	43.60749435	-66.32997131	-9999	-9999	-9999	-9999	-9999	NA	-9999	-9999	R/82	0	-9999	SS	NEA	2	2	2157. TONE11SUM:3025353:29	2144. 3025353	236
3025353	30	2011	13.568	TONE11SUM	3	2	2	22.172	yes	50	1	1.137	3.5	3	100	27673	HAPO	-9999	-9999	43.60749435	-66.32997131	-9999	-9999	-9999	-9999	-9999	NA	-9999	-9999	R/82	0	-9999	SS	NEA	2	2	2157. TONE11SUM:3025353:29	2144. 3025353	236
3025353	30	2011	13.568	TONE11SUM	3	2	2	22.169	yes	50	1	1.137	3.5	3	100	27670	HAPO	-9999	-9999	43.6114006	-66.32284546	-9999	-9999	-9999	-9999	-9999	NA	-9999	-9999	R/82	0	-9999	SS	NEA	2	2	2157. TONE11SUM:3025353:29	2144. 3025353	236
3025353	30	2011	13.568	TONE11SUM	3	2	2	22.183	yes	50	1	1.137	3.5	3	100	27674	HAPO	-9999	-9999	43.59691238	-66.34925842	-9999	-9999	-9999	-9999	-9999	NA	-9999	-9999	R/82	30	-9999	SS	NEA	2	2	2157. TONE11SUM:3025353:29	2144. 3025353	236
3025353	30	2011	13.568	TONE11SUM	3	2	2	22.17	yes	50	1	1.137	3.5	3	100	27672	HAPO	-9999	-9999	43.60972214	-66.32589722	-9999	-9999	-9999	-9999	-9999	NA	-9999	-9999	R/82	210	-9999	SS	NEA	2	2	2157. TONE11SUM:3025353:29	2144. 3025353	236
3025353	30	2011	13.568	TONE11SUM	3	2	2	22.169	yes	50	1	1.137	3.5	3	100	27671	HAPO	-9999	-9999	43.61083984	-66.32386017	-9999	-9999	-9999	-9999	-9999	NA	-9999	-9999	R/82	0	-9999	SS	NEA	2	2	2157. TONE11SUM:3025353:29	2144. 3025353	236
3025353	30	2011	13.568	TONE11SUM	3	2	2	22.183	yes	50	1	1.137	3.5	3	100	27674	HAPO	-9999	-9999	43.59691238	-66.34925842	-9999	-9999	-9999	-9999	-9999	NA	-9999	-9999	R/82	30	-9999	SS	NEA	2	2	2157. TONE11SUM:3025353:29	2144. 3025353	236
3025353	30	2011	13.568	TONE11SUM	3	2	2	22.163	yes	50	1	1.137	3.5	3	100	27668	HAPO	-9999	-9999	43.61698151	-66.31266785	-9999	-9999	-9999	-9999	-9999	NA	-9999	-9999	R/82	15	-9999	SS	NEA	2	2	2157. TONE11SUM:3025353:29	2144. 3025353	236
3025353	30	2011	13.568	TONE11SUM	3	2	2	22.169	yes	50	1	1.137	3.5	3	100	27671	HAPO	-9999	-9999	43.61083984	-66.32386017	-9999	-9999	-9999	-9999	-9999	NA	-9999	-9999	R/82	0	-9999	SS	NEA	2	2	2157. TONE11SUM:3025353:29	2144. 3025353	236
3025353	30	2011	13.568	TONE11SUM	3	2	2	22.156	yes	50	1	1.137	3.5	3	100	27667	HAPO	-9999	-9999	43.62425232	-66.29945374	-9999	-9999	-9999	-9999	-9999	NA	-9999	-9999	R/82	60	-9999	SS	NEA	2	2	2157. TONE11SUM:3025353:29	2144. 3025353	236
3025353	30	2011	13.568	TONE11SUM	3	2	2	22.156	yes	50	1	1.137	3.5	3	100	27667	HAPO	-9999	-9999	43.62425232	-66.29945374	-9999	-9999	-9999	-9999	-9999	NA	-9999	-9999	R/82	60	-9999	SS	NEA	2	2	2157. TONE11SUM:3025353:29	2144. 3025353	236
3025353	30	2011	13.568	TONE11SUM	3	2	2	22.126	yes	50	1	1.137	3.5	3	100	27662	HAPO	-9999	-9999	43.65434647	-66.24440765	-9999	-9999	-9999	-9999	-9999	NA	-9999	-9999	R/82	0	-9999	SS	NEA	2	2	2157. TONE11SUM:3025353:29	2144. 3025353	236
3025354	14	2012	1.561	TONE12SPR	5	2	1	NA		NA	NA	3	2.75	3	100	NA		-9999	-9999	NA	NA	-9999	-9999	-9999	-9999	-9999	NA	-9999	-9999		NA	-9999	SS	NEA	2	5	5005. TONE12SPR:3025354:13	4908. 3025354	108
3025354	30	2011	3.606	TONE11SUM	3	2	2	14.528	yes	20	1	1.861	2.945	3	100	27484	HAPO	-9999	-9999	43.57311249	-66.13704681	-9999	-9999	-9999	-9999	-9999	NA	-9999	-9999	R/84	0	-9999	SS	NEA	2	2	2118. TONE11SUM:3025354:29	2105. 3025354	236
3025354	30	2011	3.606	TONE11SUM	3	2	2	14.528	yes	20	1	1.861	2.945	3	100	27484	HAPO	-9999	-9999	43.57311249	-66.13704681	-9999	-9999	-9999	-9999	-9999	NA	-9999	-9999	R/84	0	-9999	SS	NEA	2	2	2118. TONE11SUM:3025354:29	2105. 3025354	236
3025355	30	2011	5.973	TONE11SUM	3	2	2	NA		NA	NA	2.11	2.5	3	100	NA		-9999	-9999	NA	NA	-9999	-9999	-9999	-9999	-9999	NA	-9999	-9999		NA	-9999	SS	NEA	2	2	5007. TONE11SUM:3025355:29	4910. 3025355	236
3025356	30	2011	10.031	TONE11SUM	3	2	2	21.901	yes	99	2	1.727	3	3	100	27658	HAPO	-9999	-9999	43.59931183	-65.91326904	-9999	-9999	-9999	-9999	-9999	NA	-9999	-9999	R/85	0	-9999	SS	NEA	2	2	2156. TONE11SUM:3025356:29	2143. 3025356	236
3025356	30	2011	10.031	TONE11SUM	3	2	2	21.915	yes	99	2	1.727	3	3	100	27659	HAPO	-9999	-9999	43.62189484	-65.90766907	-9999	-9999	-9999	-9999	-9999	NA	-9999	-9999	R/85	280	-9999	SS	NEA	2	2	2156. TONE11SUM:3025356:29	2143. 3025356	236
3025356	30	2011	10.031	TONE11SUM	3	2	2	21.915	yes	99	2	1.727	3	3	100	27659	HAPO	-9999	-9999	43.62189484	-65.90766907	-9999	-9999	-9999	-9999	-9999	NA	-9999	-9999	R/85	280	-9999	SS	NEA	2	2	2156. TONE11SUM:3025356:29	2143. 3025356	236
3025356	30	2011	10.031	TONE11SUM	3	2	2	21.901	yes	99	2	1.727	3	3	100	27658	HAPO	-9999	-9999	43.59931183	-65.91326904	-9999	-9999	-9999	-9999	-9999	NA	-9999	-9999	R/85	0	-9999	SS	NEA	2	2	2156. TONE11SUM:3025356:29	2143. 3025356	236
3025356	42	2012	4.637	TONE12FAL	6	2	3	NA		NA	NA	3.5	2.5	0	100	NA		-9999	-9999	NA	NA	-9999	-9999	-9999	-9999	-9999	NA	-9999	-9999		NA	-9999	SS	NEA	2	4	5008. TONE12FAL:3025356:41	4911. 3025356	332
3025357	42	2012	3.351	TONE12FAL	6	2	3	NA		NA	NA	3.32	2.5	0	70.011586	NA		-9999	-9999	NA	NA	-9999	-9999	-9999	-9999	-9999	NA	-9999	-9999		NA	-9999	SS	NEA	2	4	5012. TONE12FAL:3025357:41	4915. 3025357	332
3025365	41	2012	9.87	TONE12FAL	6	2	3	NA		NA	NA	3.6	3	3	100	NA		-9999	-9999	NA	NA	-9999	-9999	-9999	-9999	-9999	NA	-9999	-9999		NA	-9999	SS	NEA	2	4	5016. TONE12FAL:3025365:40	4919. 3025365	324
3025366	41	2012	2.283	TONE12FAL	6	2	3	NA		NA	NA	3.6	3	3	100	NA		-9999	-9999	NA	NA	-9999	-9999	-9999	-9999	-9999	NA	-9999	-9999		NA	-9999	SS	NEA	2	4	5017. TONE12FAL:3025366:40	4920. 3025366	324
3025371	41	2012	0.531	TONE12FAL	6	2	3	NA		NA	NA	4	1.5	3	100	NA		-9999	-9999	NA	NA	-9999	-9999	-9999	-9999	-9999	NA	-9999	-9999		NA	-9999	SS	NEA	2	4	5018. TONE12FAL:3025371:40	4921. 3025371	324
3025372	41	2012	11.751	TONE12FAL	6	2	3	NA		NA	NA	3.859	1.635	3	100	NA		-9999	-9999	NA	NA	-9999	-9999	-9999	-9999	-9999	NA	-9999	-9999		NA	-9999	SS	NEA	2	4	5019. TONE12FAL:3025372:40	4922. 3025372	324
3025378	41	2012	10.537	TONE12FAL	6	2	3	NA		NA	NA	3.4	2.918	3	100	NA		-9999	-9999	NA	NA	-9999	-9999	-9999	-9999	-9999	NA	-9999	-9999		NA	-9999	SS	NEA	2	4	5020. TONE12FAL:3025378:40	4923. 3025378	324
3025379	41	2012	1.444	TONE12FAL	6	2	3	NA		NA	NA	3.273	3	3	100	NA		-9999	-9999	NA	NA	-9999	-9999	-9999	-9999	-9999	NA	-9999	-9999		NA	-9999	SS	NEA	2	4	5022. TONE12FAL:3025379:40	4925. 3025379	324
3025384	41	2012	4.863	TONE12FAL	6	2	3	NA		NA	NA	3	3	3	100	NA		-9999	-9999	NA	NA	-9999	-9999	-9999	-9999	-9999	NA	-9999	-9999		NA	-9999	SS	NEA	2	4	5024. TONE12FAL:3025384:40	4927. 3025384	324
3025385	41	2012	7.561	TONE12FAL	6	2	3	NA		NA	NA	3	2.945	2.779	100	NA		-9999	-9999	NA	NA	-9999	-9999	-9999	-9999	-9999	NA	-9999	-9999		NA	-9999	SS	NEA	2	4	5026. TONE12FAL:3025385:40	4929. 3025385	324
3025564	38	2012	0.439	TONE12FAL	6	2	3	NA		NA	NA	3.7	3	3	89.615617	NA		-9999	-9999	NA	NA	-9999	-9999	-9999	-9999	-9999	NA	-9999	-9999		NA	-9999	GOM	NEA	2	4	5027. TONE12FAL:3025564:37	4930. 3025564	300
3025565	14	2012	2.122	TONE12SPR	5	2	1	NA		NA	NA	1.5	3.25	2	96.960353	NA		-9999	-9999	NA	NA	-9999	-9999	-9999	-9999	-9999	NA	-9999	-9999		NA	-9999	GOM	NEA	2	5	5030. TONE12SPR:3025565:13	4933. 3025565	108
3025565	29	2011	1.087	TONE11SUM	3	2	2	NA		NA	NA	1.5	3	2	96.960353	NA		-9999	-9999	NA	NA	-9999	-9999	-9999	-9999	-9999	NA	-9999	-9999		NA	-9999	GOM	NEA	2	2	5032. TONE11SUM:3025565:28	4935. 3025565	228
3025565	38	2012	2.413	TONE12FAL	6	2	3	NA		NA	NA	3.7	3	3	96.960353	NA		-9999	-9999	NA	NA	-9999	-9999	-9999	-9999	-9999	NA	-9999	-9999		NA	-9999	GOM	NEA	2	4	5029. TONE12FAL:3025565:37	4932. 3025565	300
3025567	17	2012	0.879	TONE12SPR	5	2	1	NA		NA	NA	4.6	2	3	100	NA		-9999	-9999	NA	NA	-9999	-9999	-9999	-9999	-9999	NA	-9999	-9999		NA	-9999	GOM	NEA	2	5	5037. TONE12SPR:3025567:16	4940. 3025567	132
3025568	17	2012	13.69	TONE12SPR	5	2	1	NA		NA	NA	4.45	2.369	3	100	NA		-9999	-9999	NA	NA	-9999	-9999	-9999	-9999	-9999	NA	-9999	-9999		NA	-9999	GOM	NEA	2	5	5039. TONE12SPR:3025568:16	4942. 3025568	132
3025568	29	2011	9.328	TONE11SUM	3	2	2	NA		NA	NA	1.6	3.5	3	100	NA		-9999	-9999	NA	NA	-9999	-9999	-9999	-9999	-9999	NA	-9999	-9999		NA	-9999	GOM	NEA	2	2	5041. TONE11SUM:3025568:28	4944. 3025568	228
3025569	29	2011	8.859	TONE11SUM	3	2	2	NA		NA	NA	1.6	3.5	3	100	NA		-9999	-9999	NA	NA	-9999	-9999	-9999	-9999	-9999	NA	-9999	-9999		NA	-9999	GOM	NEA	2	2	5043. TONE11SUM:3025569:28	4946. 3025569	228
3025571	14	2012	3.102	TONE12SPR	5	2	1	NA		NA	NA	3.062	2.326	2	100	NA		-9999	-9999	NA	NA	-9999	-9999	-9999	-9999	-9999	NA	-9999	-9999		NA	-9999	GOM	NEA	2	5	5046. TONE12SPR:3025571:13	4949. 3025571	108
3025571	29	2011	14.045	TONE11SUM	3	2	2	16.951	yes	30	2	1.539	3.088	3	100	26911	HAPO	-9999	-9999	43.72681427	-69.06700134	-9999	-9999	-9999	-9999	-9999	NA	-9999	-9999	R/38	0	-9999	GOM	NEA	2	2	2046. TONE11SUM:3025571:28	2033. 3025571	228
3025571	29	2011	14.045	TONE11SUM	3	2	2	16.951	yes	30	2	1.539	3.088	3	100	26911	HAPO	-9999	-9999	43.72681427	-69.06700134	-9999	-9999	-9999	-9999	-9999	NA	-9999	-9999	R/38	0	-9999	GOM	NEA	2	2	2046. TONE11SUM:3025571:28	2033. 3025571	228
3025571	39	2012	3.196	TONE12FAL	6	2	3	NA		NA	NA	3.7	3	3	100	NA		-9999	-9999	NA	NA	-9999	-9999	-9999	-9999	-9999	NA	-9999	-9999		NA	-9999	GOM	NEA	2	4	5050. TONE12FAL:3025571:38	4953. 3025571	308
3025572	14	2012	11.17	TONE12SPR	5	2	1	NA		NA	NA	3.2	2.25	2	100	NA		-9999	-9999	NA	NA	-9999	-9999	-9999	-9999	-9999	NA	-9999	-9999		NA	-9999	GOM	NEA	2	5	5057. TONE12SPR:3025572:13	4960. 3025572	108
3025572	29	2011	17.51	TONE11SUM	3	2	2	17.178	yes	25	2	1.306	3.472	3	100	26924	HAPO	-9999	-9999	43.72701263	-68.88227844	-9999	-9999	-9999	-9999	-9999	NA	-9999	-9999	R/39	170	-9999	GOM	NEA	2	2	2050. TONE11SUM:3025572:28	2037. 3025572	228
3025572	29	2011	17.51	TONE11SUM	3	2	2	17.178	yes	25	2	1.306	3.472	3	100	26924	HAPO	-9999	-9999	43.72701263	-68.88227844	-9999	-9999	-9999	-9999	-9999	NA	-9999	-9999	R/39	170	-9999	GOM	NEA	2	2	2050. TONE11SUM:3025572:28	2037. 3025572	228
3025572	39	2012	11.083	TONE12FAL	6	2	3	NA		NA	NA	3.7	3	3	100	NA		-9999	-9999	NA	NA	-9999	-9999	-9999	-9999	-9999	NA	-9999	-9999		NA	-9999	GOM	NEA	2	4	5061. TONE12FAL:3025572:38	4964. 3025572	308
3025573	29	2011	16.893	TONE11SUM	3	2	2	17.205	yes	25	1	1.415	3.5	3	100	26925	HAPO	-9999	-9999	43.70192337	-68.82860565	-9999	-9999	-9999	-9999	-9999	NA	-9999	-9999	R/39	165	-9999	GOM	NEA	2	2	2051. TONE11SUM:3025573:28	2038. 3025573	228
3025573	29	2011	16.893	TONE11SUM	3	2	2	17.205	yes	25	1	1.415	3.5	3	100	26925	HAPO	-9999	-9999	43.70192337	-68.82860565	-9999	-9999	-9999	-9999	-9999	NA	-9999	-9999	R/39	165	-9999	GOM	NEA	2	2	2051. TONE11SUM:3025573:28	2038. 3025573	228
3025574	29	2011	8.185	TONE11SUM	3	2	2	17.267	yes	25	1	1.2	3.5	3	100	26926	HAPO	-9999	-9999	43.64406967	-68.70678711	-9999	-9999	-9999	-9999	-9999	NA	-9999	-9999	R/39	310	-9999	GOM	NEA	2	2	2052. TONE11SUM:3025574:28	2039. 3025574	228
3025574	29	2011	8.185	TONE11SUM	3	2	2	17.267	yes	25	1	1.2	3.5	3	100	26926	HAPO	-9999	-9999	43.64406967	-68.70678711	-9999	-9999	-9999	-9999	-9999	NA	-9999	-9999	R/39	310	-9999	GOM	NEA	2	2	2052. TONE11SUM:3025574:28	2039. 3025574	228
3025575	17	2012	3.173	TONE12SPR	5	2	1	NA		NA	NA	0.8	3.25	1	100	NA		-9999	-9999	NA	NA	-9999	-9999	-9999	-9999	-9999	NA	-9999	-9999		NA	-9999	GOM	NEA	2	5	5077. TONE12SPR:3025575:16	4980. 3025575	132
3025576	17	2012	11.153	TONE12SPR	5	2	1	15.957	yes	99	9	0.8	3.25	1	100	29431	UNCW	-9999	-9999	43.64334869	-68.39957428	-9999	-9999	-9999	-9999	-9999	NA	-9999	-9999	L/35	90	-9999	GOM	NEA	2	5	2546. TONE12SPR:3025576:16	2530. 3025576	132
3025576	17	2012	11.153	TONE12SPR	5	2	1	15.946	yes	99	9	0.8	3.25	1	100	29430	HAPO	-9999	-9999	43.62679672	-68.37917328	-9999	-9999	-9999	-9999	-9999	NA	-9999	-9999	L/35	190	-9999	GOM	NEA	2	5	2546. TONE12SPR:3025576:16	2530. 3025576	132
3025576	17	2012	11.153	TONE12SPR	5	2	1	15.957	yes	99	9	0.8	3.25	1	100	29431	UNCW	-9999	-9999	43.64334869	-68.39957428	-9999	-9999	-9999	-9999	-9999	NA	-9999	-9999	L/35	90	-9999	GOM	NEA	2	5	2546. TONE12SPR:3025576:16	2530. 3025576	132
3025576	17	2012	11.153	TONE12SPR	5	2	1	15.946	yes	99	9	0.8	3.25	1	100	29430	HAPO	-9999	-9999	43.62679672	-68.37917328	-9999	-9999	-9999	-9999	-9999	NA	-9999	-9999	L/35	190	-9999	GOM	NEA	2	5	2546. TONE12SPR:3025576:16	2530. 3025576	132
3025579	14	2012	4.393	TONE12SPR	5	2	1	15.444	yes	10	0	2.3	3.5	2	100	29264	HAPO	-9999	-9999	43.68770981	-68.00138092	-9999	-9999	-9999	-9999	-9999	NA	-9999	-9999	L/20	120	-9999	GOM	NEA	2	5	2479. TONE12SPR:3025579:13	2463. 3025579	108
3025579	14	2012	4.393	TONE12SPR	5	2	1	15.444	yes	10	0	2.3	3.5	2	100	29264	HAPO	-9999	-9999	43.68770981	-68.00138092	-9999	-9999	-9999	-9999	-9999	NA	-9999	-9999	L/20	120	-9999	GOM	NEA	2	5	2479. TONE12SPR:3025579:13	2463. 3025579	108
3025579	29	2011	4.75	TONE11SUM	3	2	2	NA		NA	NA	2.3	4	3	100	NA		-9999	-9999	NA	NA	-9999	-9999	-9999	-9999	-9999	NA	-9999	-9999		NA	-9999	GOM	NEA	2	2	5081. TONE11SUM:3025579:28	4984. 3025579	228
3025579	39	2012	4.207	TONE12FAL	6	2	3	15.933	yes	0	0	3.2	3	3	100	28718	SADO	-9999	-9999	43.67004013	-67.97830963	-9999	-9999	-9999	-9999	-9999	NA	-9999	-9999	A/25	90	-9999	GOM	NEA	2	4	2320. TONE12FAL:3025579:38	2305. 3025579	308
3025579	39	2012	4.207	TONE12FAL	6	2	3	15.933	yes	0	0	3.2	3	3	100	28717	SADO	-9999	-9999	43.67004013	-67.97830963	-9999	-9999	-9999	-9999	-9999	NA	-9999	-9999	A/25	90	-9999	GOM	NEA	2	4	2320. TONE12FAL:3025579:38	2305. 3025579	308
3025579	39	2012	4.207	TONE12FAL	6	2	3	15.933	yes	0	0	3.2	3	3	100	28718	SADO	-9999	-9999	43.67004013	-67.97830963	-9999	-9999	-9999	-9999	-9999	NA	-9999	-9999	A/25	90	-9999	GOM	NEA	2	4	2320. TONE12FAL:3025579:38	2305. 3025579	308
3025579	39	2012	4.207	TONE12FAL	6	2	3	15.933	yes	0	0	3.2	3	3	100	28717	SADO	-9999	-9999	43.67004013	-67.97830963	-9999	-9999	-9999	-9999	-9999	NA	-9999	-9999	A/25	90	-9999	GOM	NEA	2	4	2320. TONE12FAL:3025579:38	2305. 3025579	308
3025580	14	2012	9.966	TONE12SPR	5	2	1	NA		NA	NA	2.3	3.5	2	100	NA		-9999	-9999	NA	NA	-9999	-9999	-9999	-9999	-9999	NA	-9999	-9999		NA	-9999	GOM	NEA	2	5	5086. TONE12SPR:3025580:13	4989. 3025580	108
3025580	29	2011	9.647	TONE11SUM	3	2	2	NA		NA	NA	2.355	4	3	100	NA		-9999	-9999	NA	NA	-9999	-9999	-9999	-9999	-9999	NA	-9999	-9999		NA	-9999	GOM	NEA	2	2	5090. TONE11SUM:3025580:28	4993. 3025580	228
3025580	39	2012	10.199	TONE12FAL	6	2	3	NA		NA	NA	3.2	3	3	100	NA		-9999	-9999	NA	NA	-9999	-9999	-9999	-9999	-9999	NA	-9999	-9999		NA	-9999	GOM	NEA	2	4	5087. TONE12FAL:3025580:38	4990. 3025580	308
3025583	17	2012	6.591	TONE12SPR	5	2	1	NA		NA	NA	2.8	2.5	3	100	NA		-9999	-9999	NA	NA	-9999	-9999	-9999	-9999	-9999	NA	-9999	-9999		NA	-9999	GOM	NEA	2	5	5094. TONE12SPR:3025583:16	4997. 3025583	132
3025584	17	2012	7.886	TONE12SPR	5	2	1	NA		NA	NA	2.959	2.5	3	100	NA		-9999	-9999	NA	NA	-9999	-9999	-9999	-9999	-9999	NA	-9999	-9999		NA	-9999	GOM	NEA	2	5	5096. TONE12SPR:3025584:16	4999. 3025584	132
3025587	15	2012	11.248	TONE12SPR	5	2	1	17.655	yes	10	1	2.02	2.999	3	100	29301	WSDO	-9999	-9999	43.62770844	-67.06764984	-9999	-9999	-9999	-9999	-9999	NA	-9999	-9999	L/21	350	-9999	SS	NEA	2	5	2496. TONE12SPR:3025587:14	2480. 3025587	116
3025587	15	2012	11.248	TONE12SPR	5	2	1	17.654	yes	10	1	2.02	2.999	3	100	29300	WSDO	-9999	-9999	43.62770844	-67.06764984	-9999	-9999	-9999	-9999	-9999	NA	-9999	-9999	L/21	10	-9999	SS	NEA	2	5	2496. TONE12SPR:3025587:14	2480. 3025587	116
3025587	15	2012	11.248	TONE12SPR	5	2	1	17.654	yes	10	1	2.02	2.999	3	100	29300	WSDO	-9999	-9999	43.62770844	-67.06764984	-9999	-9999	-9999	-9999	-9999	NA	-9999	-9999	L/21	10	-9999	SS	NEA	2	5	2496. TONE12SPR:3025587:14	2480. 3025587	116
3025587	15	2012	11.248	TONE12SPR	5	2	1	17.655	yes	10	1	2.02	2.999	3	100	29301	WSDO	-9999	-9999	43.62770844	-67.06764984	-9999	-9999	-9999	-9999	-9999	NA	-9999	-9999	L/21	350	-9999	SS	NEA	2	5	2496. TONE12SPR:3025587:14	2480. 3025587	116
3025587	30	2011	1.504	TONE11SUM	3	2	2	NA		NA	NA	1.5	3.579	2.158	100	NA		-9999	-9999	NA	NA	-9999	-9999	-9999	-9999	-9999	NA	-9999	-9999		NA	-9999	SS	NEA	2	2	5099. TONE11SUM:3025587:29	5002. 3025587	236
3025587	42	2012	11.198	TONE12FAL	6	2	3	NA		NA	NA	4.104	2.122	0	100	NA		-9999	-9999	NA	NA	-9999	-9999	-9999	-9999	-9999	NA	-9999	-9999		NA	-9999	SS	NEA	2	4	5097. TONE12FAL:3025587:41	5000. 3025587	332
3025588	15	2012	3.238	TONE12SPR	5	2	1	NA		NA	NA	1.3	3.25	3	100	NA		-9999	-9999	NA	NA	-9999	-9999	-9999	-9999	-9999	NA	-9999	-9999		NA	-9999	SS	NEA	2	5	5104. TONE12SPR:3025588:14	5007. 3025588	116
3025588	30	2011	5.108	TONE11SUM	3	2	2	NA		NA	NA	1.5	3.924	2.849	100	NA		-9999	-9999	NA	NA	-9999	-9999	-9999	-9999	-9999	NA	-9999	-9999		NA	-9999	SS	NEA	2	2	5106. TONE11SUM:3025588:29	5009. 3025588	236
3025588	42	2012	3.309	TONE12FAL	6	2	3	NA		NA	NA	4.2	2	0	100	NA		-9999	-9999	NA	NA	-9999	-9999	-9999	-9999	-9999	NA	-9999	-9999		NA	-9999	SS	NEA	2	4	5102. TONE12FAL:3025588:41	5005. 3025588	332
3025590	39	2012	2.527	TONE12FAL	6	2	3	NA		NA	NA	4.5	1.333	3	100	NA		-9999	-9999	NA	NA	-9999	-9999	-9999	-9999	-9999	NA	-9999	-9999		NA	-9999	SS	NEA	2	4	5111. TONE12FAL:3025590:38	5014. 3025590	308
3025590	42	2012	2.52	TONE12FAL	6	2	3	NA		NA	NA	3.8	2.5	0	100	NA		-9999	-9999	NA	NA	-9999	-9999	-9999	-9999	-9999	NA	-9999	-9999		NA	-9999	SS	NEA	2	4	5110. TONE12FAL:3025590:41	5013. 3025590	332
3025591	30	2011	1.75	TONE11SUM	3	2	2	22.27	yes	50	1	1.8	3.5	3	100	27681	WSDO	-9999	-9999	43.50931549	-66.50835419	-9999	-9999	-9999	-9999	-9999	NA	-9999	-9999	R/82	160	-9999	SS	NEA	2	2	2159. TONE11SUM:3025591:29	2146. 3025591	236
3025591	30	2011	1.75	TONE11SUM	3	2	2	22.27	yes	50	1	1.8	3.5	3	100	27681	WSDO	-9999	-9999	43.50931549	-66.50835419	-9999	-9999	-9999	-9999	-9999	NA	-9999	-9999	R/82	160	-9999	SS	NEA	2	2	2159. TONE11SUM:3025591:29	2146. 3025591	236
3025591	39	2012	9.978	TONE12FAL	6	2	3	NA		NA	NA	4.529	1.333	3	100	NA		-9999	-9999	NA	NA	-9999	-9999	-9999	-9999	-9999	NA	-9999	-9999		NA	-9999	SS	NEA	2	4	5115. TONE12FAL:3025591:38	5018. 3025591	308
3025591	42	2012	9.968	TONE12FAL	6	2	3	NA		NA	NA	3.78	2.471	0	100	NA		-9999	-9999	NA	NA	-9999	-9999	-9999	-9999	-9999	NA	-9999	-9999		NA	-9999	SS	NEA	2	4	5114. TONE12FAL:3025591:41	5017. 3025591	332
3025592	30	2011	13.052	TONE11SUM	3	2	2	22.228	yes	50	1	1.513	3.5	3	100	27678	HAPO	-9999	-9999	43.5520668	-66.43093872	-9999	-9999	-9999	-9999	-9999	NA	-9999	-9999	R/82	0	-9999	SS	NEA	2	2	2158. TONE11SUM:3025592:29	2145. 3025592	236
3025592	30	2011	13.052	TONE11SUM	3	2	2	22.191	yes	50	1	1.513	3.5	3	100	27676	MIWH	-9999	-9999	43.58862305	-66.36436462	-9999	-9999	-9999	-9999	-9999	NA	-9999	-9999	R/82	0	-9999	SS	NEA	2	2	2158. TONE11SUM:3025592:29	2145. 3025592	236
3025592	30	2011	13.052	TONE11SUM	3	2	2	22.196	yes	50	1	1.513	3.5	3	100	27677	HAPO	-9999	-9999	43.5836525	-66.37335968	-9999	-9999	-9999	-9999	-9999	NA	-9999	-9999	R/82	0	-9999	SS	NEA	2	2	2158. TONE11SUM:3025592:29	2145. 3025592	236
3025592	30	2011	13.052	TONE11SUM	3	2	2	22.228	yes	50	1	1.513	3.5	3	100	27678	HAPO	-9999	-9999	43.5520668	-66.43093872	-9999	-9999	-9999	-9999	-9999	NA	-9999	-9999	R/82	0	-9999	SS	NEA	2	2	2158. TONE11SUM:3025592:29	2145. 3025592	236
3025592	30	2011	13.052	TONE11SUM	3	2	2	22.257	yes	50	1	1.513	3.5	3	100	27680	HAPO	-9999	-9999	43.52220917	-66.48497772	-9999	-9999	-9999	-9999	-9999	NA	-9999	-9999	R/82	280	-9999	SS	NEA	2	2	2158. TONE11SUM:3025592:29	2145. 3025592	236
3025592	30	2011	13.052	TONE11SUM	3	2	2	22.196	yes	50	1	1.513	3.5	3	100	27677	HAPO	-9999	-9999	43.5836525	-66.37335968	-9999	-9999	-9999	-9999	-9999	NA	-9999	-9999	R/82	0	-9999	SS	NEA	2	2	2158. TONE11SUM:3025592:29	2145. 3025592	236
3025592	30	2011	13.052	TONE11SUM	3	2	2	22.257	yes	50	1	1.513	3.5	3	100	27680	HAPO	-9999	-9999	43.52220917	-66.48497772	-9999	-9999	-9999	-9999	-9999	NA	-9999	-9999	R/82	280	-9999	SS	NEA	2	2	2158. TONE11SUM:3025592:29	2145. 3025592	236
3025592	30	2011	13.052	TONE11SUM	3	2	2	22.191	yes	50	1	1.513	3.5	3	100	27676	MIWH	-9999	-9999	43.58862305	-66.36436462	-9999	-9999	-9999	-9999	-9999	NA	-9999	-9999	R/82	0	-9999	SS	NEA	2	2	2158. TONE11SUM:3025592:29	2145. 3025592	236
3025594	14	2012	12.349	TONE12SPR	5	2	1	NA		NA	NA	3.224	2.797	2.814	100	NA		-9999	-9999	NA	NA	-9999	-9999	-9999	-9999	-9999	NA	-9999	-9999		NA	-9999	SS	NEA	2	5	5121. TONE12SPR:3025594:13	5024. 3025594	108
3025594	30	2011	12.228	TONE11SUM	3	2	2	14.507	yes	20	1	2	3	3	100	27481	HAPO	-9999	-9999	43.54775238	-66.16707611	-9999	-9999	-9999	-9999	-9999	NA	-9999	-9999	R/84	165	-9999	SS	NEA	2	2	2117. TONE11SUM:3025594:29	2104. 3025594	236
3025594	30	2011	12.228	TONE11SUM	3	2	2	14.507	yes	20	1	2	3	3	100	27481	HAPO	-9999	-9999	43.54775238	-66.16707611	-9999	-9999	-9999	-9999	-9999	NA	-9999	-9999	R/84	165	-9999	SS	NEA	2	2	2117. TONE11SUM:3025594:29	2104. 3025594	236
3025594	30	2011	12.228	TONE11SUM	3	2	2	14.464	yes	20	1	2	3	3	100	27480	HAPO	-9999	-9999	43.49247742	-66.23231506	-9999	-9999	-9999	-9999	-9999	NA	-9999	-9999	R/84	0	-9999	SS	NEA	2	2	2117. TONE11SUM:3025594:29	2104. 3025594	236
3025594	30	2011	12.228	TONE11SUM	3	2	2	14.464	yes	20	1	2	3	3	100	27480	HAPO	-9999	-9999	43.49247742	-66.23231506	-9999	-9999	-9999	-9999	-9999	NA	-9999	-9999	R/84	0	-9999	SS	NEA	2	2	2117. TONE11SUM:3025594:29	2104. 3025594	236
3025595	14	2012	2.037	TONE12SPR	5	2	1	NA		NA	NA	3	3	2	100	NA		-9999	-9999	NA	NA	-9999	-9999	-9999	-9999	-9999	NA	-9999	-9999		NA	-9999	SS	NEA	2	5	5124. TONE12SPR:3025595:13	5027. 3025595	108
3025596	30	2011	10.031	TONE11SUM	3	2	2	NA		NA	NA	1.904	3	3	100	NA		-9999	-9999	NA	NA	-9999	-9999	-9999	-9999	-9999	NA	-9999	-9999		NA	-9999	SS	NEA	2	2	5128. TONE11SUM:3025596:29	5031. 3025596	236
3025596	42	2012	11.827	TONE12FAL	6	2	3	NA		NA	NA	3.57	2.5	0	100	NA		-9999	-9999	NA	NA	-9999	-9999	-9999	-9999	-9999	NA	-9999	-9999		NA	-9999	SS	NEA	2	4	5125. TONE12FAL:3025596:41	5028. 3025596	332
3025598	41	2012	0.221	TONE12FAL	6	2	3	NA		NA	NA	3	3	0	66.687073	NA		-9999	-9999	NA	NA	-9999	-9999	-9999	-9999	-9999	NA	-9999	-9999		NA	-9999	SS	NEA	2	4	5130. TONE12FAL:3025598:40	5033. 3025598	324
3025600	30	2011	1.815	TONE11SUM	3	2	2	NA		NA	NA	3.812	1.5	3	89.999232	NA		-9999	-9999	NA	NA	-9999	-9999	-9999	-9999	-9999	NA	-9999	-9999		NA	-9999	SS	NEA	2	2	5134. TONE11SUM:3025600:29	5037. 3025600	236
3025600	41	2012	4.702	TONE12FAL	6	2	3	NA		NA	NA	3.3	2	1	89.999232	NA		-9999	-9999	NA	NA	-9999	-9999	-9999	-9999	-9999	NA	-9999	-9999		NA	-9999	SS	NEA	2	4	5133. TONE12FAL:3025600:40	5036. 3025600	324
3025606	41	2012	12.456	TONE12FAL	6	2	3	NA		NA	NA	3.6	3	3	100	NA		-9999	-9999	NA	NA	-9999	-9999	-9999	-9999	-9999	NA	-9999	-9999		NA	-9999	SS	NEA	2	4	5135. TONE12FAL:3025606:40	5038. 3025606	324
3025612	41	2012	5.487	TONE12FAL	6	2	3	NA		NA	NA	3.7	1.917	3	100	NA		-9999	-9999	NA	NA	-9999	-9999	-9999	-9999	-9999	NA	-9999	-9999		NA	-9999	SS	NEA	2	4	5138. TONE12FAL:3025612:40	5041. 3025612	324
3025613	41	2012	6.789	TONE12FAL	6	2	3	NA		NA	NA	3.7	2	3	100	NA		-9999	-9999	NA	NA	-9999	-9999	-9999	-9999	-9999	NA	-9999	-9999		NA	-9999	SS	NEA	2	4	5139. TONE12FAL:3025613:40	5042. 3025613	324
3025619	41	2012	12.487	TONE12FAL	6	2	3	NA		NA	NA	3.166	3	3	100	NA		-9999	-9999	NA	NA	-9999	-9999	-9999	-9999	-9999	NA	-9999	-9999		NA	-9999	SS	NEA	2	4	5140. TONE12FAL:3025619:40	5043. 3025619	324
3025625	41	2012	9.295	TONE12FAL	6	2	3	NA		NA	NA	3	2.526	2	100	NA		-9999	-9999	NA	NA	-9999	-9999	-9999	-9999	-9999	NA	-9999	-9999		NA	-9999	SS	NEA	2	4	5142. TONE12FAL:3025625:40	5045. 3025625	324
3025626	41	2012	3.126	TONE12FAL	6	2	3	NA		NA	NA	2.881	2.5	1.407	100	NA		-9999	-9999	NA	NA	-9999	-9999	-9999	-9999	-9999	NA	-9999	-9999		NA	-9999	SS	NEA	2	4	5143. TONE12FAL:3025626:40	5046. 3025626	324
3025802	17	2012	2.918	TONE12SPR	5	2	1	NA		NA	NA	3.763	2.5	3	96.845004	NA		-9999	-9999	NA	NA	-9999	-9999	-9999	-9999	-9999	NA	-9999	-9999		NA	-9999	GOM	NEA	2	5	5144. TONE12SPR:3025802:16	5047. 3025802	132
3025803	17	2012	1.887	TONE12SPR	5	2	1	NA		NA	NA	3.9	2.5	3	100	NA		-9999	-9999	NA	NA	-9999	-9999	-9999	-9999	-9999	NA	-9999	-9999		NA	-9999	GOM	NEA	2	5	5146. TONE12SPR:3025803:16	5049. 3025803	132
3025805	14	2012	11.162	TONE12SPR	5	2	1	NA		NA	NA	1.5	2.938	2	100	NA		-9999	-9999	NA	NA	-9999	-9999	-9999	-9999	-9999	NA	-9999	-9999		NA	-9999	GOM	NEA	2	5	5149. TONE12SPR:3025805:13	5052. 3025805	108
3025805	29	2011	12.055	TONE11SUM	3	2	2	17.854	yes	60	1	1.5	3	2	100	27141	HAPO	-9999	-9999	43.68172073	-69.80982971	-9999	-9999	-9999	-9999	-9999	NA	-9999	-9999	R/28	60	-9999	GOM	NEA	2	2	2081. TONE11SUM:3025805:28	2068. 3025805	228
3025805	29	2011	12.055	TONE11SUM	3	2	2	17.854	yes	60	1	1.5	3	2	100	27141	HAPO	-9999	-9999	43.68172073	-69.80982971	-9999	-9999	-9999	-9999	-9999	NA	-9999	-9999	R/28	60	-9999	GOM	NEA	2	2	2081. TONE11SUM:3025805:28	2068. 3025805	228
3025805	38	2012	11.39	TONE12FAL	6	2	3	NA		NA	NA	3.667	3.083	3	100	NA		-9999	-9999	NA	NA	-9999	-9999	-9999	-9999	-9999	NA	-9999	-9999		NA	-9999	GOM	NEA	2	4	5148. TONE12FAL:3025805:37	5051. 3025805	300
3025806	14	2012	3.2	TONE12SPR	5	2	1	NA		NA	NA	2.473	2.587	2	100	NA		-9999	-9999	NA	NA	-9999	-9999	-9999	-9999	-9999	NA	-9999	-9999		NA	-9999	GOM	NEA	2	5	5158. TONE12SPR:3025806:13	5061. 3025806	108
3025806	29	2011	2.521	TONE11SUM	3	2	2	NA		NA	NA	1.5	3	2	100	NA		-9999	-9999	NA	NA	-9999	-9999	-9999	-9999	-9999	NA	-9999	-9999		NA	-9999	GOM	NEA	2	2	5160. TONE11SUM:3025806:28	5063. 3025806	228
3025806	38	2012	3.132	TONE12FAL	6	2	3	NA		NA	NA	3.6	3.25	3	100	NA		-9999	-9999	NA	NA	-9999	-9999	-9999	-9999	-9999	NA	-9999	-9999		NA	-9999	GOM	NEA	2	4	5157. TONE12FAL:3025806:37	5060. 3025806	300
3025808	17	2012	0.063	TONE12SPR	5	2	1	NA		NA	NA	4	2.5	3	100	NA		-9999	-9999	NA	NA	-9999	-9999	-9999	-9999	-9999	NA	-9999	-9999		NA	-9999	GOM	NEA	2	5	5169. TONE12SPR:3025808:16	5072. 3025808	132
3025809	17	2012	13.759	TONE12SPR	5	2	1	NA		NA	NA	4	2.5	3	100	NA		-9999	-9999	NA	NA	-9999	-9999	-9999	-9999	-9999	NA	-9999	-9999		NA	-9999	GOM	NEA	2	5	5171. TONE12SPR:3025809:16	5074. 3025809	132
3025809	29	2011	3.113	TONE11SUM	3	2	2	NA		NA	NA	1.6	3.5	3	100	NA		-9999	-9999	NA	NA	-9999	-9999	-9999	-9999	-9999	NA	-9999	-9999		NA	-9999	GOM	NEA	2	2	5174. TONE11SUM:3025809:28	5077. 3025809	228
3025810	17	2012	0.736	TONE12SPR	5	2	1	NA		NA	NA	3.915	2.5	3	100	NA		-9999	-9999	NA	NA	-9999	-9999	-9999	-9999	-9999	NA	-9999	-9999		NA	-9999	GOM	NEA	2	5	5176. TONE12SPR:3025810:16	5079. 3025810	132
3025810	29	2011	5.904	TONE11SUM	3	2	2	NA		NA	NA	1.6	3.5	3	100	NA		-9999	-9999	NA	NA	-9999	-9999	-9999	-9999	-9999	NA	-9999	-9999		NA	-9999	GOM	NEA	2	2	5179. TONE11SUM:3025810:28	5082. 3025810	228
3025811	29	2011	6.808	TONE11SUM	3	2	2	NA		NA	NA	1.6	3	3	100	NA		-9999	-9999	NA	NA	-9999	-9999	-9999	-9999	-9999	NA	-9999	-9999		NA	-9999	GOM	NEA	2	2	5184. TONE11SUM:3025811:28	5087. 3025811	228
3025812	14	2012	2.847	TONE12SPR	5	2	1	NA		NA	NA	3.2	2.25	2	100	NA		-9999	-9999	NA	NA	-9999	-9999	-9999	-9999	-9999	NA	-9999	-9999		NA	-9999	GOM	NEA	2	5	5186. TONE12SPR:3025812:13	5089. 3025812	108
3025812	29	2011	2.848	TONE11SUM	3	2	2	15.198	yes	35	2	1.2	3.5	3	100	27070	HAPO	-9999	-9999	43.64085388	-68.86121368	-9999	-9999	-9999	-9999	-9999	NA	-9999	-9999	R/29	180	-9999	GOM	NEA	2	2	2076. TONE11SUM:3025812:28	2063. 3025812	228
3025812	29	2011	2.848	TONE11SUM	3	2	2	15.198	yes	35	2	1.2	3.5	3	100	27070	HAPO	-9999	-9999	43.64085388	-68.86121368	-9999	-9999	-9999	-9999	-9999	NA	-9999	-9999	R/29	180	-9999	GOM	NEA	2	2	2076. TONE11SUM:3025812:28	2063. 3025812	228
3025812	39	2012	2.927	TONE12FAL	6	2	3	NA		NA	NA	3.7	3	3	100	NA		-9999	-9999	NA	NA	-9999	-9999	-9999	-9999	-9999	NA	-9999	-9999		NA	-9999	GOM	NEA	2	4	5189. TONE12FAL:3025812:38	5092. 3025812	308
3025813	14	2012	11.434	TONE12SPR	5	2	1	NA		NA	NA	3.2	2.25	2	100	NA		-9999	-9999	NA	NA	-9999	-9999	-9999	-9999	-9999	NA	-9999	-9999		NA	-9999	GOM	NEA	2	5	5197. TONE12SPR:3025813:13	5100. 3025813	108
3025813	29	2011	11.421	TONE11SUM	3	2	2	NA		NA	NA	1.2	3.5	3	100	NA		-9999	-9999	NA	NA	-9999	-9999	-9999	-9999	-9999	NA	-9999	-9999		NA	-9999	GOM	NEA	2	2	5202. TONE11SUM:3025813:28	5105. 3025813	228
3025813	39	2012	11.352	TONE12FAL	6	2	3	NA		NA	NA	3.7	3	3	100	NA		-9999	-9999	NA	NA	-9999	-9999	-9999	-9999	-9999	NA	-9999	-9999		NA	-9999	GOM	NEA	2	4	5199. TONE12FAL:3025813:38	5102. 3025813	308
3025814	29	2011	0.473	TONE11SUM	3	2	2	NA		NA	NA	1.2	3.5	3	100	NA		-9999	-9999	NA	NA	-9999	-9999	-9999	-9999	-9999	NA	-9999	-9999		NA	-9999	GOM	NEA	2	2	5206. TONE11SUM:3025814:28	5109. 3025814	228
3025816	17	2012	2.811	TONE12SPR	5	2	1	NA		NA	NA	0.8	3.25	1	100	NA		-9999	-9999	NA	NA	-9999	-9999	-9999	-9999	-9999	NA	-9999	-9999		NA	-9999	GOM	NEA	2	5	5211. TONE12SPR:3025816:16	5114. 3025816	132
3025817	17	2012	11.515	TONE12SPR	5	2	1	15.902	yes	99	9	0.8	3.25	1	100	29428	WSDO	-9999	-9999	43.56403351	-68.30245972	-9999	-9999	-9999	-9999	-9999	NA	-9999	-9999	L/35	180	-9999	GOM	NEA	2	5	2545. TONE12SPR:3025817:16	2529. 3025817	132
3025817	17	2012	11.515	TONE12SPR	5	2	1	15.902	yes	99	9	0.8	3.25	1	100	29428	WSDO	-9999	-9999	43.56403351	-68.30245972	-9999	-9999	-9999	-9999	-9999	NA	-9999	-9999	L/35	180	-9999	GOM	NEA	2	5	2545. TONE12SPR:3025817:16	2529. 3025817	132
3025817	17	2012	11.515	TONE12SPR	5	2	1	15.905	yes	99	9	0.8	3.25	1	100	29429	WSDO	-9999	-9999	43.56880188	-68.30828094	-9999	-9999	-9999	-9999	-9999	NA	-9999	-9999	L/35	-1	-9999	GOM	NEA	2	5	2545. TONE12SPR:3025817:16	2529. 3025817	132
3025817	17	2012	11.515	TONE12SPR	5	2	1	15.905	yes	99	9	0.8	3.25	1	100	29429	WSDO	-9999	-9999	43.56880188	-68.30828094	-9999	-9999	-9999	-9999	-9999	NA	-9999	-9999	L/35	-1	-9999	GOM	NEA	2	5	2545. TONE12SPR:3025817:16	2529. 3025817	132
3025820	14	2012	3.968	TONE12SPR	5	2	1	NA		NA	NA	2.3	3.5	2	100	NA		-9999	-9999	NA	NA	-9999	-9999	-9999	-9999	-9999	NA	-9999	-9999		NA	-9999	GOM	NEA	2	5	5214. TONE12SPR:3025820:13	5117. 3025820	108
3025820	29	2011	4.254	TONE11SUM	3	2	2	NA		NA	NA	2.4	4	3	100	NA		-9999	-9999	NA	NA	-9999	-9999	-9999	-9999	-9999	NA	-9999	-9999		NA	-9999	GOM	NEA	2	2	5219. TONE11SUM:3025820:28	5122. 3025820	228
3025820	39	2012	3.693	TONE12FAL	6	2	3	NA		NA	NA	3.2	3	3	100	NA		-9999	-9999	NA	NA	-9999	-9999	-9999	-9999	-9999	NA	-9999	-9999		NA	-9999	GOM	NEA	2	4	5216. TONE12FAL:3025820:38	5119. 3025820	308
3025821	14	2012	10.375	TONE12SPR	5	2	1	NA		NA	NA	1.996	3.5	2	100	NA		-9999	-9999	NA	NA	-9999	-9999	-9999	-9999	-9999	NA	-9999	-9999		NA	-9999	GOM	NEA	2	5	5224. TONE12SPR:3025821:13	5127. 3025821	108
3025821	29	2011	10.143	TONE11SUM	3	2	2	NA		NA	NA	2.4	4	3	100	NA		-9999	-9999	NA	NA	-9999	-9999	-9999	-9999	-9999	NA	-9999	-9999		NA	-9999	GOM	NEA	2	2	5227. TONE11SUM:3025821:28	5130. 3025821	228
3025821	39	2012	10.714	TONE12FAL	6	2	3	NA		NA	NA	3.2	3	3	100	NA		-9999	-9999	NA	NA	-9999	-9999	-9999	-9999	-9999	NA	-9999	-9999		NA	-9999	GOM	NEA	2	4	5226. TONE12FAL:3025821:38	5129. 3025821	308
3025824	17	2012	5.947	TONE12SPR	5	2	1	NA		NA	NA	3	2.5	3	100	NA		-9999	-9999	NA	NA	-9999	-9999	-9999	-9999	-9999	NA	-9999	-9999		NA	-9999	GOM	NEA	2	5	5233. TONE12SPR:3025824:16	5136. 3025824	132
3025824	29	2011	3.303	TONE11SUM	3	2	2	NA		NA	NA	1.8	3	3	100	NA		-9999	-9999	NA	NA	-9999	-9999	-9999	-9999	-9999	NA	-9999	-9999		NA	-9999	GOM	NEA	2	2	5234. TONE11SUM:3025824:28	5137. 3025824	228
3025825	17	2012	8.523	TONE12SPR	5	2	1	NA		NA	NA	3	2.5	3	100	NA		-9999	-9999	NA	NA	-9999	-9999	-9999	-9999	-9999	NA	-9999	-9999		NA	-9999	SS	NEA	2	5	5235. TONE12SPR:3025825:16	5138. 3025825	132
3025825	29	2011	9.251	TONE11SUM	3	2	2	NA		NA	NA	1.963	3	3	100	NA		-9999	-9999	NA	NA	-9999	-9999	-9999	-9999	-9999	NA	-9999	-9999		NA	-9999	SS	NEA	2	2	5236. TONE11SUM:3025825:28	5139. 3025825	228
3025828	15	2012	7.039	TONE12SPR	5	2	1	NA		NA	NA	1.647	3.138	2.851	100	NA		-9999	-9999	NA	NA	-9999	-9999	-9999	-9999	-9999	NA	-9999	-9999		NA	-9999	SS	NEA	2	5	5239. TONE12SPR:3025828:14	5142. 3025828	116
3025828	42	2012	10.5	TONE12FAL	6	2	3	NA		NA	NA	4.507	1.795	0	100	NA		-9999	-9999	NA	NA	-9999	-9999	-9999	-9999	-9999	NA	-9999	-9999		NA	-9999	SS	NEA	2	4	5237. TONE12FAL:3025828:41	5140. 3025828	332
3025829	15	2012	3.918	TONE12SPR	5	2	1	NA		NA	NA	1.7	2.5	2	100	NA		-9999	-9999	NA	NA	-9999	-9999	-9999	-9999	-9999	NA	-9999	-9999		NA	-9999	SS	NEA	2	5	3427. TONE12SPR:3025829:14	3409. 3025829	116
3025829	42	2012	3.995	TONE12FAL	6	2	3	NA		NA	NA	4.2	2	0	100	NA		-9999	-9999	NA	NA	-9999	-9999	-9999	-9999	-9999	NA	-9999	-9999		NA	-9999	SS	NEA	2	4	3425. TONE12FAL:3025829:41	3407. 3025829	332
3025830	30	2011	2.992	TONE11SUM	3	2	2	22.34	yes	50	1	2	3.5	3	100	27690	WSDO	-9999	-9999	43.43819046	-66.63679504	-9999	-9999	-9999	-9999	-9999	NA	-9999	-9999	R/82	0	-9999	SS	NEA	2	2	2161. TONE11SUM:3025830:29	2148. 3025830	236
3025830	30	2011	2.992	TONE11SUM	3	2	2	22.34	yes	50	1	2	3.5	3	100	27690	WSDO	-9999	-9999	43.43819046	-66.63679504	-9999	-9999	-9999	-9999	-9999	NA	-9999	-9999	R/82	0	-9999	SS	NEA	2	2	2161. TONE11SUM:3025830:29	2148. 3025830	236
3025830	39	2012	10.949	TONE12FAL	6	2	3	19.697	yes	0	1	4.5	1.333	3	100	28810	FIWH	1	1	43.44757462	-66.72135162	1	front	MF1	SWIMMING	Animal	NA	74	Y	A/31	180	1	SS	NEA	2	4	2343. TONE12FAL:3025830:38	2328. 3025830	308
3025830	39	2012	10.949	TONE12FAL	6	2	3	19.697	yes	0	1	4.5	1.333	3	100	28810	FIWH	1	0	43.44757462	-66.72135162	2	back	MF1	SWIMMING	Animal	NA	74	Y	A/31	180	1	SS	NEA	2	4	2343. TONE12FAL:3025830:38	2328. 3025830	308
3025830	42	2012	11.404	TONE12FAL	6	2	3	NA		NA	NA	3.533	2.526	0	100	NA		-9999	-9999	NA	NA	-9999	-9999	-9999	-9999	-9999	NA	-9999	-9999		NA	-9999	SS	NEA	2	4	3429. TONE12FAL:3025830:41	3411. 3025830	332
3025831	30	2011	11.81	TONE11SUM	3	2	2	22.312	yes	50	1	1.802	3.5	3	100	27684	UNWH	-9999	-9999	43.46669006	-66.585289	-9999	-9999	-9999	-9999	-9999	NA	-9999	-9999	R/82	0	-9999	SS	NEA	2	2	2160. TONE11SUM:3025831:29	2147. 3025831	236
3025831	30	2011	11.81	TONE11SUM	3	2	2	22.312	yes	50	1	1.802	3.5	3	100	27684	UNWH	-9999	-9999	43.46669006	-66.585289	-9999	-9999	-9999	-9999	-9999	NA	-9999	-9999	R/82	0	-9999	SS	NEA	2	2	2160. TONE11SUM:3025831:29	2147. 3025831	236
3025831	30	2011	11.81	TONE11SUM	3	2	2	22.322	yes	50	1	1.802	3.5	3	100	27687	MIWH	-9999	-9999	43.45705032	-66.60274506	-9999	-9999	-9999	-9999	-9999	NA	-9999	-9999	R/82	0	-9999	SS	NEA	2	2	2160. TONE11SUM:3025831:29	2147. 3025831	236
3025831	30	2011	11.81	TONE11SUM	3	2	2	22.296	yes	50	1	1.802	3.5	3	100	27682	WSDO	-9999	-9999	43.48368073	-66.55464935	-9999	-9999	-9999	-9999	-9999	NA	-9999	-9999	R/82	330	-9999	SS	NEA	2	2	2160. TONE11SUM:3025831:29	2147. 3025831	236
3025831	30	2011	11.81	TONE11SUM	3	2	2	22.325	yes	50	1	1.802	3.5	3	100	27689	HAPO	-9999	-9999	43.45362854	-66.60890961	-9999	-9999	-9999	-9999	-9999	NA	-9999	-9999	R/82	0	-9999	SS	NEA	2	2	2160. TONE11SUM:3025831:29	2147. 3025831	236
3025831	30	2011	11.81	TONE11SUM	3	2	2	22.318	yes	50	1	1.802	3.5	3	100	27686	UNCW	-9999	-9999	43.46046066	-66.59658051	-9999	-9999	-9999	-9999	-9999	NA	-9999	-9999	R/82	80	-9999	SS	NEA	2	2	2160. TONE11SUM:3025831:29	2147. 3025831	236
3025831	30	2011	11.81	TONE11SUM	3	2	2	22.322	yes	50	1	1.802	3.5	3	100	27687	MIWH	-9999	-9999	43.45705032	-66.60274506	-9999	-9999	-9999	-9999	-9999	NA	-9999	-9999	R/82	0	-9999	SS	NEA	2	2	2160. TONE11SUM:3025831:29	2147. 3025831	236
3025831	30	2011	11.81	TONE11SUM	3	2	2	22.296	yes	50	1	1.802	3.5	3	100	27682	WSDO	-9999	-9999	43.48368073	-66.55464935	-9999	-9999	-9999	-9999	-9999	NA	-9999	-9999	R/82	330	-9999	SS	NEA	2	2	2160. TONE11SUM:3025831:29	2147. 3025831	236
3025831	30	2011	11.81	TONE11SUM	3	2	2	22.325	yes	50	1	1.802	3.5	3	100	27689	HAPO	-9999	-9999	43.45362854	-66.60890961	-9999	-9999	-9999	-9999	-9999	NA	-9999	-9999	R/82	0	-9999	SS	NEA	2	2	2160. TONE11SUM:3025831:29	2147. 3025831	236
3025831	30	2011	11.81	TONE11SUM	3	2	2	22.318	yes	50	1	1.802	3.5	3	100	27686	UNCW	-9999	-9999	43.46046066	-66.59658051	-9999	-9999	-9999	-9999	-9999	NA	-9999	-9999	R/82	80	-9999	SS	NEA	2	2	2160. TONE11SUM:3025831:29	2147. 3025831	236
3025833	30	2011	10.516	TONE11SUM	3	2	2	14.413	yes	20	1	2	3	3	100	27475	HUWH	-9999	-9999	43.42738342	-66.30900574	-9999	-9999	-9999	-9999	-9999	NA	-9999	-9999	R/84	170	-9999	SS	NEA	2	2	2116. TONE11SUM:3025833:29	2103. 3025833	236
3025833	30	2011	10.516	TONE11SUM	3	2	2	14.415	yes	20	1	2	3	3	100	27476	HAPO	-9999	-9999	43.42879486	-66.3073349	-9999	-9999	-9999	-9999	-9999	NA	-9999	-9999	R/84	160	-9999	SS	NEA	2	2	2116. TONE11SUM:3025833:29	2103. 3025833	236
3025833	30	2011	10.516	TONE11SUM	3	2	2	14.452	yes	20	1	2	3	3	100	27479	HAPO	-9999	-9999	43.47667694	-66.25095367	-9999	-9999	-9999	-9999	-9999	NA	-9999	-9999	R/84	0	-9999	SS	NEA	2	2	2116. TONE11SUM:3025833:29	2103. 3025833	236
3025833	30	2011	10.516	TONE11SUM	3	2	2	14.428	yes	20	1	2	3	3	100	27477	HAPO	-9999	-9999	43.44496918	-66.28832245	-9999	-9999	-9999	-9999	-9999	NA	-9999	-9999	R/84	270	-9999	SS	NEA	2	2	2116. TONE11SUM:3025833:29	2103. 3025833	236
3025833	30	2011	10.516	TONE11SUM	3	2	2	14.428	yes	20	1	2	3	3	100	27477	HAPO	-9999	-9999	43.44496918	-66.28832245	-9999	-9999	-9999	-9999	-9999	NA	-9999	-9999	R/84	270	-9999	SS	NEA	2	2	2116. TONE11SUM:3025833:29	2103. 3025833	236
3025833	30	2011	10.516	TONE11SUM	3	2	2	14.452	yes	20	1	2	3	3	100	27479	HAPO	-9999	-9999	43.47667694	-66.25095367	-9999	-9999	-9999	-9999	-9999	NA	-9999	-9999	R/84	0	-9999	SS	NEA	2	2	2116. TONE11SUM:3025833:29	2103. 3025833	236
3025833	30	2011	10.516	TONE11SUM	3	2	2	14.415	yes	20	1	2	3	3	100	27476	HAPO	-9999	-9999	43.42879486	-66.3073349	-9999	-9999	-9999	-9999	-9999	NA	-9999	-9999	R/84	160	-9999	SS	NEA	2	2	2116. TONE11SUM:3025833:29	2103. 3025833	236
3025833	30	2011	10.516	TONE11SUM	3	2	2	14.413	yes	20	1	2	3	3	100	27475	HUWH	-9999	-9999	43.42738342	-66.30900574	-9999	-9999	-9999	-9999	-9999	NA	-9999	-9999	R/84	170	-9999	SS	NEA	2	2	2116. TONE11SUM:3025833:29	2103. 3025833	236
3025834	30	2011	1.711	TONE11SUM	3	2	2	NA		NA	NA	2	3	3	100	NA		-9999	-9999	NA	NA	-9999	-9999	-9999	-9999	-9999	NA	-9999	-9999		NA	-9999	SS	NEA	2	2	3433. TONE11SUM:3025834:29	3415. 3025834	236
3025835	14	2012	10.514	TONE12SPR	5	2	1	NA		NA	NA	3	3	2	100	NA		-9999	-9999	NA	NA	-9999	-9999	-9999	-9999	-9999	NA	-9999	-9999		NA	-9999	SS	NEA	2	5	3435. TONE12SPR:3025835:13	3417. 3025835	108
3025835	42	2012	9.574	TONE12FAL	6	2	3	NA		NA	NA	3.219	2.5	0	100	NA		-9999	-9999	NA	NA	-9999	-9999	-9999	-9999	-9999	NA	-9999	-9999		NA	-9999	SS	NEA	2	4	3434. TONE12FAL:3025835:41	3416. 3025835	332
3025836	14	2012	2.13	TONE12SPR	5	2	1	NA		NA	NA	3	2.991	3	100	NA		-9999	-9999	NA	NA	-9999	-9999	-9999	-9999	-9999	NA	-9999	-9999		NA	-9999	SS	NEA	2	5	3440. TONE12SPR:3025836:13	3422. 3025836	108
3025836	30	2011	10.031	TONE11SUM	3	2	2	NA		NA	NA	2	3	3	100	NA		-9999	-9999	NA	NA	-9999	-9999	-9999	-9999	-9999	NA	-9999	-9999		NA	-9999	SS	NEA	2	2	3443. TONE11SUM:3025836:29	3425. 3025836	236
3025836	42	2012	2.255	TONE12FAL	6	2	3	15.848	yes	99	1	3.5	2.5	0	100	28987	BODO	-9999	-9999	43.46459198	-65.99469757	-9999	-9999	-9999	-9999	-9999	NA	-9999	-9999	A/32	210	-9999	SS	NEA	2	4	2393. TONE12FAL:3025836:41	2378. 3025836	332
3025836	42	2012	2.255	TONE12FAL	6	2	3	15.848	yes	99	1	3.5	2.5	0	100	28987	BODO	-9999	-9999	43.46459198	-65.99469757	-9999	-9999	-9999	-9999	-9999	NA	-9999	-9999	A/32	210	-9999	SS	NEA	2	4	2393. TONE12FAL:3025836:41	2378. 3025836	332
3025838	41	2012	8.186	TONE12FAL	6	2	3	NA		NA	NA	3	3	0	100	NA		-9999	-9999	NA	NA	-9999	-9999	-9999	-9999	-9999	NA	-9999	-9999		NA	-9999	SS	NEA	2	4	3447. TONE12FAL:3025838:40	3429. 3025838	324
3025839	30	2011	9.799	TONE11SUM	3	2	2	NA		NA	NA	3.4	1.5	3	100	NA		-9999	-9999	NA	NA	-9999	-9999	-9999	-9999	-9999	NA	-9999	-9999		NA	-9999	SS	NEA	2	2	3454. TONE11SUM:3025839:29	3436. 3025839	236
3025839	41	2012	2.067	TONE12FAL	6	2	3	NA		NA	NA	3	3	0	100	NA		-9999	-9999	NA	NA	-9999	-9999	-9999	-9999	-9999	NA	-9999	-9999		NA	-9999	SS	NEA	2	4	3451. TONE12FAL:3025839:40	3433. 3025839	324
3025840	30	2011	1.028	TONE11SUM	3	2	2	NA		NA	NA	2.6	1.5	3	100	NA		-9999	-9999	NA	NA	-9999	-9999	-9999	-9999	-9999	NA	-9999	-9999		NA	-9999	SS	NEA	2	2	3458. TONE11SUM:3025840:29	3440. 3025840	236
3025840	41	2012	5.939	TONE12FAL	6	2	3	NA		NA	NA	3.3	2	1	100	NA		-9999	-9999	NA	NA	-9999	-9999	-9999	-9999	-9999	NA	-9999	-9999		NA	-9999	SS	NEA	2	4	3457. TONE12FAL:3025840:40	3439. 3025840	324
3025841	41	2012	6.402	TONE12FAL	6	2	3	NA		NA	NA	3.329	2.221	1.295	100	NA		-9999	-9999	NA	NA	-9999	-9999	-9999	-9999	-9999	NA	-9999	-9999		NA	-9999	SS	NEA	2	4	3460. TONE12FAL:3025841:40	3442. 3025841	324
3025846	41	2012	2.034	TONE12FAL	6	2	3	NA		NA	NA	3.6	3	3	100	NA		-9999	-9999	NA	NA	-9999	-9999	-9999	-9999	-9999	NA	-9999	-9999		NA	-9999	SS	NEA	2	4	3462. TONE12FAL:3025846:40	3444. 3025846	324
3025847	41	2012	10.463	TONE12FAL	6	2	3	NA		NA	NA	3.165	3	3	100	NA		-9999	-9999	NA	NA	-9999	-9999	-9999	-9999	-9999	NA	-9999	-9999		NA	-9999	SS	NEA	2	4	3463. TONE12FAL:3025847:40	3445. 3025847	324
3025853	41	2012	10.436	TONE12FAL	6	2	3	NA		NA	NA	3.7	2	3	100	NA		-9999	-9999	NA	NA	-9999	-9999	-9999	-9999	-9999	NA	-9999	-9999		NA	-9999	SS	NEA	2	4	3466. TONE12FAL:3025853:40	3448. 3025853	324
3025854	41	2012	1.846	TONE12FAL	6	2	3	NA		NA	NA	3.7	2	3	100	NA		-9999	-9999	NA	NA	-9999	-9999	-9999	-9999	-9999	NA	-9999	-9999		NA	-9999	SS	NEA	2	4	3468. TONE12FAL:3025854:40	3450. 3025854	324
3025859	41	2012	2.661	TONE12FAL	6	2	3	NA		NA	NA	3.3	3	3	100	NA		-9999	-9999	NA	NA	-9999	-9999	-9999	-9999	-9999	NA	-9999	-9999		NA	-9999	SS	NEA	2	4	3470. TONE12FAL:3025859:40	3452. 3025859	324
3025860	41	2012	7.9	TONE12FAL	6	2	3	NA		NA	NA	3.856	3	3	100	NA		-9999	-9999	NA	NA	-9999	-9999	-9999	-9999	-9999	NA	-9999	-9999		NA	-9999	SS	NEA	2	4	3472. TONE12FAL:3025860:40	3454. 3025860	324
3025866	41	2012	12.421	TONE12FAL	6	2	3	18.437	yes	10	0	2.8	2.5	1.68	100	28975	SADO	-9999	-9999	43.10079956	-62.27471542	-9999	-9999	-9999	-9999	-9999	NA	-9999	-9999	A/39	175	-9999	SS	NEA	2	4	2389. TONE12FAL:3025866:40	2374. 3025866	324
3025866	41	2012	12.421	TONE12FAL	6	2	3	18.437	yes	10	0	2.8	2.5	1.68	100	28975	SADO	-9999	-9999	43.10079956	-62.27471542	-9999	-9999	-9999	-9999	-9999	NA	-9999	-9999	A/39	175	-9999	SS	NEA	2	4	2389. TONE12FAL:3025866:40	2374. 3025866	324
3026043	17	2012	12.337	TONE12SPR	5	2	1	NA		NA	NA	3.873	2.5	3	100	NA		-9999	-9999	NA	NA	-9999	-9999	-9999	-9999	-9999	NA	-9999	-9999		NA	-9999	GOM	NEA	2	5	3476. TONE12SPR:3026043:16	3458. 3026043	132
3026044	17	2012	1.726	TONE12SPR	5	2	1	NA		NA	NA	3.7	2.5	3	100	NA		-9999	-9999	NA	NA	-9999	-9999	-9999	-9999	-9999	NA	-9999	-9999		NA	-9999	GOM	NEA	2	5	3479. TONE12SPR:3026044:16	3461. 3026044	132
3026046	14	2012	10.574	TONE12SPR	5	2	1	NA		NA	NA	2.213	2.75	2.573	100	NA		-9999	-9999	NA	NA	-9999	-9999	-9999	-9999	-9999	NA	-9999	-9999		NA	-9999	GOM	NEA	2	5	3484. TONE12SPR:3026046:13	3466. 3026046	108
3026046	29	2011	11.224	TONE11SUM	3	2	2	NA		NA	NA	1.5	3	2	100	NA		-9999	-9999	NA	NA	-9999	-9999	-9999	-9999	-9999	NA	-9999	-9999		NA	-9999	GOM	NEA	2	2	3486. TONE11SUM:3026046:28	3468. 3026046	228
3026046	38	2012	10.66	TONE12FAL	6	2	3	NA		NA	NA	3.591	3.25	3	100	NA		-9999	-9999	NA	NA	-9999	-9999	-9999	-9999	-9999	NA	-9999	-9999		NA	-9999	GOM	NEA	2	4	3483. TONE12FAL:3026046:37	3465. 3026046	300
3026047	14	2012	3.956	TONE12SPR	5	2	1	NA		NA	NA	2	2.75	3	100	NA		-9999	-9999	NA	NA	-9999	-9999	-9999	-9999	-9999	NA	-9999	-9999		NA	-9999	GOM	NEA	2	5	3492. TONE12SPR:3026047:13	3474. 3026047	108
3026047	29	2011	3.353	TONE11SUM	3	2	2	NA		NA	NA	1.5	3	2	100	NA		-9999	-9999	NA	NA	-9999	-9999	-9999	-9999	-9999	NA	-9999	-9999		NA	-9999	GOM	NEA	2	2	3494. TONE11SUM:3026047:28	3476. 3026047	228
3026047	38	2012	3.87	TONE12FAL	6	2	3	NA		NA	NA	3.338	3.331	3	100	NA		-9999	-9999	NA	NA	-9999	-9999	-9999	-9999	-9999	NA	-9999	-9999		NA	-9999	GOM	NEA	2	4	3491. TONE12FAL:3026047:37	3473. 3026047	300
3026050	17	2012	13.025	TONE12SPR	5	2	1	NA		NA	NA	3.595	2.602	3	100	NA		-9999	-9999	NA	NA	-9999	-9999	-9999	-9999	-9999	NA	-9999	-9999		NA	-9999	GOM	NEA	2	5	3500. TONE12SPR:3026050:16	3482. 3026050	132
3026051	17	2012	1.531	TONE12SPR	5	2	1	NA		NA	NA	3.3	2.75	3	100	NA		-9999	-9999	NA	NA	-9999	-9999	-9999	-9999	-9999	NA	-9999	-9999		NA	-9999	GOM	NEA	2	5	3502. TONE12SPR:3026051:16	3484. 3026051	132
3026053	14	2012	2.57	TONE12SPR	5	2	1	18.543	yes	80	2	3.2	2.25	2	100	29235	FIWH	1	1	43.54536819	-68.74385834	1	front	PD1	SWIMMING	Disturbance	NA	375	Y	L/19	160	1	GOM	NEA	2	5	2468. TONE12SPR:3026053:13	2452. 3026053	108
3026053	14	2012	2.57	TONE12SPR	5	2	1	18.543	yes	80	2	3.2	2.25	2	100	29235	FIWH	1	1	43.54536819	-68.74385834	2	back	MB5	SWIMMING	Disturbance	NA	375	Y	L/19	160	1	GOM	NEA	2	5	2468. TONE12SPR:3026053:13	2452. 3026053	108
3026053	29	2011	2.594	TONE11SUM	3	2	2	NA		NA	NA	1.2	3.5	3	100	NA		-9999	-9999	NA	NA	-9999	-9999	-9999	-9999	-9999	NA	-9999	-9999		NA	-9999	GOM	NEA	2	2	3513. TONE11SUM:3026053:28	3495. 3026053	228
3026053	39	2012	2.658	TONE12FAL	6	2	3	NA		NA	NA	3.7	3	3	100	NA		-9999	-9999	NA	NA	-9999	-9999	-9999	-9999	-9999	NA	-9999	-9999		NA	-9999	GOM	NEA	2	4	3511. TONE12FAL:3026053:38	3493. 3026053	308
3026054	14	2012	11.702	TONE12SPR	5	2	1	NA		NA	NA	3.138	2.729	1.177	100	NA		-9999	-9999	NA	NA	-9999	-9999	-9999	-9999	-9999	NA	-9999	-9999		NA	-9999	GOM	NEA	2	5	3516. TONE12SPR:3026054:13	3498. 3026054	108
3026054	29	2011	11.664	TONE11SUM	3	2	2	NA		NA	NA	1.319	3.5	3	100	NA		-9999	-9999	NA	NA	-9999	-9999	-9999	-9999	-9999	NA	-9999	-9999		NA	-9999	GOM	NEA	2	2	3521. TONE11SUM:3026054:28	3503. 3026054	228
3026054	39	2012	11.621	TONE12FAL	6	2	3	NA		NA	NA	3.7	3	3	100	NA		-9999	-9999	NA	NA	-9999	-9999	-9999	-9999	-9999	NA	-9999	-9999		NA	-9999	GOM	NEA	2	4	3518. TONE12FAL:3026054:38	3500. 3026054	308
3026057	17	2012	2.453	TONE12SPR	5	2	1	15.868	yes	99	9	0.8	3.09	1	100	29427	HAPO	-9999	-9999	43.51659393	-68.24462128	-9999	-9999	-9999	-9999	-9999	NA	-9999	-9999	L/35	-1	-9999	GOM	NEA	2	5	2544. TONE12SPR:3026057:16	2528. 3026057	132
3026057	17	2012	2.453	TONE12SPR	5	2	1	15.864	yes	99	9	0.8	3.09	1	100	29426	HAPO	-9999	-9999	43.51029205	-68.23697662	-9999	-9999	-9999	-9999	-9999	NA	-9999	-9999	L/35	-1	-9999	GOM	NEA	2	5	2544. TONE12SPR:3026057:16	2528. 3026057	132
3026057	17	2012	2.453	TONE12SPR	5	2	1	15.868	yes	99	9	0.8	3.09	1	100	29427	HAPO	-9999	-9999	43.51659393	-68.24462128	-9999	-9999	-9999	-9999	-9999	NA	-9999	-9999	L/35	-1	-9999	GOM	NEA	2	5	2544. TONE12SPR:3026057:16	2528. 3026057	132
3026057	17	2012	2.453	TONE12SPR	5	2	1	15.864	yes	99	9	0.8	3.09	1	100	29426	HAPO	-9999	-9999	43.51029205	-68.23697662	-9999	-9999	-9999	-9999	-9999	NA	-9999	-9999	L/35	-1	-9999	GOM	NEA	2	5	2544. TONE12SPR:3026057:16	2528. 3026057	132
3026058	17	2012	11.847	TONE12SPR	5	2	1	15.832	yes	99	9	0.8	3	1	100	29424	WSDO	-9999	-9999	43.4654808	-68.1825943	-9999	-9999	-9999	-9999	-9999	NA	-9999	-9999	L/35	320	-9999	GOM	NEA	2	5	2543. TONE12SPR:3026058:16	2527. 3026058	132
3026058	17	2012	11.847	TONE12SPR	5	2	1	15.858	yes	99	9	0.8	3	1	100	29425	HAPO	-9999	-9999	43.50162888	-68.22648621	-9999	-9999	-9999	-9999	-9999	NA	-9999	-9999	L/35	45	-9999	GOM	NEA	2	5	2543. TONE12SPR:3026058:16	2527. 3026058	132
3026058	17	2012	11.847	TONE12SPR	5	2	1	15.858	yes	99	9	0.8	3	1	100	29425	HAPO	-9999	-9999	43.50162888	-68.22648621	-9999	-9999	-9999	-9999	-9999	NA	-9999	-9999	L/35	45	-9999	GOM	NEA	2	5	2543. TONE12SPR:3026058:16	2527. 3026058	132
3026058	17	2012	11.847	TONE12SPR	5	2	1	15.832	yes	99	9	0.8	3	1	100	29424	WSDO	-9999	-9999	43.4654808	-68.1825943	-9999	-9999	-9999	-9999	-9999	NA	-9999	-9999	L/35	320	-9999	GOM	NEA	2	5	2543. TONE12SPR:3026058:16	2527. 3026058	132
3026061	14	2012	3.633	TONE12SPR	5	2	1	15.284	yes	10	0	1.448	3.5	2	100	29263	HAPO	-9999	-9999	43.47309494	-67.74099731	-9999	-9999	-9999	-9999	-9999	NA	-9999	-9999	L/20	170	-9999	GOM	NEA	2	5	2478. TONE12SPR:3026061:13	2462. 3026061	108
3026061	14	2012	3.633	TONE12SPR	5	2	1	15.284	yes	10	0	1.448	3.5	2	100	29263	HAPO	-9999	-9999	43.47309494	-67.74099731	-9999	-9999	-9999	-9999	-9999	NA	-9999	-9999	L/20	170	-9999	GOM	NEA	2	5	2478. TONE12SPR:3026061:13	2462. 3026061	108
3026061	29	2011	3.758	TONE11SUM	3	2	2	NA		NA	NA	2.4	4	3	100	NA		-9999	-9999	NA	NA	-9999	-9999	-9999	-9999	-9999	NA	-9999	-9999		NA	-9999	GOM	NEA	2	2	3528. TONE11SUM:3026061:28	3510. 3026061	228
3026061	39	2012	3.178	TONE12FAL	6	2	3	NA		NA	NA	3.2	3	3	100	NA		-9999	-9999	NA	NA	-9999	-9999	-9999	-9999	-9999	NA	-9999	-9999		NA	-9999	GOM	NEA	2	4	3527. TONE12FAL:3026061:38	3509. 3026061	308
3026062	14	2012	10.248	TONE12SPR	5	2	1	15.174	yes	10	0	1.2	3.5	2	100	29261	WBDO	-9999	-9999	43.43945312	-67.69953156	-9999	-9999	-9999	-9999	-9999	NA	-9999	-9999	L/20	180	-9999	GOM	NEA	2	5	2477. TONE12SPR:3026062:13	2461. 3026062	108
3026062	14	2012	10.248	TONE12SPR	5	2	1	15.174	yes	10	0	1.2	3.5	2	100	29261	WBDO	-9999	-9999	43.43945312	-67.69953156	-9999	-9999	-9999	-9999	-9999	NA	-9999	-9999	L/20	180	-9999	GOM	NEA	2	5	2477. TONE12SPR:3026062:13	2461. 3026062	108
3026062	29	2011	10.638	TONE11SUM	3	2	2	NA		NA	NA	2.881	4	3	100	NA		-9999	-9999	NA	NA	-9999	-9999	-9999	-9999	-9999	NA	-9999	-9999		NA	-9999	GOM	NEA	2	2	3535. TONE11SUM:3026062:28	3517. 3026062	228
3026062	39	2012	11.228	TONE12FAL	6	2	3	NA		NA	NA	3.2	3	3	100	NA		-9999	-9999	NA	NA	-9999	-9999	-9999	-9999	-9999	NA	-9999	-9999		NA	-9999	GOM	NEA	2	4	3534. TONE12FAL:3026062:38	3516. 3026062	308
3026065	17	2012	5.312	TONE12SPR	5	2	1	NA		NA	NA	3	2.5	3	100	NA		-9999	-9999	NA	NA	-9999	-9999	-9999	-9999	-9999	NA	-9999	-9999		NA	-9999	SS	NEA	2	5	3538. TONE12SPR:3026065:16	3520. 3026065	132
3026065	29	2011	5.206	TONE11SUM	3	2	2	NA		NA	NA	1.909	3	3	100	NA		-9999	-9999	NA	NA	-9999	-9999	-9999	-9999	-9999	NA	-9999	-9999		NA	-9999	SS	NEA	2	2	3539. TONE11SUM:3026065:28	3521. 3026065	228
3026066	17	2012	9.159	TONE12SPR	5	2	1	NA		NA	NA	3.393	2.192	3	100	NA		-9999	-9999	NA	NA	-9999	-9999	-9999	-9999	-9999	NA	-9999	-9999		NA	-9999	SS	NEA	2	5	3540. TONE12SPR:3026066:16	3522. 3026066	132
3026066	29	2011	8.577	TONE11SUM	3	2	2	NA		NA	NA	1.7	3	3	100	NA		-9999	-9999	NA	NA	-9999	-9999	-9999	-9999	-9999	NA	-9999	-9999		NA	-9999	SS	NEA	2	2	3541. TONE11SUM:3026066:28	3523. 3026066	228
3026069	15	2012	9.906	TONE12SPR	5	2	1	NA		NA	NA	1.7	2.5	2	100	NA		-9999	-9999	NA	NA	-9999	-9999	-9999	-9999	-9999	NA	-9999	-9999		NA	-9999	SS	NEA	2	5	3545. TONE12SPR:3026069:14	3527. 3026069	116
3026069	30	2011	4.21	TONE11SUM	3	2	2	22.426	yes	50	1	1.8	3.5	3	100	27695	WSDO	-9999	-9999	43.35081482	-66.79380798	-9999	-9999	-9999	-9999	-9999	NA	-9999	-9999	R/82	340	-9999	SS	NEA	2	2	2163. TONE11SUM:3026069:29	2150. 3026069	236
3026069	30	2011	4.21	TONE11SUM	3	2	2	22.426	yes	50	1	1.8	3.5	3	100	27695	WSDO	-9999	-9999	43.35081482	-66.79380798	-9999	-9999	-9999	-9999	-9999	NA	-9999	-9999	R/82	340	-9999	SS	NEA	2	2	2163. TONE11SUM:3026069:29	2150. 3026069	236
3026069	42	2012	9.817	TONE12FAL	6	2	3	NA		NA	NA	4.309	1.521	0	100	NA		-9999	-9999	NA	NA	-9999	-9999	-9999	-9999	-9999	NA	-9999	-9999		NA	-9999	SS	NEA	2	4	3543. TONE12FAL:3026069:41	3525. 3026069	332
3026070	15	2012	4.579	TONE12SPR	5	2	1	NA		NA	NA	1.7	2.5	2	100	NA		-9999	-9999	NA	NA	-9999	-9999	-9999	-9999	-9999	NA	-9999	-9999		NA	-9999	SS	NEA	2	5	3549. TONE12SPR:3026070:14	3531. 3026070	116
3026070	30	2011	10.581	TONE11SUM	3	2	2	22.354	yes	50	1	1.83	3.5	3	100	27691	HUWH	-9999	-9999	43.42336655	-66.66339874	-9999	-9999	-9999	-9999	-9999	NA	-9999	-9999	R/82	250	-9999	SS	NEA	2	2	2162. TONE11SUM:3026070:29	2149. 3026070	236
3026070	30	2011	10.581	TONE11SUM	3	2	2	22.354	yes	50	1	1.83	3.5	3	100	27691	HUWH	-9999	-9999	43.42336655	-66.66339874	-9999	-9999	-9999	-9999	-9999	NA	-9999	-9999	R/82	250	-9999	SS	NEA	2	2	2162. TONE11SUM:3026070:29	2149. 3026070	236
3026070	42	2012	1.636	TONE12FAL	6	2	3	NA		NA	NA	3.8	1.75	0	100	NA		-9999	-9999	NA	NA	-9999	-9999	-9999	-9999	-9999	NA	-9999	-9999		NA	-9999	SS	NEA	2	4	3548. TONE12FAL:3026070:41	3530. 3026070	332
3026072	30	2011	5.361	TONE11SUM	3	2	2	14.34	yes	20	1	2	2.913	3	100	27469	HAPO	-9999	-9999	43.33834457	-66.41316223	-9999	-9999	-9999	-9999	-9999	NA	-9999	-9999	R/84	0	-9999	SS	NEA	2	2	2114. TONE11SUM:3026072:29	2101. 3026072	236
3026072	30	2011	5.361	TONE11SUM	3	2	2	14.333	yes	20	1	2	2.913	3	100	27466	HAPO	-9999	-9999	43.32920456	-66.42395782	-9999	-9999	-9999	-9999	-9999	NA	-9999	-9999	R/84	120	-9999	SS	NEA	2	2	2114. TONE11SUM:3026072:29	2101. 3026072	236
3026072	30	2011	5.361	TONE11SUM	3	2	2	14.334	yes	20	1	2	2.913	3	100	27467	HAPO	-9999	-9999	43.33062744	-66.42230225	-9999	-9999	-9999	-9999	-9999	NA	-9999	-9999	R/84	195	-9999	SS	NEA	2	2	2114. TONE11SUM:3026072:29	2101. 3026072	236
3026072	30	2011	5.361	TONE11SUM	3	2	2	14.334	yes	20	1	2	2.913	3	100	27467	HAPO	-9999	-9999	43.33062744	-66.42230225	-9999	-9999	-9999	-9999	-9999	NA	-9999	-9999	R/84	195	-9999	SS	NEA	2	2	2114. TONE11SUM:3026072:29	2101. 3026072	236
3026072	30	2011	5.361	TONE11SUM	3	2	2	14.333	yes	20	1	2	2.913	3	100	27466	HAPO	-9999	-9999	43.32920456	-66.42395782	-9999	-9999	-9999	-9999	-9999	NA	-9999	-9999	R/84	120	-9999	SS	NEA	2	2	2114. TONE11SUM:3026072:29	2101. 3026072	236
3026072	30	2011	5.361	TONE11SUM	3	2	2	14.34	yes	20	1	2	2.913	3	100	27469	HAPO	-9999	-9999	43.33834457	-66.41316223	-9999	-9999	-9999	-9999	-9999	NA	-9999	-9999	R/84	0	-9999	SS	NEA	2	2	2114. TONE11SUM:3026072:29	2101. 3026072	236
3026073	30	2011	6.86	TONE11SUM	3	2	2	14.387	yes	20	1	2	3	3	100	27473	HAPO	-9999	-9999	43.39496994	-66.34706116	-9999	-9999	-9999	-9999	-9999	NA	-9999	-9999	R/84	0	-9999	SS	NEA	2	2	2115. TONE11SUM:3026073:29	2102. 3026073	236
3026073	30	2011	6.86	TONE11SUM	3	2	2	14.387	yes	20	1	2	3	3	100	27473	HAPO	-9999	-9999	43.39496994	-66.34706116	-9999	-9999	-9999	-9999	-9999	NA	-9999	-9999	R/84	0	-9999	SS	NEA	2	2	2115. TONE11SUM:3026073:29	2102. 3026073	236
3026073	30	2011	6.86	TONE11SUM	3	2	2	14.384	yes	20	1	2	3	3	100	27471	HAPO	-9999	-9999	43.39093018	-66.35175323	-9999	-9999	-9999	-9999	-9999	NA	-9999	-9999	R/84	110	-9999	SS	NEA	2	2	2115. TONE11SUM:3026073:29	2102. 3026073	236
3026073	30	2011	6.86	TONE11SUM	3	2	2	14.385	yes	20	1	2	3	3	100	27472	HAPO	-9999	-9999	43.39295197	-66.34941101	-9999	-9999	-9999	-9999	-9999	NA	-9999	-9999	R/84	160	-9999	SS	NEA	2	2	2115. TONE11SUM:3026073:29	2102. 3026073	236
3026073	30	2011	6.86	TONE11SUM	3	2	2	14.384	yes	20	1	2	3	3	100	27471	HAPO	-9999	-9999	43.39093018	-66.35175323	-9999	-9999	-9999	-9999	-9999	NA	-9999	-9999	R/84	110	-9999	SS	NEA	2	2	2115. TONE11SUM:3026073:29	2102. 3026073	236
3026073	30	2011	6.86	TONE11SUM	3	2	2	14.385	yes	20	1	2	3	3	100	27472	HAPO	-9999	-9999	43.39295197	-66.34941101	-9999	-9999	-9999	-9999	-9999	NA	-9999	-9999	R/84	160	-9999	SS	NEA	2	2	2115. TONE11SUM:3026073:29	2102. 3026073	236
3026074	42	2012	2.668	TONE12FAL	6	2	3	NA		NA	NA	3.76	2.5	0	100	NA		-9999	-9999	NA	NA	-9999	-9999	-9999	-9999	-9999	NA	-9999	-9999		NA	-9999	SS	NEA	2	4	3557. TONE12FAL:3026074:41	3539. 3026074	332
3026075	42	2012	9.16	TONE12FAL	6	2	3	NA		NA	NA	3.321	2.5	0	100	NA		-9999	-9999	NA	NA	-9999	-9999	-9999	-9999	-9999	NA	-9999	-9999		NA	-9999	SS	NEA	2	4	3562. TONE12FAL:3026075:41	3544. 3026075	332
3026076	14	2012	11.178	TONE12SPR	5	2	1	NA		NA	NA	3.315	2.582	3	100	NA		-9999	-9999	NA	NA	-9999	-9999	-9999	-9999	-9999	NA	-9999	-9999		NA	-9999	SS	NEA	2	5	3568. TONE12SPR:3026076:13	3550. 3026076	108
3026076	30	2011	10.031	TONE11SUM	3	2	2	NA		NA	NA	2.281	3	3	100	NA		-9999	-9999	NA	NA	-9999	-9999	-9999	-9999	-9999	NA	-9999	-9999		NA	-9999	SS	NEA	2	2	3570. TONE11SUM:3026076:29	3552. 3026076	236
3026077	14	2012	3.29	TONE12SPR	5	2	1	NA		NA	NA	3	2.5	3	100	NA		-9999	-9999	NA	NA	-9999	-9999	-9999	-9999	-9999	NA	-9999	-9999		NA	-9999	SS	NEA	2	5	3571. TONE12SPR:3026077:13	3553. 3026077	108
3026079	30	2011	10.735	TONE11SUM	3	2	2	NA		NA	NA	2.999	1.5	3	100	NA		-9999	-9999	NA	NA	-9999	-9999	-9999	-9999	-9999	NA	-9999	-9999		NA	-9999	SS	NEA	2	2	3577. TONE11SUM:3026079:29	3559. 3026079	236
3026079	41	2012	10.244	TONE12FAL	6	2	3	NA		NA	NA	3.441	3	0	100	NA		-9999	-9999	NA	NA	-9999	-9999	-9999	-9999	-9999	NA	-9999	-9999		NA	-9999	SS	NEA	2	4	3574. TONE12FAL:3026079:40	3556. 3026079	324
3026081	41	2012	10.687	TONE12FAL	6	2	3	NA		NA	NA	3.4	2.484	2	100	NA		-9999	-9999	NA	NA	-9999	-9999	-9999	-9999	-9999	NA	-9999	-9999		NA	-9999	SS	NEA	2	4	3580. TONE12FAL:3026081:40	3562. 3026081	324
3026082	41	2012	1.643	TONE12FAL	6	2	3	NA		NA	NA	3.4	2.5	2	100	NA		-9999	-9999	NA	NA	-9999	-9999	-9999	-9999	-9999	NA	-9999	-9999		NA	-9999	SS	NEA	2	4	3581. TONE12FAL:3026082:40	3563. 3026082	324
3026087	41	2012	6.178	TONE12FAL	6	2	3	NA		NA	NA	3	3	3	100	NA		-9999	-9999	NA	NA	-9999	-9999	-9999	-9999	-9999	NA	-9999	-9999		NA	-9999	SS	NEA	2	4	3585. TONE12FAL:3026087:40	3567. 3026087	324
3026088	41	2012	6.209	TONE12FAL	6	2	3	15.247	yes	0	0	3	3	3	100	28940	SADO	-9999	-9999	43.18925095	-64.52409363	-9999	-9999	-9999	-9999	-9999	NA	-9999	-9999	A/36	-1	-9999	SS	NEA	2	4	2376. TONE12FAL:3026088:40	2361. 3026088	324
3026088	41	2012	6.209	TONE12FAL	6	2	3	15.247	yes	0	0	3	3	3	100	28940	SADO	-9999	-9999	43.18925095	-64.52409363	-9999	-9999	-9999	-9999	-9999	NA	-9999	-9999	A/36	-1	-9999	SS	NEA	2	4	2376. TONE12FAL:3026088:40	2361. 3026088	324
3026094	41	2012	8.118	TONE12FAL	6	2	3	NA		NA	NA	3.7	2.124	3	100	NA		-9999	-9999	NA	NA	-9999	-9999	-9999	-9999	-9999	NA	-9999	-9999		NA	-9999	SS	NEA	2	4	3587. TONE12FAL:3026094:40	3569. 3026094	324
3026100	41	2012	7.57	TONE12FAL	6	2	3	NA		NA	NA	3.5	3	3	100	NA		-9999	-9999	NA	NA	-9999	-9999	-9999	-9999	-9999	NA	-9999	-9999		NA	-9999	SS	NEA	2	4	3589. TONE12FAL:3026100:40	3571. 3026100	324
3026101	41	2012	4.847	TONE12FAL	6	2	3	NA		NA	NA	3.5	3	3	100	NA		-9999	-9999	NA	NA	-9999	-9999	-9999	-9999	-9999	NA	-9999	-9999		NA	-9999	SS	NEA	2	4	3591. TONE12FAL:3026101:40	3573. 3026101	324
3026106	41	2012	1.313	TONE12FAL	6	2	3	NA		NA	NA	2.883	2.5	2.275	100	NA		-9999	-9999	NA	NA	-9999	-9999	-9999	-9999	-9999	NA	-9999	-9999		NA	-9999	SS	NEA	2	4	3592. TONE12FAL:3026106:40	3574. 3026106	324
3026107	41	2012	11.108	TONE12FAL	6	2	3	18.529	yes	10	0	3.1	2.685	3	100	28976	FIWH	1	1	42.96271133	-62.17409897	1	front	RH2	SWIMMING	Animal	NA	19	Y	A/39	180	1	SB	NEA	2	4	2390. TONE12FAL:3026107:40	2375. 3026107	324
3026107	41	2012	11.108	TONE12FAL	6	2	3	18.529	yes	10	0	3.1	2.685	3	100	28976	FIWH	1	1	42.96271133	-62.17409897	2	back	RH3	SWIMMING	Animal	NA	19	Y	A/39	180	1	SB	NEA	2	4	2390. TONE12FAL:3026107:40	2375. 3026107	324
3026280	14	2012	1.418	TONE12SPR	5	2	1	NA		NA	NA	1.8	3	2	3.234318	NA		-9999	-9999	NA	NA	-9999	-9999	-9999	-9999	-9999	NA	-9999	-9999		NA	-9999	GOM	NEA	2	5	3594. TONE12SPR:3026280:13	3576. 3026280	108
3026280	29	2011	0.353	TONE11SUM	3	2	2	NA		NA	NA	3	1.5	1	3.234318	NA		-9999	-9999	NA	NA	-9999	-9999	-9999	-9999	-9999	NA	-9999	-9999		NA	-9999	GOM	NEA	2	2	3595. TONE11SUM:3026280:28	3577. 3026280	228
3026280	38	2012	1.023	TONE12FAL	6	2	3	NA		NA	NA	3.5	2.75	3	3.234318	NA		-9999	-9999	NA	NA	-9999	-9999	-9999	-9999	-9999	NA	-9999	-9999		NA	-9999	GOM	NEA	2	4	3593. TONE12FAL:3026280:37	3575. 3026280	300
3026281	14	2012	7.4	TONE12SPR	5	2	1	14.925	yes	85	1	1.8	3	2	94.241884	29224	HAPO	-9999	-9999	43.46722412	-70.3217926	-9999	-9999	-9999	-9999	-9999	NA	-9999	-9999	L/17	270	-9999	GOM	NEA	2	5	2463. TONE12SPR:3026281:13	2447. 3026281	108
3026281	14	2012	7.4	TONE12SPR	5	2	1	14.925	yes	85	1	1.8	3	2	94.241884	29224	HAPO	-9999	-9999	43.46722412	-70.3217926	-9999	-9999	-9999	-9999	-9999	NA	-9999	-9999	L/17	270	-9999	GOM	NEA	2	5	2463. TONE12SPR:3026281:13	2447. 3026281	108
3026281	29	2011	8.036	TONE11SUM	3	2	2	22.918	yes	99	2	3.094	1.657	1	94.241884	27156	HAPO	-9999	-9999	43.43510437	-70.27601624	-9999	-9999	-9999	-9999	-9999	NA	-9999	-9999	R/27	350	-9999	GOM	NEA	2	2	2084. TONE11SUM:3026281:28	2071. 3026281	228
3026281	29	2011	8.036	TONE11SUM	3	2	2	22.918	yes	99	2	3.094	1.657	1	94.241884	27156	HAPO	-9999	-9999	43.43510437	-70.27601624	-9999	-9999	-9999	-9999	-9999	NA	-9999	-9999	R/27	350	-9999	GOM	NEA	2	2	2084. TONE11SUM:3026281:28	2071. 3026281	228
3026281	38	2012	7.716	TONE12FAL	6	2	3	NA		NA	NA	3.5	2.75	3	94.241884	NA		-9999	-9999	NA	NA	-9999	-9999	-9999	-9999	-9999	NA	-9999	-9999		NA	-9999	GOM	NEA	2	4	3602. TONE12FAL:3026281:37	3584. 3026281	300
3026284	17	2012	12.483	TONE12SPR	5	2	1	NA		NA	NA	3.7	2.5	3	100	NA		-9999	-9999	NA	NA	-9999	-9999	-9999	-9999	-9999	NA	-9999	-9999		NA	-9999	GOM	NEA	2	5	3608. TONE12SPR:3026284:16	3590. 3026284	132
3026285	17	2012	1.594	TONE12SPR	5	2	1	NA		NA	NA	3.7	2.5	3	100	NA		-9999	-9999	NA	NA	-9999	-9999	-9999	-9999	-9999	NA	-9999	-9999		NA	-9999	GOM	NEA	2	5	3610. TONE12SPR:3026285:16	3592. 3026285	132
3026287	14	2012	9.836	TONE12SPR	5	2	1	NA		NA	NA	2.836	2.092	3	100	NA		-9999	-9999	NA	NA	-9999	-9999	-9999	-9999	-9999	NA	-9999	-9999		NA	-9999	GOM	NEA	2	5	3613. TONE12SPR:3026287:13	3595. 3026287	108
3026287	29	2011	10.392	TONE11SUM	3	2	2	NA		NA	NA	1.5	3	2	100	NA		-9999	-9999	NA	NA	-9999	-9999	-9999	-9999	-9999	NA	-9999	-9999		NA	-9999	GOM	NEA	2	2	3616. TONE11SUM:3026287:28	3598. 3026287	228
3026287	38	2012	9.913	TONE12FAL	6	2	3	16.119	yes	5	0	3	3.5	3	100	28596	HAPO	-9999	-9999	43.42885208	-69.47684479	-9999	-9999	-9999	-9999	-9999	NA	-9999	-9999	A/23	350	-9999	GOM	NEA	2	4	2287. TONE12FAL:3026287:37	2272. 3026287	300
3026287	38	2012	9.913	TONE12FAL	6	2	3	16.119	yes	5	0	3	3.5	3	100	28596	HAPO	-9999	-9999	43.42885208	-69.47684479	-9999	-9999	-9999	-9999	-9999	NA	-9999	-9999	A/23	350	-9999	GOM	NEA	2	4	2287. TONE12FAL:3026287:37	2272. 3026287	300
3026288	14	2012	4.693	TONE12SPR	5	2	1	NA		NA	NA	3.541	1.571	3	100	NA		-9999	-9999	NA	NA	-9999	-9999	-9999	-9999	-9999	NA	-9999	-9999		NA	-9999	GOM	NEA	2	5	3622. TONE12SPR:3026288:13	3604. 3026288	108
3026288	29	2011	4.184	TONE11SUM	3	2	2	NA		NA	NA	1.5	3	2	100	NA		-9999	-9999	NA	NA	-9999	-9999	-9999	-9999	-9999	NA	-9999	-9999		NA	-9999	GOM	NEA	2	2	3625. TONE11SUM:3026288:28	3607. 3026288	228
3026288	38	2012	4.61	TONE12FAL	6	2	3	NA		NA	NA	3	3.5	3	100	NA		-9999	-9999	NA	NA	-9999	-9999	-9999	-9999	-9999	NA	-9999	-9999		NA	-9999	GOM	NEA	2	4	3621. TONE12FAL:3026288:37	3603. 3026288	300
3026291	17	2012	12.229	TONE12SPR	5	2	1	NA		NA	NA	2.459	2.941	3	100	NA		-9999	-9999	NA	NA	-9999	-9999	-9999	-9999	-9999	NA	-9999	-9999		NA	-9999	GOM	NEA	2	5	3629. TONE12SPR:3026291:16	3611. 3026291	132
3026292	17	2012	2.328	TONE12SPR	5	2	1	NA		NA	NA	2.2	3	3	100	NA		-9999	-9999	NA	NA	-9999	-9999	-9999	-9999	-9999	NA	-9999	-9999		NA	-9999	GOM	NEA	2	5	3632. TONE12SPR:3026292:16	3614. 3026292	132
3026294	14	2012	2.315	TONE12SPR	5	2	1	NA		NA	NA	3	2.75	1	100	NA		-9999	-9999	NA	NA	-9999	-9999	-9999	-9999	-9999	NA	-9999	-9999		NA	-9999	GOM	NEA	2	5	3635. TONE12SPR:3026294:13	3617. 3026294	108
3026294	29	2011	2.368	TONE11SUM	3	2	2	NA		NA	NA	1.8	3.5	3	100	NA		-9999	-9999	NA	NA	-9999	-9999	-9999	-9999	-9999	NA	-9999	-9999		NA	-9999	GOM	NEA	2	2	3640. TONE11SUM:3026294:28	3622. 3026294	228
3026294	39	2012	2.388	TONE12FAL	6	2	3	NA		NA	NA	3.7	3	3	100	NA		-9999	-9999	NA	NA	-9999	-9999	-9999	-9999	-9999	NA	-9999	-9999		NA	-9999	GOM	NEA	2	4	3637. TONE12FAL:3026294:38	3619. 3026294	308
3026295	14	2012	11.967	TONE12SPR	5	2	1	NA		NA	NA	3	2.75	1	100	NA		-9999	-9999	NA	NA	-9999	-9999	-9999	-9999	-9999	NA	-9999	-9999		NA	-9999	GOM	NEA	2	5	3643. TONE12SPR:3026295:13	3625. 3026295	108
3026295	29	2011	11.901	TONE11SUM	3	2	2	NA		NA	NA	1.8	3.5	3	100	NA		-9999	-9999	NA	NA	-9999	-9999	-9999	-9999	-9999	NA	-9999	-9999		NA	-9999	GOM	NEA	2	2	3647. TONE11SUM:3026295:28	3628. 3026295	228
3026295	39	2012	11.89	TONE12FAL	6	2	3	NA		NA	NA	3.7	3	3	100	NA		-9999	-9999	NA	NA	-9999	-9999	-9999	-9999	-9999	NA	-9999	-9999		NA	-9999	GOM	NEA	2	4	3644. TONE12FAL:3026295:38	3626. 3026295	308
3026298	17	2012	2.142	TONE12SPR	5	2	1	NA		NA	NA	1.041	3	1	100	NA		-9999	-9999	NA	NA	-9999	-9999	-9999	-9999	-9999	NA	-9999	-9999		NA	-9999	GOM	NEA	2	5	3651. TONE12SPR:3026298:16	3632. 3026298	132
3026299	17	2012	12.172	TONE12SPR	5	2	1	15.792	yes	99	9	1.2	3	1	100	29423	HAPO	-9999	-9999	43.40869522	-68.11375427	-9999	-9999	-9999	-9999	-9999	NA	-9999	-9999	L/35	-1	-9999	GOM	NEA	2	5	2542. TONE12SPR:3026299:16	2526. 3026299	132
3026299	17	2012	12.172	TONE12SPR	5	2	1	15.792	yes	99	9	1.2	3	1	100	29423	HAPO	-9999	-9999	43.40869522	-68.11375427	-9999	-9999	-9999	-9999	-9999	NA	-9999	-9999	L/35	-1	-9999	GOM	NEA	2	5	2542. TONE12SPR:3026299:16	2526. 3026299	132
3026302	14	2012	3.084	TONE12SPR	5	2	1	15.134	yes	10	0	0.897	3.707	2	100	29260	HAPO	-9999	-9999	43.38418961	-67.63271332	-9999	-9999	-9999	-9999	-9999	NA	-9999	-9999	L/20	180	-9999	GOM	NEA	2	5	2476. TONE12SPR:3026302:13	2460. 3026302	108
3026302	14	2012	3.084	TONE12SPR	5	2	1	15.134	yes	10	0	0.897	3.707	2	100	29260	HAPO	-9999	-9999	43.38418961	-67.63271332	-9999	-9999	-9999	-9999	-9999	NA	-9999	-9999	L/20	180	-9999	GOM	NEA	2	5	2476. TONE12SPR:3026302:13	2460. 3026302	108
3026302	29	2011	3.265	TONE11SUM	3	2	2	NA		NA	NA	2.9	4	3	100	NA		-9999	-9999	NA	NA	-9999	-9999	-9999	-9999	-9999	NA	-9999	-9999		NA	-9999	GOM	NEA	2	2	3656. TONE11SUM:3026302:28	3637. 3026302	228
3026302	39	2012	2.664	TONE12FAL	6	2	3	NA		NA	NA	3.2	3	3	100	NA		-9999	-9999	NA	NA	-9999	-9999	-9999	-9999	-9999	NA	-9999	-9999		NA	-9999	GOM	NEA	2	4	3655. TONE12FAL:3026302:38	3636. 3026302	308
3026303	14	2012	11.284	TONE12SPR	5	2	1	15.125	yes	10	0	0.8	3.75	2	100	29259	HAPO	-9999	-9999	43.37202454	-67.61808014	-9999	-9999	-9999	-9999	-9999	NA	-9999	-9999	L/20	150	-9999	GOM	NEA	2	5	2475. TONE12SPR:3026303:13	2459. 3026303	108
3026303	14	2012	11.284	TONE12SPR	5	2	1	15.125	yes	10	0	0.8	3.75	2	100	29258	HAPO	-9999	-9999	43.37202454	-67.61808014	-9999	-9999	-9999	-9999	-9999	NA	-9999	-9999	L/20	170	-9999	GOM	NEA	2	5	2475. TONE12SPR:3026303:13	2459. 3026303	108
3026303	14	2012	11.284	TONE12SPR	5	2	1	15.123	yes	10	0	0.8	3.75	2	100	29257	HAPO	-9999	-9999	43.36898041	-67.61444855	-9999	-9999	-9999	-9999	-9999	NA	-9999	-9999	L/20	-1	-9999	GOM	NEA	2	5	2475. TONE12SPR:3026303:13	2459. 3026303	108
3026303	14	2012	11.284	TONE12SPR	5	2	1	15.125	yes	10	0	0.8	3.75	2	100	29258	HAPO	-9999	-9999	43.37202454	-67.61808014	-9999	-9999	-9999	-9999	-9999	NA	-9999	-9999	L/20	170	-9999	GOM	NEA	2	5	2475. TONE12SPR:3026303:13	2459. 3026303	108
3026303	14	2012	11.284	TONE12SPR	5	2	1	15.123	yes	10	0	0.8	3.75	2	100	29257	HAPO	-9999	-9999	43.36898041	-67.61444855	-9999	-9999	-9999	-9999	-9999	NA	-9999	-9999	L/20	-1	-9999	GOM	NEA	2	5	2475. TONE12SPR:3026303:13	2459. 3026303	108
3026303	14	2012	11.284	TONE12SPR	5	2	1	15.114	yes	10	0	0.8	3.75	2	100	29256	HAPO	-9999	-9999	43.35686493	-67.59978485	-9999	-9999	-9999	-9999	-9999	NA	-9999	-9999	L/20	-1	-9999	GOM	NEA	2	5	2475. TONE12SPR:3026303:13	2459. 3026303	108
3026303	14	2012	11.284	TONE12SPR	5	2	1	15.114	yes	10	0	0.8	3.75	2	100	29256	HAPO	-9999	-9999	43.35686493	-67.59978485	-9999	-9999	-9999	-9999	-9999	NA	-9999	-9999	L/20	-1	-9999	GOM	NEA	2	5	2475. TONE12SPR:3026303:13	2459. 3026303	108
3026303	14	2012	11.284	TONE12SPR	5	2	1	15.125	yes	10	0	0.8	3.75	2	100	29259	HAPO	-9999	-9999	43.37202454	-67.61808014	-9999	-9999	-9999	-9999	-9999	NA	-9999	-9999	L/20	150	-9999	GOM	NEA	2	5	2475. TONE12SPR:3026303:13	2459. 3026303	108
3026303	29	2011	11.131	TONE11SUM	3	2	2	15.67	yes	0	1	2.723	4	3	100	27253	HUWH	-9999	-9999	43.31393433	-67.54937744	-9999	-9999	-9999	-9999	-9999	NA	-9999	-9999	R/30	85	-9999	GOM	NEA	2	2	2091. TONE11SUM:3026303:28	2078. 3026303	228
3026303	29	2011	11.131	TONE11SUM	3	2	2	15.67	yes	0	1	2.723	4	3	100	27253	HUWH	-9999	-9999	43.31393433	-67.54937744	-9999	-9999	-9999	-9999	-9999	NA	-9999	-9999	R/30	85	-9999	GOM	NEA	2	2	2091. TONE11SUM:3026303:28	2078. 3026303	228
3026303	39	2012	11.742	TONE12FAL	6	2	3	NA		NA	NA	3.2	3	3	100	NA		-9999	-9999	NA	NA	-9999	-9999	-9999	-9999	-9999	NA	-9999	-9999		NA	-9999	GOM	NEA	2	4	3661. TONE12FAL:3026303:38	3642. 3026303	308
3026306	17	2012	4.68	TONE12SPR	5	2	1	NA		NA	NA	3.5	2	3	100	NA		-9999	-9999	NA	NA	-9999	-9999	-9999	-9999	-9999	NA	-9999	-9999		NA	-9999	SS	NEA	2	5	3662. TONE12SPR:3026306:16	3643. 3026306	132
3026306	29	2011	5.944	TONE11SUM	3	2	2	NA		NA	NA	1.7	3	3	100	NA		-9999	-9999	NA	NA	-9999	-9999	-9999	-9999	-9999	NA	-9999	-9999		NA	-9999	SS	NEA	2	2	3663. TONE11SUM:3026306:28	3644. 3026306	228
3026307	17	2012	7.988	TONE12SPR	5	2	1	NA		NA	NA	3.5	2	3	100	NA		-9999	-9999	NA	NA	-9999	-9999	-9999	-9999	-9999	NA	-9999	-9999		NA	-9999	SS	NEA	2	5	3664. TONE12SPR:3026307:16	3645. 3026307	132
3026307	29	2011	7.863	TONE11SUM	3	2	2	NA		NA	NA	2.692	3	3	100	NA		-9999	-9999	NA	NA	-9999	-9999	-9999	-9999	-9999	NA	-9999	-9999		NA	-9999	SS	NEA	2	2	3665. TONE11SUM:3026307:28	3646. 3026307	228
3026309	30	2011	11.734	TONE11SUM	3	2	2	NA		NA	NA	2.139	2.357	3	100	NA		-9999	-9999	NA	NA	-9999	-9999	-9999	-9999	-9999	NA	-9999	-9999		NA	-9999	SS	NEA	2	2	3667. TONE11SUM:3026309:29	3648. 3026309	236
3026310	15	2012	9.228	TONE12SPR	5	2	1	NA		NA	NA	1.934	2.821	2	100	NA		-9999	-9999	NA	NA	-9999	-9999	-9999	-9999	-9999	NA	-9999	-9999		NA	-9999	SS	NEA	2	5	3670. TONE12SPR:3026310:14	3651. 3026310	116
3026310	30	2011	10	TONE11SUM	3	2	2	14.223	yes	20	1	2.3	2	3	100	27462	MIWH	-9999	-9999	43.30460739	-66.65635681	-9999	-9999	-9999	-9999	-9999	NA	-9999	-9999	R/83	0	-9999	SS	NEA	2	2	2112. TONE11SUM:3026310:29	2099. 3026310	236
3026310	30	2011	10	TONE11SUM	3	2	2	14.215	yes	20	1	2.3	2	3	100	27461	SEWH	-9999	-9999	43.30573654	-66.67450714	-9999	-9999	-9999	-9999	-9999	NA	-9999	-9999	R/83	110	-9999	SS	NEA	2	2	2112. TONE11SUM:3026310:29	2099. 3026310	236
3026310	30	2011	10	TONE11SUM	3	2	2	14.225	yes	20	1	2.3	2	3	100	27463	HAPO	-9999	-9999	43.30437088	-66.65246582	-9999	-9999	-9999	-9999	-9999	NA	-9999	-9999	R/83	180	-9999	SS	NEA	2	2	2112. TONE11SUM:3026310:29	2099. 3026310	236
3026310	30	2011	10	TONE11SUM	3	2	2	14.225	yes	20	1	2.3	2	3	100	27463	HAPO	-9999	-9999	43.30437088	-66.65246582	-9999	-9999	-9999	-9999	-9999	NA	-9999	-9999	R/83	180	-9999	SS	NEA	2	2	2112. TONE11SUM:3026310:29	2099. 3026310	236
3026310	30	2011	10	TONE11SUM	3	2	2	14.223	yes	20	1	2.3	2	3	100	27462	MIWH	-9999	-9999	43.30460739	-66.65635681	-9999	-9999	-9999	-9999	-9999	NA	-9999	-9999	R/83	0	-9999	SS	NEA	2	2	2112. TONE11SUM:3026310:29	2099. 3026310	236
3026310	30	2011	10	TONE11SUM	3	2	2	14.215	yes	20	1	2.3	2	3	100	27461	SEWH	-9999	-9999	43.30573654	-66.67450714	-9999	-9999	-9999	-9999	-9999	NA	-9999	-9999	R/83	110	-9999	SS	NEA	2	2	2112. TONE11SUM:3026310:29	2099. 3026310	236
3026310	42	2012	6.056	TONE12FAL	6	2	3	NA		NA	NA	4.2	2	0	100	NA		-9999	-9999	NA	NA	-9999	-9999	-9999	-9999	-9999	NA	-9999	-9999		NA	-9999	SS	NEA	2	4	3668. TONE12FAL:3026310:41	3649. 3026310	332
3026311	15	2012	5.28	TONE12SPR	5	2	1	NA		NA	NA	2.633	2.933	2	100	NA		-9999	-9999	NA	NA	-9999	-9999	-9999	-9999	-9999	NA	-9999	-9999		NA	-9999	SS	NEA	2	5	3674. TONE12SPR:3026311:14	3655. 3026311	116
3026311	30	2011	10	TONE11SUM	3	2	2	14.239	yes	20	1	2.3	2	3	100	27464	HAPO	-9999	-9999	43.30222321	-66.61864471	-9999	-9999	-9999	-9999	-9999	NA	-9999	-9999	R/83	0	-9999	SS	NEA	2	2	2113. TONE11SUM:3026311:29	2100. 3026311	236
3026311	30	2011	10	TONE11SUM	3	2	2	14.239	yes	20	1	2.3	2	3	100	27464	HAPO	-9999	-9999	43.30222321	-66.61864471	-9999	-9999	-9999	-9999	-9999	NA	-9999	-9999	R/83	0	-9999	SS	NEA	2	2	2113. TONE11SUM:3026311:29	2100. 3026311	236
3026311	30	2011	10	TONE11SUM	3	2	2	14.25	yes	20	1	2.3	2	3	100	27465	HAPO	-9999	-9999	43.30062866	-66.59259033	-9999	-9999	-9999	-9999	-9999	NA	-9999	-9999	R/83	85	-9999	SS	NEA	2	2	2113. TONE11SUM:3026311:29	2100. 3026311	236
3026311	30	2011	10	TONE11SUM	3	2	2	14.25	yes	20	1	2.3	2	3	100	27465	HAPO	-9999	-9999	43.30062866	-66.59259033	-9999	-9999	-9999	-9999	-9999	NA	-9999	-9999	R/83	85	-9999	SS	NEA	2	2	2113. TONE11SUM:3026311:29	2100. 3026311	236
3026311	42	2012	5.384	TONE12FAL	6	2	3	NA		NA	NA	4.076	2.257	0	100	NA		-9999	-9999	NA	NA	-9999	-9999	-9999	-9999	-9999	NA	-9999	-9999		NA	-9999	SS	NEA	2	4	3672. TONE12FAL:3026311:41	3653. 3026311	332
3026312	30	2011	7.643	TONE11SUM	3	2	2	NA		NA	NA	2.149	2.251	3	100	NA		-9999	-9999	NA	NA	-9999	-9999	-9999	-9999	-9999	NA	-9999	-9999		NA	-9999	SS	NEA	2	2	3678. TONE11SUM:3026312:29	3659. 3026312	236
3026314	42	2012	11.819	TONE12FAL	6	2	3	NA		NA	NA	3.586	2.5	0	100	NA		-9999	-9999	NA	NA	-9999	-9999	-9999	-9999	-9999	NA	-9999	-9999		NA	-9999	SS	NEA	2	4	3679. TONE12FAL:3026314:41	3660. 3026314	332
3026316	30	2011	10.031	TONE11SUM	3	2	2	NA		NA	NA	2.441	3	3	100	NA		-9999	-9999	NA	NA	-9999	-9999	-9999	-9999	-9999	NA	-9999	-9999		NA	-9999	SS	NEA	2	2	3685. TONE11SUM:3026316:29	3666. 3026316	236
3026317	14	2012	10.554	TONE12SPR	5	2	1	NA		NA	NA	3	2.5	3	100	NA		-9999	-9999	NA	NA	-9999	-9999	-9999	-9999	-9999	NA	-9999	-9999		NA	-9999	SS	NEA	2	5	3687. TONE12SPR:3026317:13	3668. 3026317	108
3026318	14	2012	3.906	TONE12SPR	5	2	1	NA		NA	NA	3.339	2.5	3	100	NA		-9999	-9999	NA	NA	-9999	-9999	-9999	-9999	-9999	NA	-9999	-9999		NA	-9999	SS	NEA	2	5	3691. TONE12SPR:3026318:13	3672. 3026318	108
3026318	30	2011	4.175	TONE11SUM	3	2	2	NA		NA	NA	2.5	1.5	3	100	NA		-9999	-9999	NA	NA	-9999	-9999	-9999	-9999	-9999	NA	-9999	-9999		NA	-9999	SS	NEA	2	2	3692. TONE11SUM:3026318:29	3673. 3026318	236
3026319	30	2011	6.565	TONE11SUM	3	2	2	20.589	yes	40	1	2.5	1.5	3	100	27591	MIWH	-9999	-9999	43.25712204	-65.63397217	-9999	-9999	-9999	-9999	-9999	NA	-9999	-9999	R/86	180	-9999	SS	NEA	2	2	2143. TONE11SUM:3026319:29	2130. 3026319	236
3026319	30	2011	6.565	TONE11SUM	3	2	2	20.593	yes	40	1	2.5	1.5	3	100	27594	WSDO	-9999	-9999	43.251297	-65.63812256	-9999	-9999	-9999	-9999	-9999	NA	-9999	-9999	R/86	0	-9999	SS	NEA	2	2	2143. TONE11SUM:3026319:29	2130. 3026319	236
3026319	30	2011	6.565	TONE11SUM	3	2	2	20.593	yes	40	1	2.5	1.5	3	100	27594	WSDO	-9999	-9999	43.251297	-65.63812256	-9999	-9999	-9999	-9999	-9999	NA	-9999	-9999	R/86	0	-9999	SS	NEA	2	2	2143. TONE11SUM:3026319:29	2130. 3026319	236
3026319	30	2011	6.565	TONE11SUM	3	2	2	20.589	yes	40	1	2.5	1.5	3	100	27591	MIWH	-9999	-9999	43.25712204	-65.63397217	-9999	-9999	-9999	-9999	-9999	NA	-9999	-9999	R/86	180	-9999	SS	NEA	2	2	2143. TONE11SUM:3026319:29	2130. 3026319	236
3026319	30	2011	6.565	TONE11SUM	3	2	2	20.593	yes	40	1	2.5	1.5	3	100	27593	WSDO	-9999	-9999	43.251297	-65.63812256	-9999	-9999	-9999	-9999	-9999	NA	-9999	-9999	R/86	0	-9999	SS	NEA	2	2	2143. TONE11SUM:3026319:29	2130. 3026319	236
3026319	30	2011	6.565	TONE11SUM	3	2	2	20.593	yes	40	1	2.5	1.5	3	100	27593	WSDO	-9999	-9999	43.251297	-65.63812256	-9999	-9999	-9999	-9999	-9999	NA	-9999	-9999	R/86	0	-9999	SS	NEA	2	2	2143. TONE11SUM:3026319:29	2130. 3026319	236
3026319	41	2012	10.243	TONE12FAL	6	2	3	NA		NA	NA	3.239	3	0	100	NA		-9999	-9999	NA	NA	-9999	-9999	-9999	-9999	-9999	NA	-9999	-9999		NA	-9999	SS	NEA	2	4	3693. TONE12FAL:3026319:40	3674. 3026319	324
3026322	41	2012	12.335	TONE12FAL	6	2	3	NA		NA	NA	3.4	2.573	2	100	NA		-9999	-9999	NA	NA	-9999	-9999	-9999	-9999	-9999	NA	-9999	-9999		NA	-9999	SS	NEA	2	4	3698. TONE12FAL:3026322:40	3678. 3026322	324
3026328	41	2012	8.979	TONE12FAL	6	2	3	15.111	yes	0	0	3	3	3	100	28939	SADO	-9999	-9999	43.10383987	-64.45702362	-9999	-9999	-9999	-9999	-9999	NA	-9999	-9999	A/36	90	-9999	SS	NEA	2	4	2375. TONE12FAL:3026328:40	2360. 3026328	324
3026328	41	2012	8.979	TONE12FAL	6	2	3	15.111	yes	0	0	3	3	3	100	28938	SADO	-9999	-9999	43.10383987	-64.45702362	-9999	-9999	-9999	-9999	-9999	NA	-9999	-9999	A/36	350	-9999	SS	NEA	2	4	2375. TONE12FAL:3026328:40	2360. 3026328	324
3026328	41	2012	8.979	TONE12FAL	6	2	3	15.111	yes	0	0	3	3	3	100	28938	SADO	-9999	-9999	43.10383987	-64.45702362	-9999	-9999	-9999	-9999	-9999	NA	-9999	-9999	A/36	350	-9999	SS	NEA	2	4	2375. TONE12FAL:3026328:40	2360. 3026328	324
3026328	41	2012	8.979	TONE12FAL	6	2	3	15.111	yes	0	0	3	3	3	100	28939	SADO	-9999	-9999	43.10383987	-64.45702362	-9999	-9999	-9999	-9999	-9999	NA	-9999	-9999	A/36	90	-9999	SS	NEA	2	4	2375. TONE12FAL:3026328:40	2360. 3026328	324
3026329	41	2012	1.805	TONE12FAL	6	2	3	NA		NA	NA	3	3	3	100	NA		-9999	-9999	NA	NA	-9999	-9999	-9999	-9999	-9999	NA	-9999	-9999		NA	-9999	SS	NEA	2	4	3701. TONE12FAL:3026329:40	3681. 3026329	324
3026334	41	2012	3.097	TONE12FAL	6	2	3	NA		NA	NA	3.7	2.25	3	100	NA		-9999	-9999	NA	NA	-9999	-9999	-9999	-9999	-9999	NA	-9999	-9999		NA	-9999	SS	NEA	2	4	3704. TONE12FAL:3026334:40	3684. 3026334	324
3026335	41	2012	9.191	TONE12FAL	6	2	3	NA		NA	NA	3.7	2.25	3	100	NA		-9999	-9999	NA	NA	-9999	-9999	-9999	-9999	-9999	NA	-9999	-9999		NA	-9999	SS	NEA	2	4	3706. TONE12FAL:3026335:40	3686. 3026335	324
3026341	41	2012	12.022	TONE12FAL	6	2	3	NA		NA	NA	3.5	3	3	100	NA		-9999	-9999	NA	NA	-9999	-9999	-9999	-9999	-9999	NA	-9999	-9999		NA	-9999	SS	NEA	2	4	3708. TONE12FAL:3026341:40	3688. 3026341	324
3026342	41	2012	0.395	TONE12FAL	6	2	3	NA		NA	NA	3.5	3	3	100	NA		-9999	-9999	NA	NA	-9999	-9999	-9999	-9999	-9999	NA	-9999	-9999		NA	-9999	SS	NEA	2	4	3709. TONE12FAL:3026342:40	3689. 3026342	324
3026347	41	2012	5.749	TONE12FAL	6	2	3	NA		NA	NA	3.1	2.75	3	100	NA		-9999	-9999	NA	NA	-9999	-9999	-9999	-9999	-9999	NA	-9999	-9999		NA	-9999	SB	NEA	2	4	3710. TONE12FAL:3026347:40	3690. 3026347	324
3026348	41	2012	6.672	TONE12FAL	6	2	3	NA		NA	NA	3.1	2.75	3	100	NA		-9999	-9999	NA	NA	-9999	-9999	-9999	-9999	-9999	NA	-9999	-9999		NA	-9999	SB	NEA	2	4	3711. TONE12FAL:3026348:40	3691. 3026348	324
3026521	14	2012	6.396	TONE12SPR	5	2	1	NA		NA	NA	1.886	3	2	100	NA		-9999	-9999	NA	NA	-9999	-9999	-9999	-9999	-9999	NA	-9999	-9999		NA	-9999	GOM	NEA	2	5	3713. TONE12SPR:3026521:13	3693. 3026521	108
3026521	29	2011	5.973	TONE11SUM	3	2	2	NA		NA	NA	3.3	2	1	100	NA		-9999	-9999	NA	NA	-9999	-9999	-9999	-9999	-9999	NA	-9999	-9999		NA	-9999	GOM	NEA	2	2	3714. TONE11SUM:3026521:28	3694. 3026521	228
3026521	38	2012	6.334	TONE12FAL	6	2	3	NA		NA	NA	3.622	2.648	3	100	NA		-9999	-9999	NA	NA	-9999	-9999	-9999	-9999	-9999	NA	-9999	-9999		NA	-9999	GOM	NEA	2	4	3712. TONE12FAL:3026521:37	3692. 3026521	300
3026522	14	2012	7.943	TONE12SPR	5	2	1	NA		NA	NA	2	3	2	100	NA		-9999	-9999	NA	NA	-9999	-9999	-9999	-9999	-9999	NA	-9999	-9999		NA	-9999	GOM	NEA	2	5	3723. TONE12SPR:3026522:13	3703. 3026522	108
3026522	29	2011	8.295	TONE11SUM	3	2	2	NA		NA	NA	3.3	2	1	100	NA		-9999	-9999	NA	NA	-9999	-9999	-9999	-9999	-9999	NA	-9999	-9999		NA	-9999	GOM	NEA	2	2	3724. TONE11SUM:3026522:28	3704. 3026522	228
3026522	38	2012	7.95	TONE12FAL	6	2	3	NA		NA	NA	3.8	2.5	3	100	NA		-9999	-9999	NA	NA	-9999	-9999	-9999	-9999	-9999	NA	-9999	-9999		NA	-9999	GOM	NEA	2	4	3722. TONE12FAL:3026522:37	3702. 3026522	300
3026525	17	2012	12.622	TONE12SPR	5	2	1	NA		NA	NA	3.378	2.352	3	100	NA		-9999	-9999	NA	NA	-9999	-9999	-9999	-9999	-9999	NA	-9999	-9999		NA	-9999	GOM	NEA	2	5	3730. TONE12SPR:3026525:16	3710. 3026525	132
3026526	17	2012	1.451	TONE12SPR	5	2	1	NA		NA	NA	2.7	2.25	3	100	NA		-9999	-9999	NA	NA	-9999	-9999	-9999	-9999	-9999	NA	-9999	-9999		NA	-9999	GOM	NEA	2	5	3732. TONE12SPR:3026526:16	3712. 3026526	132
3026528	14	2012	9.087	TONE12SPR	5	2	1	NA		NA	NA	3.8	1.333	3	100	NA		-9999	-9999	NA	NA	-9999	-9999	-9999	-9999	-9999	NA	-9999	-9999		NA	-9999	GOM	NEA	2	5	3736. TONE12SPR:3026528:13	3716. 3026528	108
3026528	29	2011	9.574	TONE11SUM	3	2	2	NA		NA	NA	1.768	3	2	100	NA		-9999	-9999	NA	NA	-9999	-9999	-9999	-9999	-9999	NA	-9999	-9999		NA	-9999	GOM	NEA	2	2	3739. TONE11SUM:3026528:28	3719. 3026528	228
3026528	38	2012	9.179	TONE12FAL	6	2	3	NA		NA	NA	3	3.5	3	100	NA		-9999	-9999	NA	NA	-9999	-9999	-9999	-9999	-9999	NA	-9999	-9999		NA	-9999	GOM	NEA	2	4	3735. TONE12FAL:3026528:37	3715. 3026528	300
3026529	14	2012	5.437	TONE12SPR	5	2	1	NA		NA	NA	3.698	1.333	3	100	NA		-9999	-9999	NA	NA	-9999	-9999	-9999	-9999	-9999	NA	-9999	-9999		NA	-9999	GOM	NEA	2	5	3745. TONE12SPR:3026529:13	3725. 3026529	108
3026529	29	2011	4.971	TONE11SUM	3	2	2	NA		NA	NA	1.967	3.083	2	100	NA		-9999	-9999	NA	NA	-9999	-9999	-9999	-9999	-9999	NA	-9999	-9999		NA	-9999	GOM	NEA	2	2	3748. TONE11SUM:3026529:28	3728. 3026529	228
3026529	38	2012	5.344	TONE12FAL	6	2	3	NA		NA	NA	3	3.5	3	100	NA		-9999	-9999	NA	NA	-9999	-9999	-9999	-9999	-9999	NA	-9999	-9999		NA	-9999	GOM	NEA	2	4	3744. TONE12FAL:3026529:37	3724. 3026529	300
3026532	17	2012	11.433	TONE12SPR	5	2	1	18.884	yes	40	1	2.2	3	3	100	29402	HAPO	-9999	-9999	43.34143448	-68.9197464	-9999	-9999	-9999	-9999	-9999	NA	-9999	-9999	L/34	280	-9999	GOM	NEA	2	5	2530. TONE12SPR:3026532:16	2514. 3026532	132
3026532	17	2012	11.433	TONE12SPR	5	2	1	18.884	yes	40	1	2.2	3	3	100	29402	HAPO	-9999	-9999	43.34143448	-68.9197464	-9999	-9999	-9999	-9999	-9999	NA	-9999	-9999	L/34	280	-9999	GOM	NEA	2	5	2530. TONE12SPR:3026532:16	2514. 3026532	132
3026533	17	2012	3.124	TONE12SPR	5	2	1	NA		NA	NA	2.2	3	3	100	NA		-9999	-9999	NA	NA	-9999	-9999	-9999	-9999	-9999	NA	-9999	-9999		NA	-9999	GOM	NEA	2	5	3756. TONE12SPR:3026533:16	3736. 3026533	132
3026535	14	2012	2.04	TONE12SPR	5	2	1	NA		NA	NA	3	2.75	1	100	NA		-9999	-9999	NA	NA	-9999	-9999	-9999	-9999	-9999	NA	-9999	-9999		NA	-9999	GOM	NEA	2	5	3758. TONE12SPR:3026535:13	3738. 3026535	108
3026535	29	2011	2.118	TONE11SUM	3	2	2	NA		NA	NA	1.8	3.5	3	100	NA		-9999	-9999	NA	NA	-9999	-9999	-9999	-9999	-9999	NA	-9999	-9999		NA	-9999	GOM	NEA	2	2	3763. TONE11SUM:3026535:28	3743. 3026535	228
3026535	39	2012	2.119	TONE12FAL	6	2	3	NA		NA	NA	3.7	3	3	100	NA		-9999	-9999	NA	NA	-9999	-9999	-9999	-9999	-9999	NA	-9999	-9999		NA	-9999	GOM	NEA	2	4	3760. TONE12FAL:3026535:38	3740. 3026535	308
3026536	14	2012	12.226	TONE12SPR	5	2	1	NA		NA	NA	3	2.75	1	100	NA		-9999	-9999	NA	NA	-9999	-9999	-9999	-9999	-9999	NA	-9999	-9999		NA	-9999	GOM	NEA	2	5	3766. TONE12SPR:3026536:13	3746. 3026536	108
3026536	29	2011	12.151	TONE11SUM	3	2	2	NA		NA	NA	1.8	3.5	3	100	NA		-9999	-9999	NA	NA	-9999	-9999	-9999	-9999	-9999	NA	-9999	-9999		NA	-9999	GOM	NEA	2	2	3770. TONE11SUM:3026536:28	3750. 3026536	228
3026536	39	2012	12.159	TONE12FAL	6	2	3	NA		NA	NA	3.7	3	3	100	NA		-9999	-9999	NA	NA	-9999	-9999	-9999	-9999	-9999	NA	-9999	-9999		NA	-9999	GOM	NEA	2	4	3768. TONE12FAL:3026536:38	3748. 3026536	308
3026539	17	2012	1.804	TONE12SPR	5	2	1	NA		NA	NA	1.2	3	1	100	NA		-9999	-9999	NA	NA	-9999	-9999	-9999	-9999	-9999	NA	-9999	-9999		NA	-9999	GOM	NEA	2	5	3774. TONE12SPR:3026539:16	3754. 3026539	132
3026540	17	2012	7.822	TONE12SPR	5	2	1	NA		NA	NA	1.471	2.774	1	100	NA		-9999	-9999	NA	NA	-9999	-9999	-9999	-9999	-9999	NA	-9999	-9999		NA	-9999	GOM	NEA	2	5	3776. TONE12SPR:3026540:16	3756. 3026540	132
3026543	14	2012	1.891	TONE12SPR	5	2	1	NA		NA	NA	0.8	3.75	2	100	NA		-9999	-9999	NA	NA	-9999	-9999	-9999	-9999	-9999	NA	-9999	-9999		NA	-9999	GOM	NEA	2	5	3778. TONE12SPR:3026543:13	3758. 3026543	108
3026543	29	2011	2.771	TONE11SUM	3	2	2	NA		NA	NA	2.5	4	3	100	NA		-9999	-9999	NA	NA	-9999	-9999	-9999	-9999	-9999	NA	-9999	-9999		NA	-9999	GOM	NEA	2	2	3780. TONE11SUM:3026543:28	3760. 3026543	228
3026543	39	2012	2.15	TONE12FAL	6	2	3	15.641	yes	0	0	3.2	3	3	100	28715	FIWH	1	1	43.29866028	-67.52599335	1	front	MF1	SWIMMING	Animal	NA	39	Y	A/25	190	1	GOM	NEA	2	4	2319. TONE12FAL:3026543:38	2304. 3026543	308
3026543	39	2012	2.15	TONE12FAL	6	2	3	15.641	yes	0	0	3.2	3	3	100	28715	FIWH	1	1	43.29866028	-67.52599335	2	back	RD2	SWIMMING	Animal	NA	39	Y	A/25	190	1	GOM	NEA	2	4	2319. TONE12FAL:3026543:38	2304. 3026543	308
3026544	14	2012	8.341	TONE12SPR	5	2	1	NA		NA	NA	0.8	3.5	2	100	NA		-9999	-9999	NA	NA	-9999	-9999	-9999	-9999	-9999	NA	-9999	-9999		NA	-9999	GOM	NEA	2	5	3783. TONE12SPR:3026544:13	3763. 3026544	108
3026544	29	2011	11.626	TONE11SUM	3	2	2	NA		NA	NA	2.5	4	3	100	NA		-9999	-9999	NA	NA	-9999	-9999	-9999	-9999	-9999	NA	-9999	-9999		NA	-9999	GOM	NEA	2	2	3786. TONE11SUM:3026544:28	3766. 3026544	228
3026544	39	2012	12.248	TONE12FAL	6	2	3	NA		NA	NA	3.2	3	3	100	NA		-9999	-9999	NA	NA	-9999	-9999	-9999	-9999	-9999	NA	-9999	-9999		NA	-9999	GOM	NEA	2	4	3785. TONE12FAL:3026544:38	3765. 3026544	308
3026547	17	2012	1.077	TONE12SPR	5	2	1	NA		NA	NA	3.4	2.5	3	100	NA		-9999	-9999	NA	NA	-9999	-9999	-9999	-9999	-9999	NA	-9999	-9999		NA	-9999	SS	NEA	2	5	3788. TONE12SPR:3026547:16	3768. 3026547	132
3026547	29	2011	6.641	TONE11SUM	3	2	2	NA		NA	NA	2.512	3	3	100	NA		-9999	-9999	NA	NA	-9999	-9999	-9999	-9999	-9999	NA	-9999	-9999		NA	-9999	SS	NEA	2	2	3789. TONE11SUM:3026547:28	3769. 3026547	228
3026548	17	2012	10.454	TONE12SPR	5	2	1	NA		NA	NA	3.4	2.5	3	100	NA		-9999	-9999	NA	NA	-9999	-9999	-9999	-9999	-9999	NA	-9999	-9999		NA	-9999	SS	NEA	2	5	3791. TONE12SPR:3026548:16	3771. 3026548	132
3026548	29	2011	7.16	TONE11SUM	3	2	2	NA		NA	NA	1.5	3	3	100	NA		-9999	-9999	NA	NA	-9999	-9999	-9999	-9999	-9999	NA	-9999	-9999		NA	-9999	SS	NEA	2	2	3792. TONE11SUM:3026548:28	3772. 3026548	228
3026551	15	2012	8.524	TONE12SPR	5	2	1	NA		NA	NA	3	2.577	2	100	NA		-9999	-9999	NA	NA	-9999	-9999	-9999	-9999	-9999	NA	-9999	-9999		NA	-9999	SS	NEA	2	5	3795. TONE12SPR:3026551:14	3775. 3026551	116
3026551	42	2012	8.439	TONE12FAL	6	2	3	NA		NA	NA	3.8	2.047	0	100	NA		-9999	-9999	NA	NA	-9999	-9999	-9999	-9999	-9999	NA	-9999	-9999		NA	-9999	SS	NEA	2	4	3793. TONE12FAL:3026551:41	3773. 3026551	332
3026552	15	2012	5.98	TONE12SPR	5	2	1	NA		NA	NA	3	2.256	2	100	NA		-9999	-9999	NA	NA	-9999	-9999	-9999	-9999	-9999	NA	-9999	-9999		NA	-9999	SS	NEA	2	5	3799. TONE12SPR:3026552:14	3779. 3026552	116
3026552	42	2012	6.052	TONE12FAL	6	2	3	NA		NA	NA	3.8	2	0	100	NA		-9999	-9999	NA	NA	-9999	-9999	-9999	-9999	-9999	NA	-9999	-9999		NA	-9999	SS	NEA	2	4	3797. TONE12FAL:3026552:41	3777. 3026552	332
3026553	42	2012	7.58	TONE12FAL	6	2	3	NA		NA	NA	3.361	2.5	0	100	NA		-9999	-9999	NA	NA	-9999	-9999	-9999	-9999	-9999	NA	-9999	-9999		NA	-9999	SS	NEA	2	4	3801. TONE12FAL:3026553:41	3781. 3026553	332
3026554	42	2012	4.249	TONE12FAL	6	2	3	NA		NA	NA	3.203	2.5	0	100	NA		-9999	-9999	NA	NA	-9999	-9999	-9999	-9999	-9999	NA	-9999	-9999		NA	-9999	SS	NEA	2	4	3805. TONE12FAL:3026554:41	3785. 3026554	332
3026556	30	2011	10.035	TONE11SUM	3	2	2	21.627	yes	99	1	2.108	3	3	100	27656	HAPO	-9999	-9999	43.14515686	-66.02509308	-9999	-9999	-9999	-9999	-9999	NA	-9999	-9999	R/85	0	-9999	SS	NEA	2	2	2155. TONE11SUM:3026556:29	2142. 3026556	236
3026556	30	2011	10.035	TONE11SUM	3	2	2	21.627	yes	99	1	2.108	3	3	100	27656	HAPO	-9999	-9999	43.14515686	-66.02509308	-9999	-9999	-9999	-9999	-9999	NA	-9999	-9999	R/85	0	-9999	SS	NEA	2	2	2155. TONE11SUM:3026556:29	2142. 3026556	236
3026558	14	2012	9.941	TONE12SPR	5	2	1	NA		NA	NA	3.692	2.34	3	100	NA		-9999	-9999	NA	NA	-9999	-9999	-9999	-9999	-9999	NA	-9999	-9999		NA	-9999	SS	NEA	2	5	3814. TONE12SPR:3026558:13	3794. 3026558	108
3026558	30	2011	10.735	TONE11SUM	3	2	2	NA		NA	NA	2.309	1.977	3	100	NA		-9999	-9999	NA	NA	-9999	-9999	-9999	-9999	-9999	NA	-9999	-9999		NA	-9999	SS	NEA	2	2	3816. TONE11SUM:3026558:29	3796. 3026558	236
3026559	14	2012	4.516	TONE12SPR	5	2	1	NA		NA	NA	3.8	2.25	3	100	NA		-9999	-9999	NA	NA	-9999	-9999	-9999	-9999	-9999	NA	-9999	-9999		NA	-9999	SS	NEA	2	5	3817. TONE12SPR:3026559:13	3797. 3026559	108
3026559	41	2012	10.243	TONE12FAL	6	2	3	NA		NA	NA	3.2	3	0	100	NA		-9999	-9999	NA	NA	-9999	-9999	-9999	-9999	-9999	NA	-9999	-9999		NA	-9999	SS	NEA	2	4	3818. TONE12FAL:3026559:40	3798. 3026559	324
3026562	41	2012	3.101	TONE12FAL	6	2	3	NA		NA	NA	3.4	2.75	2	100	NA		-9999	-9999	NA	NA	-9999	-9999	-9999	-9999	-9999	NA	-9999	-9999		NA	-9999	SS	NEA	2	4	3822. TONE12FAL:3026562:40	3801. 3026562	324
3026563	41	2012	9.293	TONE12FAL	6	2	3	20.571	yes	65	1	3.333	2.75	2	100	28957	UNWH	-9999	-9999	43.04507065	-65.12915802	-9999	-9999	-9999	-9999	-9999	NA	-9999	-9999	A/35	-1	-9999	SS	NEA	2	4	2384. TONE12FAL:3026563:40	2369. 3026563	324
3026563	41	2012	9.293	TONE12FAL	6	2	3	20.571	yes	65	1	3.333	2.75	2	100	28957	UNWH	-9999	-9999	43.04507065	-65.12915802	-9999	-9999	-9999	-9999	-9999	NA	-9999	-9999	A/35	-1	-9999	SS	NEA	2	4	2384. TONE12FAL:3026563:40	2369. 3026563	324
3026569	41	2012	12.455	TONE12FAL	6	2	3	NA		NA	NA	3	3	3	100	NA		-9999	-9999	NA	NA	-9999	-9999	-9999	-9999	-9999	NA	-9999	-9999		NA	-9999	SS	NEA	2	4	3825. TONE12FAL:3026569:40	3804. 3026569	324
3026575	41	2012	8.018	TONE12FAL	6	2	3	13.67	yes	1	0	3.622	2.25	3	100	28929	BODO	-9999	-9999	42.94847488	-63.6102829	-9999	-9999	-9999	-9999	-9999	NA	-9999	-9999	A/37	125	-9999	SS	NEA	2	4	2370. TONE12FAL:3026575:40	2355. 3026575	324
3026575	41	2012	8.018	TONE12FAL	6	2	3	13.67	yes	1	0	3.622	2.25	3	100	28929	BODO	-9999	-9999	42.94847488	-63.6102829	-9999	-9999	-9999	-9999	-9999	NA	-9999	-9999	A/37	125	-9999	SS	NEA	2	4	2370. TONE12FAL:3026575:40	2355. 3026575	324
3026576	41	2012	4.269	TONE12FAL	6	2	3	NA		NA	NA	3.5	2.25	3	100	NA		-9999	-9999	NA	NA	-9999	-9999	-9999	-9999	-9999	NA	-9999	-9999		NA	-9999	SS	NEA	2	4	3830. TONE12FAL:3026576:40	3809. 3026576	324
3026582	41	2012	12.164	TONE12FAL	6	2	3	14.288	yes	10	0	3.304	3	3	100	28965	SADO	-9999	-9999	42.91872406	-62.85739899	-9999	-9999	-9999	-9999	-9999	NA	-9999	-9999	A/38	100	-9999	SS	NEA	2	4	2386. TONE12FAL:3026582:40	2371. 3026582	324
3026582	41	2012	12.164	TONE12FAL	6	2	3	14.232	yes	10	0	3.304	3	3	100	28964	FIWH	1	1	42.83726501	-62.7977562	1	front	RH3	SWIMMING	Blow	NA	252	Y	A/38	90	1	SS	NEA	2	4	2386. TONE12FAL:3026582:40	2371. 3026582	324
3026582	41	2012	12.164	TONE12FAL	6	2	3	14.288	yes	10	0	3.304	3	3	100	28965	SADO	-9999	-9999	42.91872406	-62.85739899	-9999	-9999	-9999	-9999	-9999	NA	-9999	-9999	A/38	100	-9999	SS	NEA	2	4	2386. TONE12FAL:3026582:40	2371. 3026582	324
3026582	41	2012	12.164	TONE12FAL	6	2	3	14.232	yes	10	0	3.304	3	3	100	28964	FIWH	1	1	42.83726501	-62.7977562	2	back	GF2	SWIMMING	Blow	NA	252	Y	A/38	90	1	SS	NEA	2	4	2386. TONE12FAL:3026582:40	2371. 3026582	324
3026588	41	2012	10.187	TONE12FAL	6	2	3	18.657	yes	10	0	3.1	2.75	3	100	28977	GRAM	-9999	-9999	42.77100372	-62.03362656	-9999	-9999	-9999	-9999	-9999	NA	-9999	-9999	A/39	-1	-9999	SB	NEA	2	4	2391. TONE12FAL:3026588:40	2376. 3026588	324
3026588	41	2012	10.187	TONE12FAL	6	2	3	18.657	yes	10	0	3.1	2.75	3	100	28977	GRAM	-9999	-9999	42.77100372	-62.03362656	-9999	-9999	-9999	-9999	-9999	NA	-9999	-9999	A/39	-1	-9999	SB	NEA	2	4	2391. TONE12FAL:3026588:40	2376. 3026588	324
3026589	41	2012	2.234	TONE12FAL	6	2	3	18.659	yes	10	0	3.1	2.75	3	100	28978	UNWH	-9999	-9999	42.76671982	-62.03082657	-9999	-9999	-9999	-9999	-9999	NA	-9999	-9999	A/39	90	-9999	SB	NEA	2	4	2392. TONE12FAL:3026589:40	2377. 3026589	324
3026589	41	2012	2.234	TONE12FAL	6	2	3	18.659	yes	10	0	3.1	2.75	3	100	28978	UNWH	-9999	-9999	42.76671982	-62.03082657	-9999	-9999	-9999	-9999	-9999	NA	-9999	-9999	A/39	90	-9999	SB	NEA	2	4	2392. TONE12FAL:3026589:40	2377. 3026589	324
3026759	17	2012	6.199	TONE12SPR	5	2	1	NA		NA	NA	2	3.75	3	69.14747	NA		-9999	-9999	NA	NA	-9999	-9999	-9999	-9999	-9999	NA	-9999	-9999		NA	-9999	GOM	NEA	2	5	3832. TONE12SPR:3026759:16	3811. 3026759	132
3026760	17	2012	4.737	TONE12SPR	5	2	1	NA		NA	NA	2	3.75	3	100	NA		-9999	-9999	NA	NA	-9999	-9999	-9999	-9999	-9999	NA	-9999	-9999		NA	-9999	GOM	NEA	2	5	3834. TONE12SPR:3026760:16	3813. 3026760	132
3026762	14	2012	6.086	TONE12SPR	5	2	1	NA		NA	NA	2	3	2	100	NA		-9999	-9999	NA	NA	-9999	-9999	-9999	-9999	-9999	NA	-9999	-9999		NA	-9999	GOM	NEA	2	5	3836. TONE12SPR:3026762:13	3815. 3026762	108
3026762	29	2011	5.724	TONE11SUM	3	2	2	NA		NA	NA	3.3	2	1	100	NA		-9999	-9999	NA	NA	-9999	-9999	-9999	-9999	-9999	NA	-9999	-9999		NA	-9999	GOM	NEA	2	2	3837. TONE11SUM:3026762:28	3816. 3026762	228
3026762	38	2012	6.033	TONE12FAL	6	2	3	NA		NA	NA	3.8	2.5	3	100	NA		-9999	-9999	NA	NA	-9999	-9999	-9999	-9999	-9999	NA	-9999	-9999		NA	-9999	GOM	NEA	2	4	3835. TONE12FAL:3026762:37	3814. 3026762	300
3026763	14	2012	8.181	TONE12SPR	5	2	1	14.799	yes	85	1	2.65	3	2	100	29223	HAPO	-9999	-9999	43.29521942	-70.10233307	-9999	-9999	-9999	-9999	-9999	NA	-9999	-9999	L/17	180	-9999	GOM	NEA	2	5	2462. TONE12SPR:3026763:13	2446. 3026763	108
3026763	14	2012	8.181	TONE12SPR	5	2	1	14.799	yes	85	1	2.65	3	2	100	29223	HAPO	-9999	-9999	43.29521942	-70.10233307	-9999	-9999	-9999	-9999	-9999	NA	-9999	-9999	L/17	180	-9999	GOM	NEA	2	5	2462. TONE12SPR:3026763:13	2446. 3026763	108
3026763	29	2011	8.544	TONE11SUM	3	2	2	NA		NA	NA	3.3	2	1	100	NA		-9999	-9999	NA	NA	-9999	-9999	-9999	-9999	-9999	NA	-9999	-9999		NA	-9999	GOM	NEA	2	2	3844. TONE11SUM:3026763:28	3823. 3026763	228
3026763	38	2012	8.251	TONE12FAL	6	2	3	NA		NA	NA	3.031	2.74	3	100	NA		-9999	-9999	NA	NA	-9999	-9999	-9999	-9999	-9999	NA	-9999	-9999		NA	-9999	GOM	NEA	2	4	3843. TONE12FAL:3026763:37	3822. 3026763	300
3026766	17	2012	12.725	TONE12SPR	5	2	1	16.476	yes	5	2	2.7	2.25	3	100	29377	HAPO	-9999	-9999	43.29843521	-69.69288635	-9999	-9999	-9999	-9999	-9999	NA	-9999	-9999	L/33	180	-9999	GOM	NEA	2	5	2520. TONE12SPR:3026766:16	2504. 3026766	132
3026766	17	2012	12.725	TONE12SPR	5	2	1	16.476	yes	5	2	2.7	2.25	3	100	29377	HAPO	-9999	-9999	43.29843521	-69.69288635	-9999	-9999	-9999	-9999	-9999	NA	-9999	-9999	L/33	180	-9999	GOM	NEA	2	5	2520. TONE12SPR:3026766:16	2504. 3026766	132
3026767	17	2012	1.383	TONE12SPR	5	2	1	NA		NA	NA	2.7	2.25	3	100	NA		-9999	-9999	NA	NA	-9999	-9999	-9999	-9999	-9999	NA	-9999	-9999		NA	-9999	GOM	NEA	2	5	3851. TONE12SPR:3026767:16	3830. 3026767	132
3026769	14	2012	8.375	TONE12SPR	5	2	1	NA		NA	NA	3.5	1.333	3	100	NA		-9999	-9999	NA	NA	-9999	-9999	-9999	-9999	-9999	NA	-9999	-9999		NA	-9999	GOM	NEA	2	5	3854. TONE12SPR:3026769:13	3833. 3026769	108
3026769	29	2011	8.81	TONE11SUM	3	2	2	NA		NA	NA	1.8	3.5	2	100	NA		-9999	-9999	NA	NA	-9999	-9999	-9999	-9999	-9999	NA	-9999	-9999		NA	-9999	GOM	NEA	2	2	3857. TONE11SUM:3026769:28	3836. 3026769	228
3026769	38	2012	8.446	TONE12FAL	6	2	3	NA		NA	NA	3	3.5	3	100	NA		-9999	-9999	NA	NA	-9999	-9999	-9999	-9999	-9999	NA	-9999	-9999		NA	-9999	GOM	NEA	2	4	3853. TONE12FAL:3026769:37	3832. 3026769	300
3026770	14	2012	6.127	TONE12SPR	5	2	1	NA		NA	NA	3.776	1.333	3	100	NA		-9999	-9999	NA	NA	-9999	-9999	-9999	-9999	-9999	NA	-9999	-9999		NA	-9999	GOM	NEA	2	5	3864. TONE12SPR:3026770:13	3843. 3026770	108
3026770	29	2011	5.723	TONE11SUM	3	2	2	NA		NA	NA	1.8	3.5	2	100	NA		-9999	-9999	NA	NA	-9999	-9999	-9999	-9999	-9999	NA	-9999	-9999		NA	-9999	GOM	NEA	2	2	3868. TONE11SUM:3026770:28	3847. 3026770	228
3026770	38	2012	6.077	TONE12FAL	6	2	3	NA		NA	NA	3	3.5	3	100	NA		-9999	-9999	NA	NA	-9999	-9999	-9999	-9999	-9999	NA	-9999	-9999		NA	-9999	GOM	NEA	2	4	3863. TONE12FAL:3026770:37	3842. 3026770	300
3026773	17	2012	10.637	TONE12SPR	5	2	1	NA		NA	NA	2.2	3	3	100	NA		-9999	-9999	NA	NA	-9999	-9999	-9999	-9999	-9999	NA	-9999	-9999		NA	-9999	GOM	NEA	2	5	3873. TONE12SPR:3026773:16	3852. 3026773	132
3026774	17	2012	3.92	TONE12SPR	5	2	1	NA		NA	NA	2.2	3	3	100	NA		-9999	-9999	NA	NA	-9999	-9999	-9999	-9999	-9999	NA	-9999	-9999		NA	-9999	GOM	NEA	2	5	3875. TONE12SPR:3026774:16	3854. 3026774	132
3026776	29	2011	1.868	TONE11SUM	3	2	2	NA		NA	NA	1.8	3.5	3	100	NA		-9999	-9999	NA	NA	-9999	-9999	-9999	-9999	-9999	NA	-9999	-9999		NA	-9999	GOM	NEA	2	2	3881. TONE11SUM:3026776:28	3860. 3026776	228
3026776	39	2012	1.85	TONE12FAL	6	2	3	NA		NA	NA	3.7	3	3	100	NA		-9999	-9999	NA	NA	-9999	-9999	-9999	-9999	-9999	NA	-9999	-9999		NA	-9999	GOM	NEA	2	4	3879. TONE12FAL:3026776:38	3858. 3026776	308
3026777	14	2012	8.554	TONE12SPR	5	2	1	NA		NA	NA	2.7	2.755	0	100	NA		-9999	-9999	NA	NA	-9999	-9999	-9999	-9999	-9999	NA	-9999	-9999		NA	-9999	GOM	NEA	2	5	3884. TONE12SPR:3026777:13	3863. 3026777	108
3026777	29	2011	12.397	TONE11SUM	3	2	2	NA		NA	NA	2.279	2.816	3	100	NA		-9999	-9999	NA	NA	-9999	-9999	-9999	-9999	-9999	NA	-9999	-9999		NA	-9999	GOM	NEA	2	2	3886. TONE11SUM:3026777:28	3865. 3026777	228
3026777	39	2012	12.441	TONE12FAL	6	2	3	14.794	yes	0	0	3.728	3	3	100	28765	UNWH	-9999	-9999	43.23629761	-68.36817932	-9999	-9999	-9999	-9999	-9999	NA	-9999	-9999	A/24	-1	-9999	GOM	NEA	2	4	2328. TONE12FAL:3026777:38	2313. 3026777	308
3026777	39	2012	12.441	TONE12FAL	6	2	3	14.794	yes	0	0	3.728	3	3	100	28765	UNWH	-9999	-9999	43.23629761	-68.36817932	-9999	-9999	-9999	-9999	-9999	NA	-9999	-9999	A/24	-1	-9999	GOM	NEA	2	4	2328. TONE12FAL:3026777:38	2313. 3026777	308
3026780	17	2012	1.481	TONE12SPR	5	2	1	NA		NA	NA	1.8	2.5	1	100	NA		-9999	-9999	NA	NA	-9999	-9999	-9999	-9999	-9999	NA	-9999	-9999		NA	-9999	GOM	NEA	2	5	3890. TONE12SPR:3026780:16	3869. 3026780	132
3026781	17	2012	12.826	TONE12SPR	5	2	1	15.604	yes	99	1	1.8	2.5	1	100	29421	GRAM	-9999	-9999	43.14805984	-67.80002594	-9999	-9999	-9999	-9999	-9999	NA	-9999	-9999	L/35	165	-9999	GOM	NEA	2	5	2541. TONE12SPR:3026781:16	2525. 3026781	132
3026781	17	2012	12.826	TONE12SPR	5	2	1	15.604	yes	99	1	1.8	2.5	1	100	29421	GRAM	-9999	-9999	43.14805984	-67.80002594	-9999	-9999	-9999	-9999	-9999	NA	-9999	-9999	L/35	165	-9999	GOM	NEA	2	5	2541. TONE12SPR:3026781:16	2525. 3026781	132
3026784	14	2012	2.235	TONE12SPR	5	2	1	NA		NA	NA	0.8	3.5	2	100	NA		-9999	-9999	NA	NA	-9999	-9999	-9999	-9999	-9999	NA	-9999	-9999		NA	-9999	GOM	NEA	2	5	3892. TONE12SPR:3026784:13	3871. 3026784	108
3026784	29	2011	2.274	TONE11SUM	3	2	2	NA		NA	NA	2.5	4	3	100	NA		-9999	-9999	NA	NA	-9999	-9999	-9999	-9999	-9999	NA	-9999	-9999		NA	-9999	GOM	NEA	2	2	3895. TONE11SUM:3026784:28	3874. 3026784	228
3026784	39	2012	1.654	TONE12FAL	6	2	3	NA		NA	NA	3.2	3	3	100	NA		-9999	-9999	NA	NA	-9999	-9999	-9999	-9999	-9999	NA	-9999	-9999		NA	-9999	GOM	NEA	2	4	3894. TONE12FAL:3026784:38	3873. 3026784	308
3026785	14	2012	12.144	TONE12SPR	5	2	1	14.939	yes	30	0	0.8	3.5	2	100	29252	HAPO	-9999	-9999	43.11468887	-67.30973816	-9999	-9999	-9999	-9999	-9999	NA	-9999	-9999	L/20	290	-9999	GOM	NEA	2	5	2474. TONE12SPR:3026785:13	2458. 3026785	108
3026785	14	2012	12.144	TONE12SPR	5	2	1	14.957	yes	30	0	0.8	3.5	2	100	29253	HAPO	-9999	-9999	43.14028549	-67.34033203	-9999	-9999	-9999	-9999	-9999	NA	-9999	-9999	L/20	30	-9999	GOM	NEA	2	5	2474. TONE12SPR:3026785:13	2458. 3026785	108
3026785	14	2012	12.144	TONE12SPR	5	2	1	14.957	yes	30	0	0.8	3.5	2	100	29253	HAPO	-9999	-9999	43.14028549	-67.34033203	-9999	-9999	-9999	-9999	-9999	NA	-9999	-9999	L/20	30	-9999	GOM	NEA	2	5	2474. TONE12SPR:3026785:13	2458. 3026785	108
3026785	14	2012	12.144	TONE12SPR	5	2	1	14.939	yes	30	0	0.8	3.5	2	100	29252	HAPO	-9999	-9999	43.11468887	-67.30973816	-9999	-9999	-9999	-9999	-9999	NA	-9999	-9999	L/20	290	-9999	GOM	NEA	2	5	2474. TONE12SPR:3026785:13	2458. 3026785	108
3026785	29	2011	12.123	TONE11SUM	3	2	2	NA		NA	NA	2.5	4	3	100	NA		-9999	-9999	NA	NA	-9999	-9999	-9999	-9999	-9999	NA	-9999	-9999		NA	-9999	GOM	NEA	2	2	3899. TONE11SUM:3026785:28	3878. 3026785	228
3026785	39	2012	3.624	TONE12FAL	6	2	3	15.494	yes	0	0	3.755	2.769	3	100	28714	SADO	-9999	-9999	43.11174774	-67.30117035	-9999	-9999	-9999	-9999	-9999	NA	-9999	-9999	A/25	10	-9999	GOM	NEA	2	4	2318. TONE12FAL:3026785:38	2303. 3026785	308
3026785	39	2012	3.624	TONE12FAL	6	2	3	15.494	yes	0	0	3.755	2.769	3	100	28714	SADO	-9999	-9999	43.11174774	-67.30117035	-9999	-9999	-9999	-9999	-9999	NA	-9999	-9999	A/25	10	-9999	GOM	NEA	2	4	2318. TONE12FAL:3026785:38	2303. 3026785	308
3026788	17	2012	3.355	TONE12SPR	5	2	1	NA		NA	NA	3.4	2.5	3	100	NA		-9999	-9999	NA	NA	-9999	-9999	-9999	-9999	-9999	NA	-9999	-9999		NA	-9999	SS	NEA	2	5	3901. TONE12SPR:3026788:16	3880. 3026788	132
3026788	29	2011	7.355	TONE11SUM	3	2	2	NA		NA	NA	1.5	3	3	100	NA		-9999	-9999	NA	NA	-9999	-9999	-9999	-9999	-9999	NA	-9999	-9999		NA	-9999	SS	NEA	2	2	3902. TONE11SUM:3026788:28	3881. 3026788	228
3026789	17	2012	11.286	TONE12SPR	5	2	1	18.284	yes	30	9	3.779	2.5	3	100	29439	FISE	2	1	43.11910629	-66.86990356	1	front	RH2	DIVING	Blow	NA	1490	N	L/36	130	1	SS	NEA	2	5	2548. TONE12SPR:3026789:16	2532. 3026789	132
3026789	17	2012	11.286	TONE12SPR	5	2	1	18.284	yes	30	9	3.779	2.5	3	100	29439	FISE	2	0	43.11910629	-66.86990356	2	back	RH2	DIVING	Blow	NA	1490	N	L/36	130	1	SS	NEA	2	5	2548. TONE12SPR:3026789:16	2532. 3026789	132
3026789	29	2011	6.438	TONE11SUM	3	2	2	NA		NA	NA	1.5	3	3	100	NA		-9999	-9999	NA	NA	-9999	-9999	-9999	-9999	-9999	NA	-9999	-9999		NA	-9999	SS	NEA	2	2	3903. TONE11SUM:3026789:28	3882. 3026789	228
3026792	15	2012	7.834	TONE12SPR	5	2	1	NA		NA	NA	3	2.365	2	100	NA		-9999	-9999	NA	NA	-9999	-9999	-9999	-9999	-9999	NA	-9999	-9999		NA	-9999	SS	NEA	2	5	3906. TONE12SPR:3026792:14	3885. 3026792	116
3026792	42	2012	7.753	TONE12FAL	6	2	3	NA		NA	NA	3.587	2.446	0	100	NA		-9999	-9999	NA	NA	-9999	-9999	-9999	-9999	-9999	NA	-9999	-9999		NA	-9999	SS	NEA	2	4	3904. TONE12FAL:3026792:41	3883. 3026792	332
3026793	15	2012	6.66	TONE12SPR	5	2	1	NA		NA	NA	3	2.5	2	100	NA		-9999	-9999	NA	NA	-9999	-9999	-9999	-9999	-9999	NA	-9999	-9999		NA	-9999	SS	NEA	2	5	3912. TONE12SPR:3026793:14	3891. 3026793	116
3026793	42	2012	9.392	TONE12FAL	6	2	3	NA		NA	NA	3.556	2.432	0	100	NA		-9999	-9999	NA	NA	-9999	-9999	-9999	-9999	-9999	NA	-9999	-9999		NA	-9999	SS	NEA	2	4	3910. TONE12FAL:3026793:41	3889. 3026793	332
3026796	30	2011	9.215	TONE11SUM	3	2	2	21.547	yes	99	1	1.8	3	3	100	27652	WSDO	-9999	-9999	43.06718826	-66.04383087	-9999	-9999	-9999	-9999	-9999	NA	-9999	-9999	R/85	180	-9999	SS	NEA	2	2	2154. TONE11SUM:3026796:29	2141. 3026796	236
3026796	30	2011	9.215	TONE11SUM	3	2	2	21.558	yes	99	1	1.8	3	3	100	27654	SPWH	-9999	-9999	43.08545303	-66.03931427	-9999	-9999	-9999	-9999	-9999	NA	-9999	-9999	R/85	260	-9999	SS	NEA	2	2	2154. TONE11SUM:3026796:29	2141. 3026796	236
3026796	30	2011	9.215	TONE11SUM	3	2	2	21.547	yes	99	1	1.8	3	3	100	27652	WSDO	-9999	-9999	43.06718826	-66.04383087	-9999	-9999	-9999	-9999	-9999	NA	-9999	-9999	R/85	180	-9999	SS	NEA	2	2	2154. TONE11SUM:3026796:29	2141. 3026796	236
3026796	30	2011	9.215	TONE11SUM	3	2	2	21.547	yes	99	1	1.8	3	3	100	27651	WSDO	-9999	-9999	43.06627655	-66.04405212	-9999	-9999	-9999	-9999	-9999	NA	-9999	-9999	R/85	190	-9999	SS	NEA	2	2	2154. TONE11SUM:3026796:29	2141. 3026796	236
3026796	30	2011	9.215	TONE11SUM	3	2	2	21.529	yes	99	1	1.8	3	3	100	27648	MIWH	-9999	-9999	43.03725052	-66.05112457	-9999	-9999	-9999	-9999	-9999	NA	-9999	-9999	R/85	350	-9999	SS	NEA	2	2	2154. TONE11SUM:3026796:29	2141. 3026796	236
3026796	30	2011	9.215	TONE11SUM	3	2	2	21.529	yes	99	1	1.8	3	3	100	27648	MIWH	-9999	-9999	43.03725052	-66.05112457	-9999	-9999	-9999	-9999	-9999	NA	-9999	-9999	R/85	350	-9999	SS	NEA	2	2	2154. TONE11SUM:3026796:29	2141. 3026796	236
3026796	30	2011	9.215	TONE11SUM	3	2	2	21.558	yes	99	1	1.8	3	3	100	27654	SPWH	-9999	-9999	43.08545303	-66.03931427	-9999	-9999	-9999	-9999	-9999	NA	-9999	-9999	R/85	260	-9999	SS	NEA	2	2	2154. TONE11SUM:3026796:29	2141. 3026796	236
3026796	30	2011	9.215	TONE11SUM	3	2	2	21.547	yes	99	1	1.8	3	3	100	27651	WSDO	-9999	-9999	43.06627655	-66.04405212	-9999	-9999	-9999	-9999	-9999	NA	-9999	-9999	R/85	190	-9999	SS	NEA	2	2	2154. TONE11SUM:3026796:29	2141. 3026796	236
3026796	30	2011	9.215	TONE11SUM	3	2	2	21.549	yes	99	1	1.8	3	3	100	27653	WSDO	-9999	-9999	43.06900406	-66.04337311	-9999	-9999	-9999	-9999	-9999	NA	-9999	-9999	R/85	190	-9999	SS	NEA	2	2	2154. TONE11SUM:3026796:29	2141. 3026796	236
3026796	30	2011	9.215	TONE11SUM	3	2	2	21.549	yes	99	1	1.8	3	3	100	27653	WSDO	-9999	-9999	43.06900406	-66.04337311	-9999	-9999	-9999	-9999	-9999	NA	-9999	-9999	R/85	190	-9999	SS	NEA	2	2	2154. TONE11SUM:3026796:29	2141. 3026796	236
3026798	30	2011	10.735	TONE11SUM	3	2	2	NA		NA	NA	2.3	2	3	100	NA		-9999	-9999	NA	NA	-9999	-9999	-9999	-9999	-9999	NA	-9999	-9999		NA	-9999	SS	NEA	2	2	3920. TONE11SUM:3026798:29	3899. 3026798	236
3026799	14	2012	9.329	TONE12SPR	5	2	1	NA		NA	NA	3.8	2.25	3	100	NA		-9999	-9999	NA	NA	-9999	-9999	-9999	-9999	-9999	NA	-9999	-9999		NA	-9999	SS	NEA	2	5	3921. TONE12SPR:3026799:13	3900. 3026799	108
3026799	41	2012	10.243	TONE12FAL	6	2	3	NA		NA	NA	3.275	3	0	100	NA		-9999	-9999	NA	NA	-9999	-9999	-9999	-9999	-9999	NA	-9999	-9999		NA	-9999	SS	NEA	2	4	3922. TONE12FAL:3026799:40	3400. 3026799	324
3026800	14	2012	5.132	TONE12SPR	5	2	1	NA		NA	NA	3.655	2.371	3	100	NA		-9999	-9999	NA	NA	-9999	-9999	-9999	-9999	-9999	NA	-9999	-9999		NA	-9999	SS	NEA	2	5	3926. TONE12SPR:3026800:13	3904. 3026800	108
3026803	41	2012	7.643	TONE12FAL	6	2	3	20.48	yes	65	1	3.2	2.75	2	100	28956	RIWH	-9999	-9999	43.00246048	-65.0967865	-9999	-9999	-9999	-9999	-9999	NA	-9999	-9999	A/35	270	-9999	SS	NEA	2	4	2383. TONE12FAL:3026803:40	2368. 3026803	324
3026803	41	2012	7.643	TONE12FAL	6	2	3	20.48	yes	65	1	3.2	2.75	2	100	28956	RIWH	-9999	-9999	43.00246048	-65.0967865	-9999	-9999	-9999	-9999	-9999	NA	-9999	-9999	A/35	270	-9999	SS	NEA	2	4	2383. TONE12FAL:3026803:40	2368. 3026803	324
3026804	41	2012	4.494	TONE12FAL	6	2	3	NA		NA	NA	3.2	2.75	2	100	NA		-9999	-9999	NA	NA	-9999	-9999	-9999	-9999	-9999	NA	-9999	-9999		NA	-9999	SS	NEA	2	4	3929. TONE12FAL:3026804:40	3907. 3026804	324
3026809	41	2012	2.515	TONE12FAL	6	2	3	NA		NA	NA	3	3	3	100	NA		-9999	-9999	NA	NA	-9999	-9999	-9999	-9999	-9999	NA	-9999	-9999		NA	-9999	SS	NEA	2	4	3931. TONE12FAL:3026809:40	3909. 3026809	324
3026810	41	2012	9.94	TONE12FAL	6	2	3	NA		NA	NA	3	3	3	100	NA		-9999	-9999	NA	NA	-9999	-9999	-9999	-9999	-9999	NA	-9999	-9999		NA	-9999	SS	NEA	2	4	3932. TONE12FAL:3026810:40	3910. 3026810	324
3026816	41	2012	12.287	TONE12FAL	6	2	3	NA		NA	NA	3.5	2.25	3	100	NA		-9999	-9999	NA	NA	-9999	-9999	-9999	-9999	-9999	NA	-9999	-9999		NA	-9999	SS	NEA	2	4	3935. TONE12FAL:3026816:40	3913. 3026816	324
3026822	41	2012	4.39	TONE12FAL	6	2	3	NA		NA	NA	3.3	3	3	100	NA		-9999	-9999	NA	NA	-9999	-9999	-9999	-9999	-9999	NA	-9999	-9999		NA	-9999	SB	NEA	2	4	5820. TONE12FAL:3026822:40	5692. 3026822	324
3026823	41	2012	7.993	TONE12FAL	6	2	3	NA		NA	NA	3.3	3	3	100	NA		-9999	-9999	NA	NA	-9999	-9999	-9999	-9999	-9999	NA	-9999	-9999		NA	-9999	SB	NEA	2	4	5821. TONE12FAL:3026823:40	5693. 3026823	324
3026829	41	2012	9.973	TONE12FAL	6	2	3	NA		NA	NA	3.1	2.75	3	100	NA		-9999	-9999	NA	NA	-9999	-9999	-9999	-9999	-9999	NA	-9999	-9999		NA	-9999	SB	NEA	2	4	5822. TONE12FAL:3026829:40	5694. 3026829	324
3027000	17	2012	9.549	TONE12SPR	5	2	1	14.791	yes	0	1	2	3.75	3	100	29376	HAPO	-9999	-9999	43.22603607	-70.39816284	-9999	-9999	-9999	-9999	-9999	NA	-9999	-9999	L/32	260	-9999	GOM	NEA	2	5	2519. TONE12SPR:3027000:16	2503. 3027000	132
3027000	17	2012	9.549	TONE12SPR	5	2	1	14.787	yes	0	1	2	3.75	3	100	29375	HAPO	-9999	-9999	43.22138596	-70.39248657	-9999	-9999	-9999	-9999	-9999	NA	-9999	-9999	L/32	-1	-9999	GOM	NEA	2	5	2519. TONE12SPR:3027000:16	2503. 3027000	132
3027000	17	2012	9.549	TONE12SPR	5	2	1	14.771	yes	0	1	2	3.75	3	100	29373	HAPO	-9999	-9999	43.19849777	-70.36458588	-9999	-9999	-9999	-9999	-9999	NA	-9999	-9999	L/32	-1	-9999	GOM	NEA	2	5	2519. TONE12SPR:3027000:16	2503. 3027000	132
3027000	17	2012	9.549	TONE12SPR	5	2	1	14.791	yes	0	1	2	3.75	3	100	29376	HAPO	-9999	-9999	43.22603607	-70.39816284	-9999	-9999	-9999	-9999	-9999	NA	-9999	-9999	L/32	260	-9999	GOM	NEA	2	5	2519. TONE12SPR:3027000:16	2503. 3027000	132
3027000	17	2012	9.549	TONE12SPR	5	2	1	14.772	yes	0	1	2	3.75	3	100	29374	HAPO	-9999	-9999	43.20002747	-70.36644745	-9999	-9999	-9999	-9999	-9999	NA	-9999	-9999	L/32	0	-9999	GOM	NEA	2	5	2519. TONE12SPR:3027000:16	2503. 3027000	132
3027000	17	2012	9.549	TONE12SPR	5	2	1	14.772	yes	0	1	2	3.75	3	100	29374	HAPO	-9999	-9999	43.20002747	-70.36644745	-9999	-9999	-9999	-9999	-9999	NA	-9999	-9999	L/32	0	-9999	GOM	NEA	2	5	2519. TONE12SPR:3027000:16	2503. 3027000	132
3027000	17	2012	9.549	TONE12SPR	5	2	1	14.787	yes	0	1	2	3.75	3	100	29375	HAPO	-9999	-9999	43.22138596	-70.39248657	-9999	-9999	-9999	-9999	-9999	NA	-9999	-9999	L/32	-1	-9999	GOM	NEA	2	5	2519. TONE12SPR:3027000:16	2503. 3027000	132
3027000	17	2012	9.549	TONE12SPR	5	2	1	14.771	yes	0	1	2	3.75	3	100	29373	HAPO	-9999	-9999	43.19849777	-70.36458588	-9999	-9999	-9999	-9999	-9999	NA	-9999	-9999	L/32	-1	-9999	GOM	NEA	2	5	2519. TONE12SPR:3027000:16	2503. 3027000	132
3027001	17	2012	4.455	TONE12SPR	5	2	1	NA		NA	NA	2	3.75	3	100	NA		-9999	-9999	NA	NA	-9999	-9999	-9999	-9999	-9999	NA	-9999	-9999		NA	-9999	GOM	NEA	2	5	5824. TONE12SPR:3027001:16	5696. 3027001	132
3027003	14	2012	5.83	TONE12SPR	5	2	1	NA		NA	NA	3.1	3	2	100	NA		-9999	-9999	NA	NA	-9999	-9999	-9999	-9999	-9999	NA	-9999	-9999		NA	-9999	GOM	NEA	2	5	5827. TONE12SPR:3027003:13	5699. 3027003	108
3027003	29	2011	5.475	TONE11SUM	3	2	2	NA		NA	NA	3.3	2	1	100	NA		-9999	-9999	NA	NA	-9999	-9999	-9999	-9999	-9999	NA	-9999	-9999		NA	-9999	GOM	NEA	2	2	5828. TONE11SUM:3027003:28	5700. 3027003	228
3027003	38	2012	5.77	TONE12FAL	6	2	3	NA		NA	NA	3	2.75	3	100	NA		-9999	-9999	NA	NA	-9999	-9999	-9999	-9999	-9999	NA	-9999	-9999		NA	-9999	GOM	NEA	2	4	5826. TONE12FAL:3027003:37	5698. 3027003	300
3027004	14	2012	5.461	TONE12SPR	5	2	1	NA		NA	NA	3.21	3	2	100	NA		-9999	-9999	NA	NA	-9999	-9999	-9999	-9999	-9999	NA	-9999	-9999		NA	-9999	GOM	NEA	2	5	5837. TONE12SPR:3027004:13	5709. 3027004	108
3027004	29	2011	8.793	TONE11SUM	3	2	2	22.732	yes	99	2	3.3	2	1	100	27154	FIWH	1	1	43.19800568	-69.97703552	1	front	PD1	UNKNOWN	Blow	NA	293	Y	R/27	35	1	GOM	NEA	2	2	2083. TONE11SUM:3027004:28	2070. 3027004	228
3027004	29	2011	8.793	TONE11SUM	3	2	2	22.732	yes	99	2	3.3	2	1	100	27154	FIWH	1	0	43.19800568	-69.97703552	2	back	PD1	UNKNOWN	Blow	NA	293	Y	R/27	35	1	GOM	NEA	2	2	2083. TONE11SUM:3027004:28	2070. 3027004	228
3027004	38	2012	8.496	TONE12FAL	6	2	3	NA		NA	NA	3	2.75	3	100	NA		-9999	-9999	NA	NA	-9999	-9999	-9999	-9999	-9999	NA	-9999	-9999		NA	-9999	GOM	NEA	2	4	5836. TONE12FAL:3027004:37	5708. 3027004	300
3027007	17	2012	12.8	TONE12SPR	5	2	1	16.575	yes	5	2	2.376	2.25	3	100	29382	HUWH	-9999	-9999	43.16159439	-69.52640533	-9999	-9999	-9999	-9999	-9999	NA	-9999	-9999	L/33	40	-9999	GOM	NEA	2	5	2521. TONE12SPR:3027007:16	2505. 3027007	132
3027007	17	2012	12.8	TONE12SPR	5	2	1	16.568	yes	5	2	2.376	2.25	3	100	29381	UNCW	-9999	-9999	43.17131424	-69.53858948	-9999	-9999	-9999	-9999	-9999	NA	-9999	-9999	L/33	-1	-9999	GOM	NEA	2	5	2521. TONE12SPR:3027007:16	2505. 3027007	132
3027007	17	2012	12.8	TONE12SPR	5	2	1	16.566	yes	5	2	2.376	2.25	3	100	29379	BODO	-9999	-9999	43.17430878	-69.54238892	-9999	-9999	-9999	-9999	-9999	NA	-9999	-9999	L/33	210	-9999	GOM	NEA	2	5	2521. TONE12SPR:3027007:16	2505. 3027007	132
3027007	17	2012	12.8	TONE12SPR	5	2	1	16.566	yes	5	2	2.376	2.25	3	100	29379	BODO	-9999	-9999	43.17430878	-69.54238892	-9999	-9999	-9999	-9999	-9999	NA	-9999	-9999	L/33	210	-9999	GOM	NEA	2	5	2521. TONE12SPR:3027007:16	2505. 3027007	132
3027007	17	2012	12.8	TONE12SPR	5	2	1	16.568	yes	5	2	2.376	2.25	3	100	29381	UNCW	-9999	-9999	43.17131424	-69.53858948	-9999	-9999	-9999	-9999	-9999	NA	-9999	-9999	L/33	-1	-9999	GOM	NEA	2	5	2521. TONE12SPR:3027007:16	2505. 3027007	132
3027007	17	2012	12.8	TONE12SPR	5	2	1	16.585	yes	5	2	2.376	2.25	3	100	29384	HUWH	-9999	-9999	43.1480484	-69.51013947	-9999	-9999	-9999	-9999	-9999	NA	-9999	-9999	L/33	40	-9999	GOM	NEA	2	5	2521. TONE12SPR:3027007:16	2505. 3027007	132
3027007	17	2012	12.8	TONE12SPR	5	2	1	16.575	yes	5	2	2.376	2.25	3	100	29382	HUWH	-9999	-9999	43.16159439	-69.52640533	-9999	-9999	-9999	-9999	-9999	NA	-9999	-9999	L/33	40	-9999	GOM	NEA	2	5	2521. TONE12SPR:3027007:16	2505. 3027007	132
3027007	17	2012	12.8	TONE12SPR	5	2	1	16.54	yes	5	2	2.376	2.25	3	100	29378	HUWH	-9999	-9999	43.21089554	-69.58621216	-9999	-9999	-9999	-9999	-9999	NA	-9999	-9999	L/33	250	-9999	GOM	NEA	2	5	2521. TONE12SPR:3027007:16	2505. 3027007	132
3027007	17	2012	12.8	TONE12SPR	5	2	1	16.567	yes	5	2	2.376	2.25	3	100	29380	HUWH	-9999	-9999	43.17205811	-69.53953552	-9999	-9999	-9999	-9999	-9999	NA	-9999	-9999	L/33	250	-9999	GOM	NEA	2	5	2521. TONE12SPR:3027007:16	2505. 3027007	132
3027007	17	2012	12.8	TONE12SPR	5	2	1	16.54	yes	5	2	2.376	2.25	3	100	29378	HUWH	-9999	-9999	43.21089554	-69.58621216	-9999	-9999	-9999	-9999	-9999	NA	-9999	-9999	L/33	250	-9999	GOM	NEA	2	5	2521. TONE12SPR:3027007:16	2505. 3027007	132
3027007	17	2012	12.8	TONE12SPR	5	2	1	16.575	yes	5	2	2.376	2.25	3	100	29383	UNCW	-9999	-9999	43.16159439	-69.52640533	-9999	-9999	-9999	-9999	-9999	NA	-9999	-9999	L/33	-1	-9999	GOM	NEA	2	5	2521. TONE12SPR:3027007:16	2505. 3027007	132
3027007	17	2012	12.8	TONE12SPR	5	2	1	16.567	yes	5	2	2.376	2.25	3	100	29380	HUWH	-9999	-9999	43.17205811	-69.53953552	-9999	-9999	-9999	-9999	-9999	NA	-9999	-9999	L/33	250	-9999	GOM	NEA	2	5	2521. TONE12SPR:3027007:16	2505. 3027007	132
3027007	17	2012	12.8	TONE12SPR	5	2	1	16.575	yes	5	2	2.376	2.25	3	100	29383	UNCW	-9999	-9999	43.16159439	-69.52640533	-9999	-9999	-9999	-9999	-9999	NA	-9999	-9999	L/33	-1	-9999	GOM	NEA	2	5	2521. TONE12SPR:3027007:16	2505. 3027007	132
3027007	17	2012	12.8	TONE12SPR	5	2	1	16.585	yes	5	2	2.376	2.25	3	100	29384	HUWH	-9999	-9999	43.1480484	-69.51013947	-9999	-9999	-9999	-9999	-9999	NA	-9999	-9999	L/33	40	-9999	GOM	NEA	2	5	2521. TONE12SPR:3027007:16	2505. 3027007	132
3027008	17	2012	1.304	TONE12SPR	5	2	1	NA		NA	NA	2	2.25	3	100	NA		-9999	-9999	NA	NA	-9999	-9999	-9999	-9999	-9999	NA	-9999	-9999		NA	-9999	GOM	NEA	2	5	5846. TONE12SPR:3027008:16	5718. 3027008	132
3027010	14	2012	7.661	TONE12SPR	5	2	1	NA		NA	NA	3.8	1.333	3	100	NA		-9999	-9999	NA	NA	-9999	-9999	-9999	-9999	-9999	NA	-9999	-9999		NA	-9999	GOM	NEA	2	5	5849. TONE12SPR:3027010:13	5721. 3027010	108
3027010	29	2011	8.056	TONE11SUM	3	2	2	NA		NA	NA	1.8	3.304	2	100	NA		-9999	-9999	NA	NA	-9999	-9999	-9999	-9999	-9999	NA	-9999	-9999		NA	-9999	GOM	NEA	2	2	5853. TONE11SUM:3027010:28	5725. 3027010	228
3027010	38	2012	7.712	TONE12FAL	6	2	3	NA		NA	NA	3	3.5	3	100	NA		-9999	-9999	NA	NA	-9999	-9999	-9999	-9999	-9999	NA	-9999	-9999		NA	-9999	GOM	NEA	2	4	5848. TONE12FAL:3027010:37	5720. 3027010	300
3027011	14	2012	6.867	TONE12SPR	5	2	1	16.704	yes	50	1	3.8	1.333	3	100	29229	SADO	-9999	-9999	43.12503052	-69.08804321	-9999	-9999	-9999	-9999	-9999	NA	-9999	-9999	L/18	40	-9999	GOM	NEA	2	5	2464. TONE12SPR:3027011:13	2448. 3027011	108
3027011	14	2012	6.867	TONE12SPR	5	2	1	16.704	yes	50	1	3.8	1.333	3	100	29229	SADO	-9999	-9999	43.12503052	-69.08804321	-9999	-9999	-9999	-9999	-9999	NA	-9999	-9999	L/18	40	-9999	GOM	NEA	2	5	2464. TONE12SPR:3027011:13	2448. 3027011	108
3027011	29	2011	6.478	TONE11SUM	3	2	2	NA		NA	NA	1.8	3	2	100	NA		-9999	-9999	NA	NA	-9999	-9999	-9999	-9999	-9999	NA	-9999	-9999		NA	-9999	GOM	NEA	2	2	5862. TONE11SUM:3027011:28	5734. 3027011	228
3027011	38	2012	6.811	TONE12FAL	6	2	3	NA		NA	NA	3	3.5	3	100	NA		-9999	-9999	NA	NA	-9999	-9999	-9999	-9999	-9999	NA	-9999	-9999		NA	-9999	GOM	NEA	2	4	5859. TONE12FAL:3027011:37	5731. 3027011	300
3027014	17	2012	9.841	TONE12SPR	5	2	1	NA		NA	NA	2.2	3	3	100	NA		-9999	-9999	NA	NA	-9999	-9999	-9999	-9999	-9999	NA	-9999	-9999		NA	-9999	GOM	NEA	2	5	5868. TONE12SPR:3027014:16	5740. 3027014	132
3027015	17	2012	4.715	TONE12SPR	5	2	1	NA		NA	NA	2.2	3	3	100	NA		-9999	-9999	NA	NA	-9999	-9999	-9999	-9999	-9999	NA	-9999	-9999		NA	-9999	GOM	NEA	2	5	5871. TONE12SPR:3027015:16	5743. 3027015	132
3027017	14	2012	1.504	TONE12SPR	5	2	1	NA		NA	NA	2.7	3	0	100	NA		-9999	-9999	NA	NA	-9999	-9999	-9999	-9999	-9999	NA	-9999	-9999		NA	-9999	GOM	NEA	2	5	5874. TONE12SPR:3027017:13	5746. 3027017	108
3027017	29	2011	1.626	TONE11SUM	3	2	2	NA		NA	NA	2.5	2.5	3	100	NA		-9999	-9999	NA	NA	-9999	-9999	-9999	-9999	-9999	NA	-9999	-9999		NA	-9999	GOM	NEA	2	2	5878. TONE11SUM:3027017:28	5750. 3027017	228
3027017	39	2012	1.547	TONE12FAL	6	2	3	NA		NA	NA	3.9	3	3	100	NA		-9999	-9999	NA	NA	-9999	-9999	-9999	-9999	-9999	NA	-9999	-9999		NA	-9999	GOM	NEA	2	4	5876. TONE12FAL:3027017:38	5748. 3027017	308
3027018	14	2012	12.783	TONE12SPR	5	2	1	NA		NA	NA	2.992	3.235	0	100	NA		-9999	-9999	NA	NA	-9999	-9999	-9999	-9999	-9999	NA	-9999	-9999		NA	-9999	GOM	NEA	2	5	5882. TONE12SPR:3027018:13	5754. 3027018	108
3027018	29	2011	12.635	TONE11SUM	3	2	2	NA		NA	NA	2.537	2.5	3	100	NA		-9999	-9999	NA	NA	-9999	-9999	-9999	-9999	-9999	NA	-9999	-9999		NA	-9999	GOM	NEA	2	2	5886. TONE11SUM:3027018:28	5758. 3027018	228
3027018	39	2012	12.24	TONE12FAL	6	2	3	NA		NA	NA	3.9	2.88	3	100	NA		-9999	-9999	NA	NA	-9999	-9999	-9999	-9999	-9999	NA	-9999	-9999		NA	-9999	GOM	NEA	2	4	5884. TONE12FAL:3027018:38	5756. 3027018	308
3027021	17	2012	1.157	TONE12SPR	5	2	1	NA		NA	NA	1.8	2.5	1	100	NA		-9999	-9999	NA	NA	-9999	-9999	-9999	-9999	-9999	NA	-9999	-9999		NA	-9999	GOM	NEA	2	5	5890. TONE12SPR:3027021:16	5762. 3027021	132
3027022	17	2012	13.15	TONE12SPR	5	2	1	NA		NA	NA	1.8	2.5	1.028	100	NA		-9999	-9999	NA	NA	-9999	-9999	-9999	-9999	-9999	NA	-9999	-9999		NA	-9999	GOM	NEA	2	5	5892. TONE12SPR:3027022:16	5764. 3027022	132
3027025	14	2012	1.773	TONE12SPR	5	2	1	NA		NA	NA	0.8	3.5	2	100	NA		-9999	-9999	NA	NA	-9999	-9999	-9999	-9999	-9999	NA	-9999	-9999		NA	-9999	GOM	NEA	2	5	5895. TONE12SPR:3027025:13	5767. 3027025	108
3027025	29	2011	1.778	TONE11SUM	3	2	2	NA		NA	NA	2.5	4	3	100	NA		-9999	-9999	NA	NA	-9999	-9999	-9999	-9999	-9999	NA	-9999	-9999		NA	-9999	GOM	NEA	2	2	5898. TONE11SUM:3027025:28	5770. 3027025	228
3027025	39	2012	1.142	TONE12FAL	6	2	3	NA		NA	NA	3.8	2.75	3	100	NA		-9999	-9999	NA	NA	-9999	-9999	-9999	-9999	-9999	NA	-9999	-9999		NA	-9999	GOM	NEA	2	4	5897. TONE12FAL:3027025:38	5769. 3027025	308
3027026	14	2012	12.628	TONE12SPR	5	2	1	14.915	yes	30	0	1.285	3.453	2	100	29250	HAPO	-9999	-9999	43.07940292	-67.26774597	-9999	-9999	-9999	-9999	-9999	NA	-9999	-9999	L/20	350	-9999	SS	NEA	2	5	2473. TONE12SPR:3027026:13	2457. 3027026	108
3027026	14	2012	12.628	TONE12SPR	5	2	1	14.915	yes	30	0	1.285	3.453	2	100	29250	HAPO	-9999	-9999	43.07940292	-67.26774597	-9999	-9999	-9999	-9999	-9999	NA	-9999	-9999	L/20	350	-9999	SS	NEA	2	5	2473. TONE12SPR:3027026:13	2457. 3027026	108
3027026	29	2011	12.62	TONE11SUM	3	2	2	NA		NA	NA	2.5	4	3	100	NA		-9999	-9999	NA	NA	-9999	-9999	-9999	-9999	-9999	NA	-9999	-9999		NA	-9999	SS	NEA	2	2	5902. TONE11SUM:3027026:28	5774. 3027026	228
3027026	39	2012	13.265	TONE12FAL	6	2	3	15.475	yes	0	0	3.712	2.75	3	100	28713	UNWH	-9999	-9999	43.08718872	-67.27172852	-9999	-9999	-9999	-9999	-9999	NA	-9999	-9999	A/25	20	-9999	SS	NEA	2	4	2317. TONE12FAL:3027026:38	2302. 3027026	308
3027026	39	2012	13.265	TONE12FAL	6	2	3	15.475	yes	0	0	3.712	2.75	3	100	28713	UNWH	-9999	-9999	43.08718872	-67.27172852	-9999	-9999	-9999	-9999	-9999	NA	-9999	-9999	A/25	20	-9999	SS	NEA	2	4	2317. TONE12FAL:3027026:38	2302. 3027026	308
3027029	17	2012	2.368	TONE12SPR	5	2	1	18.324	yes	30	9	4	2.5	3	100	29440	UNWH	-9999	-9999	43.0622673	-66.80104065	-9999	-9999	-9999	-9999	-9999	NA	-9999	-9999	L/36	150	-9999	SS	NEA	2	5	2549. TONE12SPR:3027029:16	2533. 3027029	132
3027029	17	2012	2.368	TONE12SPR	5	2	1	18.324	yes	30	9	4	2.5	3	100	29440	UNWH	-9999	-9999	43.0622673	-66.80104065	-9999	-9999	-9999	-9999	-9999	NA	-9999	-9999	L/36	150	-9999	SS	NEA	2	5	2549. TONE12SPR:3027029:16	2533. 3027029	132
3027029	29	2011	8.079	TONE11SUM	3	2	2	14.321	yes	0	0	1.626	3	3	100	27181	HUWH	-9999	-9999	43.03961563	-66.82051086	-9999	-9999	-9999	-9999	-9999	NA	-9999	-9999	R/35	190	-9999	SS	NEA	2	2	2089. TONE11SUM:3027029:28	2076. 3027029	228
3027029	29	2011	8.079	TONE11SUM	3	2	2	14.321	yes	0	0	1.626	3	3	100	27181	HUWH	-9999	-9999	43.03961563	-66.82051086	-9999	-9999	-9999	-9999	-9999	NA	-9999	-9999	R/35	190	-9999	SS	NEA	2	2	2089. TONE11SUM:3027029:28	2076. 3027029	228
3027030	17	2012	12.332	TONE12SPR	5	2	1	NA		NA	NA	4	2.5	3	100	NA		-9999	-9999	NA	NA	-9999	-9999	-9999	-9999	-9999	NA	-9999	-9999		NA	-9999	SS	NEA	2	5	5903. TONE12SPR:3027030:16	5775. 3027030	132
3027030	29	2011	5.721	TONE11SUM	3	2	2	NA		NA	NA	2.91	3	3	100	NA		-9999	-9999	NA	NA	-9999	-9999	-9999	-9999	-9999	NA	-9999	-9999		NA	-9999	SS	NEA	2	2	5904. TONE11SUM:3027030:28	5776. 3027030	228
3027033	15	2012	7.145	TONE12SPR	5	2	1	NA		NA	NA	3	2.5	2	100	NA		-9999	-9999	NA	NA	-9999	-9999	-9999	-9999	-9999	NA	-9999	-9999		NA	-9999	SS	NEA	2	5	5906. TONE12SPR:3027033:14	5778. 3027033	116
3027033	42	2012	7.029	TONE12FAL	6	2	3	NA		NA	NA	3.417	2.5	0	100	NA		-9999	-9999	NA	NA	-9999	-9999	-9999	-9999	-9999	NA	-9999	-9999		NA	-9999	SS	NEA	2	4	5905. TONE12FAL:3027033:41	5777. 3027033	332
3027034	15	2012	7.371	TONE12SPR	5	2	1	NA		NA	NA	3	2.5	2	100	NA		-9999	-9999	NA	NA	-9999	-9999	-9999	-9999	-9999	NA	-9999	-9999		NA	-9999	SS	NEA	2	5	5910. TONE12SPR:3027034:14	5782. 3027034	116
3027034	42	2012	7.467	TONE12FAL	6	2	3	NA		NA	NA	3.3	2.5	0	100	NA		-9999	-9999	NA	NA	-9999	-9999	-9999	-9999	-9999	NA	-9999	-9999		NA	-9999	SS	NEA	2	4	5909. TONE12FAL:3027034:41	5781. 3027034	332
3027035	30	2011	1.554	TONE11SUM	3	2	2	NA		NA	NA	1.601	3	2	100	NA		-9999	-9999	NA	NA	-9999	-9999	-9999	-9999	-9999	NA	-9999	-9999		NA	-9999	SS	NEA	2	2	5914. TONE11SUM:3027035:29	5786. 3027035	236
3027036	30	2011	8.477	TONE11SUM	3	2	2	NA		NA	NA	1.908	3	2.35	100	NA		-9999	-9999	NA	NA	-9999	-9999	-9999	-9999	-9999	NA	-9999	-9999		NA	-9999	SS	NEA	2	2	5915. TONE11SUM:3027036:29	5787. 3027036	236
3027037	30	2011	8.427	TONE11SUM	3	2	2	20.778	yes	40	1	1.835	2	3	100	27599	WSDO	-9999	-9999	42.97644424	-65.83067322	-9999	-9999	-9999	-9999	-9999	NA	-9999	-9999	R/86	220	-9999	SS	NEA	2	2	2144. TONE11SUM:3027037:29	2131. 3027037	236
3027037	30	2011	8.427	TONE11SUM	3	2	2	20.778	yes	40	1	1.835	2	3	100	27599	WSDO	-9999	-9999	42.97644424	-65.83067322	-9999	-9999	-9999	-9999	-9999	NA	-9999	-9999	R/86	220	-9999	SS	NEA	2	2	2144. TONE11SUM:3027037:29	2131. 3027037	236
3027038	30	2011	1.842	TONE11SUM	3	2	2	NA		NA	NA	2.3	2	3	100	NA		-9999	-9999	NA	NA	-9999	-9999	-9999	-9999	-9999	NA	-9999	-9999		NA	-9999	SS	NEA	2	2	5916. TONE11SUM:3027038:29	5788. 3027038	236
3027039	41	2012	3.085	TONE12FAL	6	2	3	NA		NA	NA	3.5	3	0	100	NA		-9999	-9999	NA	NA	-9999	-9999	-9999	-9999	-9999	NA	-9999	-9999		NA	-9999	SS	NEA	2	4	5917. TONE12FAL:3027039:40	5789. 3027039	324
3027040	14	2012	8.702	TONE12SPR	5	2	1	NA		NA	NA	3.2	2.75	3	100	NA		-9999	-9999	NA	NA	-9999	-9999	-9999	-9999	-9999	NA	-9999	-9999		NA	-9999	SS	NEA	2	5	5921. TONE12SPR:3027040:13	5793. 3027040	108
3027040	41	2012	7.16	TONE12FAL	6	2	3	NA		NA	NA	3.5	3	0	100	NA		-9999	-9999	NA	NA	-9999	-9999	-9999	-9999	-9999	NA	-9999	-9999		NA	-9999	SS	NEA	2	4	5922. TONE12FAL:3027040:40	5794. 3027040	324
3027041	14	2012	5.776	TONE12SPR	5	2	1	NA		NA	NA	3.2	2.75	3	100	NA		-9999	-9999	NA	NA	-9999	-9999	-9999	-9999	-9999	NA	-9999	-9999		NA	-9999	SS	NEA	2	5	5926. TONE12SPR:3027041:13	5798. 3027041	108
3027044	41	2012	11.261	TONE12FAL	6	2	3	NA		NA	NA	3.2	2.75	2	100	NA		-9999	-9999	NA	NA	-9999	-9999	-9999	-9999	-9999	NA	-9999	-9999		NA	-9999	SS	NEA	2	4	5929. TONE12FAL:3027044:40	5801. 3027044	324
3027050	41	2012	6.836	TONE12FAL	6	2	3	14.943	yes	0	0	3.024	3	3	100	28937	BODO	-9999	-9999	42.85297012	-64.26132202	-9999	-9999	-9999	-9999	-9999	NA	-9999	-9999	A/36	310	-9999	SS	NEA	2	4	2374. TONE12FAL:3027050:40	2359. 3027050	324
3027050	41	2012	6.836	TONE12FAL	6	2	3	14.943	yes	0	0	3.024	3	3	100	28937	BODO	-9999	-9999	42.85297012	-64.26132202	-9999	-9999	-9999	-9999	-9999	NA	-9999	-9999	A/36	310	-9999	SS	NEA	2	4	2374. TONE12FAL:3027050:40	2359. 3027050	324
3027051	41	2012	5.635	TONE12FAL	6	2	3	14.925	yes	0	0	3.323	3	3	100	28936	MIWH	-9999	-9999	42.82754517	-64.24156189	-9999	-9999	-9999	-9999	-9999	NA	-9999	-9999	A/36	200	-9999	SS	NEA	2	4	2373. TONE12FAL:3027051:40	2358. 3027051	324
3027051	41	2012	5.635	TONE12FAL	6	2	3	14.925	yes	0	0	3.323	3	3	100	28936	MIWH	-9999	-9999	42.82754517	-64.24156189	-9999	-9999	-9999	-9999	-9999	NA	-9999	-9999	A/36	200	-9999	SS	NEA	2	4	2373. TONE12FAL:3027051:40	2358. 3027051	324
3027056	41	2012	0.654	TONE12FAL	6	2	3	NA		NA	NA	3.5	2.25	3	100	NA		-9999	-9999	NA	NA	-9999	-9999	-9999	-9999	-9999	NA	-9999	-9999		NA	-9999	SS	NEA	2	4	5934. TONE12FAL:3027056:40	5806. 3027056	324
3027057	41	2012	11.609	TONE12FAL	6	2	3	NA		NA	NA	3.484	2.219	3	100	NA		-9999	-9999	NA	NA	-9999	-9999	-9999	-9999	-9999	NA	-9999	-9999		NA	-9999	SS	NEA	2	4	5935. TONE12FAL:3027057:40	5807. 3027057	324
3027063	41	2012	8.879	TONE12FAL	6	2	3	NA		NA	NA	3.185	3	3	100	NA		-9999	-9999	NA	NA	-9999	-9999	-9999	-9999	-9999	NA	-9999	-9999		NA	-9999	SB	NEA	2	4	5937. TONE12FAL:3027063:40	5809. 3027063	324
3027064	41	2012	3.581	TONE12FAL	6	2	3	NA		NA	NA	3.1	3	3	100	NA		-9999	-9999	NA	NA	-9999	-9999	-9999	-9999	-9999	NA	-9999	-9999		NA	-9999	SB	NEA	2	4	5938. TONE12FAL:3027064:40	5810. 3027064	324
3027069	41	2012	2.173	TONE12FAL	6	2	3	NA		NA	NA	3.1	2.75	3	100	NA		-9999	-9999	NA	NA	-9999	-9999	-9999	-9999	-9999	NA	-9999	-9999		NA	-9999	SB	NEA	2	4	5939. TONE12FAL:3027069:40	5811. 3027069	324
3027070	41	2012	9.732	TONE12FAL	6	2	3	NA		NA	NA	3.1	2.75	3	100	NA		-9999	-9999	NA	NA	-9999	-9999	-9999	-9999	-9999	NA	-9999	-9999		NA	-9999	SB	NEA	2	4	5940. TONE12FAL:3027070:40	5812. 3027070	324
3027238	29	2011	2.116	TONE11SUM	3	2	2	NA		NA	NA	2.5	3	1	34.917795	NA		-9999	-9999	NA	NA	-9999	-9999	-9999	-9999	-9999	NA	-9999	-9999		NA	-9999	GOM	NEA	2	2	5941. TONE11SUM:3027238:28	5813. 3027238	228
3027241	17	2012	9.832	TONE12SPR	5	2	1	14.723	yes	0	1	2.014	3.661	3	100	29370	HAPO	-9999	-9999	43.13389587	-70.28616333	-9999	-9999	-9999	-9999	-9999	NA	-9999	-9999	L/32	180	-9999	GOM	NEA	2	5	2518. TONE12SPR:3027241:16	2502. 3027241	132
3027241	17	2012	9.832	TONE12SPR	5	2	1	14.723	yes	0	1	2.014	3.661	3	100	29370	HAPO	-9999	-9999	43.13389587	-70.28616333	-9999	-9999	-9999	-9999	-9999	NA	-9999	-9999	L/32	180	-9999	GOM	NEA	2	5	2518. TONE12SPR:3027241:16	2502. 3027241	132
3027241	17	2012	9.832	TONE12SPR	5	2	1	14.733	yes	0	1	2.014	3.661	3	100	29371	HAPO	-9999	-9999	43.14671326	-70.30163574	-9999	-9999	-9999	-9999	-9999	NA	-9999	-9999	L/32	180	-9999	GOM	NEA	2	5	2518. TONE12SPR:3027241:16	2502. 3027241	132
3027241	17	2012	9.832	TONE12SPR	5	2	1	14.733	yes	0	1	2.014	3.661	3	100	29371	HAPO	-9999	-9999	43.14671326	-70.30163574	-9999	-9999	-9999	-9999	-9999	NA	-9999	-9999	L/32	180	-9999	GOM	NEA	2	5	2518. TONE12SPR:3027241:16	2502. 3027241	132
3027242	17	2012	4.169	TONE12SPR	5	2	1	NA		NA	NA	2.7	3.25	3	100	NA		-9999	-9999	NA	NA	-9999	-9999	-9999	-9999	-9999	NA	-9999	-9999		NA	-9999	GOM	NEA	2	5	5948. TONE12SPR:3027242:16	5820. 3027242	132
3027244	14	2012	5.564	TONE12SPR	5	2	1	NA		NA	NA	3.3	3	2	100	NA		-9999	-9999	NA	NA	-9999	-9999	-9999	-9999	-9999	NA	-9999	-9999		NA	-9999	GOM	NEA	2	5	5950. TONE12SPR:3027244:13	5822. 3027244	108
3027244	29	2011	5.226	TONE11SUM	3	2	2	NA		NA	NA	3.3	2	1	100	NA		-9999	-9999	NA	NA	-9999	-9999	-9999	-9999	-9999	NA	-9999	-9999		NA	-9999	GOM	NEA	2	2	5952. TONE11SUM:3027244:28	5824. 3027244	228
3027244	38	2012	5.526	TONE12FAL	6	2	3	18.145	yes	5	1	3	2.75	3	100	28598	UNCW	-9999	-9999	43.13840103	-69.90507507	-9999	-9999	-9999	-9999	-9999	NA	-9999	-9999	A/22	180	-9999	GOM	NEA	2	4	2288. TONE12FAL:3027244:37	2273. 3027244	300
3027244	38	2012	5.526	TONE12FAL	6	2	3	18.145	yes	5	1	3	2.75	3	100	28598	UNCW	-9999	-9999	43.13840103	-69.90507507	-9999	-9999	-9999	-9999	-9999	NA	-9999	-9999	A/22	180	-9999	GOM	NEA	2	4	2288. TONE12FAL:3027244:37	2273. 3027244	300
3027245	14	2012	8.706	TONE12SPR	5	2	1	NA		NA	NA	3.079	3	2	100	NA		-9999	-9999	NA	NA	-9999	-9999	-9999	-9999	-9999	NA	-9999	-9999		NA	-9999	GOM	NEA	2	5	5960. TONE12SPR:3027245:13	5831. 3027245	108
3027245	29	2011	9.036	TONE11SUM	3	2	2	NA		NA	NA	3.163	2.595	1	100	NA		-9999	-9999	NA	NA	-9999	-9999	-9999	-9999	-9999	NA	-9999	-9999		NA	-9999	GOM	NEA	2	2	5962. TONE11SUM:3027245:28	5833. 3027245	228
3027245	38	2012	8.74	TONE12FAL	6	2	3	NA		NA	NA	3.774	2.508	3	100	NA		-9999	-9999	NA	NA	-9999	-9999	-9999	-9999	-9999	NA	-9999	-9999		NA	-9999	GOM	NEA	2	4	5959. TONE12FAL:3027245:37	5830. 3027245	300
3027248	17	2012	12.852	TONE12SPR	5	2	1	16.657	yes	5	2	2	2.25	3	100	29386	BODO	-9999	-9999	43.05012512	-69.3914566	-9999	-9999	-9999	-9999	-9999	NA	-9999	-9999	L/33	300	-9999	GOM	NEA	2	5	2522. TONE12SPR:3027248:16	2506. 3027248	132
3027248	17	2012	12.852	TONE12SPR	5	2	1	16.638	yes	5	2	2	2.25	3	100	29385	WSDO	-9999	-9999	43.0763855	-69.42320251	-9999	-9999	-9999	-9999	-9999	NA	-9999	-9999	L/33	180	-9999	GOM	NEA	2	5	2522. TONE12SPR:3027248:16	2506. 3027248	132
3027248	17	2012	12.852	TONE12SPR	5	2	1	16.657	yes	5	2	2	2.25	3	100	29386	BODO	-9999	-9999	43.05012512	-69.3914566	-9999	-9999	-9999	-9999	-9999	NA	-9999	-9999	L/33	300	-9999	GOM	NEA	2	5	2522. TONE12SPR:3027248:16	2506. 3027248	132
3027248	17	2012	12.852	TONE12SPR	5	2	1	16.638	yes	5	2	2	2.25	3	100	29385	WSDO	-9999	-9999	43.0763855	-69.42320251	-9999	-9999	-9999	-9999	-9999	NA	-9999	-9999	L/33	180	-9999	GOM	NEA	2	5	2522. TONE12SPR:3027248:16	2506. 3027248	132
3027249	17	2012	1.277	TONE12SPR	5	2	1	NA		NA	NA	2	2.25	3	100	NA		-9999	-9999	NA	NA	-9999	-9999	-9999	-9999	-9999	NA	-9999	-9999		NA	-9999	GOM	NEA	2	5	5970. TONE12SPR:3027249:16	5841. 3027249	132
3027251	14	2012	6.919	TONE12SPR	5	2	1	NA		NA	NA	3.584	1.779	3	100	NA		-9999	-9999	NA	NA	-9999	-9999	-9999	-9999	-9999	NA	-9999	-9999		NA	-9999	GOM	NEA	2	5	5975. TONE12SPR:3027251:13	5846. 3027251	108
3027251	29	2011	7.304	TONE11SUM	3	2	2	NA		NA	NA	1.975	3	2.877	100	NA		-9999	-9999	NA	NA	-9999	-9999	-9999	-9999	-9999	NA	-9999	-9999		NA	-9999	GOM	NEA	2	2	5978. TONE11SUM:3027251:28	5849. 3027251	228
3027251	38	2012	6.979	TONE12FAL	6	2	3	NA		NA	NA	3	3.5	3	100	NA		-9999	-9999	NA	NA	-9999	-9999	-9999	-9999	-9999	NA	-9999	-9999		NA	-9999	GOM	NEA	2	4	5974. TONE12FAL:3027251:37	5845. 3027251	300
3027252	14	2012	7.609	TONE12SPR	5	2	1	NA		NA	NA	3.178	2.5	3	100	NA		-9999	-9999	NA	NA	-9999	-9999	-9999	-9999	-9999	NA	-9999	-9999		NA	-9999	GOM	NEA	2	5	5985. TONE12SPR:3027252:13	5856. 3027252	108
3027252	29	2011	7.231	TONE11SUM	3	2	2	NA		NA	NA	2	3	3	100	NA		-9999	-9999	NA	NA	-9999	-9999	-9999	-9999	-9999	NA	-9999	-9999		NA	-9999	GOM	NEA	2	2	5988. TONE11SUM:3027252:28	5859. 3027252	228
3027252	38	2012	7.544	TONE12FAL	6	2	3	NA		NA	NA	3	3.5	3	100	NA		-9999	-9999	NA	NA	-9999	-9999	-9999	-9999	-9999	NA	-9999	-9999		NA	-9999	GOM	NEA	2	4	5984. TONE12FAL:3027252:37	5855. 3027252	300
3027255	17	2012	3.255	TONE12SPR	5	2	1	NA		NA	NA	2.2	2.506	3	100	NA		-9999	-9999	NA	NA	-9999	-9999	-9999	-9999	-9999	NA	-9999	-9999		NA	-9999	GOM	NEA	2	5	5995. TONE12SPR:3027255:16	5865. 3027255	132
3027256	17	2012	5.505	TONE12SPR	5	2	1	NA		NA	NA	2.783	2.5	3	100	NA		-9999	-9999	NA	NA	-9999	-9999	-9999	-9999	-9999	NA	-9999	-9999		NA	-9999	GOM	NEA	2	5	5997. TONE12SPR:3027256:16	5867. 3027256	132
3027258	14	2012	1.218	TONE12SPR	5	2	1	NA		NA	NA	3	3.25	0	100	NA		-9999	-9999	NA	NA	-9999	-9999	-9999	-9999	-9999	NA	-9999	-9999		NA	-9999	GOM	NEA	2	5	5999. TONE12SPR:3027258:13	5869. 3027258	108
3027258	29	2011	1.392	TONE11SUM	3	2	2	NA		NA	NA	2.8	2.5	3	100	NA		-9999	-9999	NA	NA	-9999	-9999	-9999	-9999	-9999	NA	-9999	-9999		NA	-9999	GOM	NEA	2	2	6004. TONE11SUM:3027258:28	5873. 3027258	228
3027258	39	2012	1.325	TONE12FAL	6	2	3	NA		NA	NA	3.9	2.667	3	100	NA		-9999	-9999	NA	NA	-9999	-9999	-9999	-9999	-9999	NA	-9999	-9999		NA	-9999	GOM	NEA	2	4	6001. TONE12FAL:3027258:38	2986. 3027258	308
3027259	14	2012	13.066	TONE12SPR	5	2	1	NA		NA	NA	2.878	3.25	0	100	NA		-9999	-9999	NA	NA	-9999	-9999	-9999	-9999	-9999	NA	-9999	-9999		NA	-9999	GOM	NEA	2	5	6007. TONE12SPR:3027259:13	5876. 3027259	108
3027259	29	2011	12.859	TONE11SUM	3	2	2	NA		NA	NA	2.8	2.5	3	100	NA		-9999	-9999	NA	NA	-9999	-9999	-9999	-9999	-9999	NA	-9999	-9999		NA	-9999	GOM	NEA	2	2	6012. TONE11SUM:3027259:28	5881. 3027259	228
3027259	39	2012	12.956	TONE12FAL	6	2	3	NA		NA	NA	3.9	2.667	3	100	NA		-9999	-9999	NA	NA	-9999	-9999	-9999	-9999	-9999	NA	-9999	-9999		NA	-9999	GOM	NEA	2	4	6009. TONE12FAL:3027259:38	5878. 3027259	308
3027262	17	2012	0.831	TONE12SPR	5	2	1	NA		NA	NA	1.8	2.5	2	100	NA		-9999	-9999	NA	NA	-9999	-9999	-9999	-9999	-9999	NA	-9999	-9999		NA	-9999	GOM	NEA	2	5	6015. TONE12SPR:3027262:16	5883. 3027262	132
3027263	17	2012	13.495	TONE12SPR	5	2	1	15.469	yes	99	1	1.8	2.503	2	100	29418	WSDO	-9999	-9999	42.96144867	-67.57758331	-9999	-9999	-9999	-9999	-9999	NA	-9999	-9999	L/35	0	-9999	GOM	NEA	2	5	2540. TONE12SPR:3027263:16	2524. 3027263	132
3027263	17	2012	13.495	TONE12SPR	5	2	1	15.494	yes	99	1	1.8	2.503	2	100	29420	HAPO	-9999	-9999	42.99506378	-67.61752319	-9999	-9999	-9999	-9999	-9999	NA	-9999	-9999	L/35	190	-9999	GOM	NEA	2	5	2540. TONE12SPR:3027263:16	2524. 3027263	132
3027263	17	2012	13.495	TONE12SPR	5	2	1	15.494	yes	99	1	1.8	2.503	2	100	29420	HAPO	-9999	-9999	42.99506378	-67.61752319	-9999	-9999	-9999	-9999	-9999	NA	-9999	-9999	L/35	190	-9999	GOM	NEA	2	5	2540. TONE12SPR:3027263:16	2524. 3027263	132
3027263	17	2012	13.495	TONE12SPR	5	2	1	15.469	yes	99	1	1.8	2.503	2	100	29418	WSDO	-9999	-9999	42.96144867	-67.57758331	-9999	-9999	-9999	-9999	-9999	NA	-9999	-9999	L/35	0	-9999	GOM	NEA	2	5	2540. TONE12SPR:3027263:16	2524. 3027263	132
3027266	14	2012	1.269	TONE12SPR	5	2	1	NA		NA	NA	1.5	3.25	2	100	NA		-9999	-9999	NA	NA	-9999	-9999	-9999	-9999	-9999	NA	-9999	-9999		NA	-9999	SS	NEA	2	5	6019. TONE12SPR:3027266:13	5887. 3027266	108
3027266	29	2011	1.28	TONE11SUM	3	2	2	NA		NA	NA	2.5	4	3	100	NA		-9999	-9999	NA	NA	-9999	-9999	-9999	-9999	-9999	NA	-9999	-9999		NA	-9999	SS	NEA	2	2	6023. TONE11SUM:3027266:28	5891. 3027266	228
3027266	39	2012	0.626	TONE12FAL	6	2	3	NA		NA	NA	3.4	2.75	3	100	NA		-9999	-9999	NA	NA	-9999	-9999	-9999	-9999	-9999	NA	-9999	-9999		NA	-9999	SS	NEA	2	4	6021. TONE12FAL:3027266:38	5889. 3027266	308
3027267	14	2012	13.067	TONE12SPR	5	2	1	NA		NA	NA	1.884	3.353	2	100	NA		-9999	-9999	NA	NA	-9999	-9999	-9999	-9999	-9999	NA	-9999	-9999		NA	-9999	SS	NEA	2	5	6025. TONE12SPR:3027267:13	5893. 3027267	108
3027267	29	2011	13.092	TONE11SUM	3	2	2	NA		NA	NA	2.691	3.863	3	100	NA		-9999	-9999	NA	NA	-9999	-9999	-9999	-9999	-9999	NA	-9999	-9999		NA	-9999	SS	NEA	2	2	6028. TONE11SUM:3027267:28	5896. 3027267	228
3027267	39	2012	13.779	TONE12FAL	6	2	3	15.345	yes	10	0	3.528	2.75	3	100	28711	FIWH	1	1	42.92288971	-67.07592773	2	back	SM2	SWIMMING	Animal	NA	203	Y	A/25	185	1	SS	NEA	2	4	2316. TONE12FAL:3027267:38	2301. 3027267	308
3027267	39	2012	13.779	TONE12FAL	6	2	3	15.345	yes	10	0	3.528	2.75	3	100	28711	FIWH	1	1	42.92288971	-67.07592773	1	front	CA1	SWIMMING	Animal	NA	203	Y	A/25	185	1	SS	NEA	2	4	2316. TONE12FAL:3027267:38	2301. 3027267	308
3027267	39	2012	13.779	TONE12FAL	6	2	3	15.361	yes	10	0	3.528	2.75	3	100	28712	FIWH	1	0	42.94308853	-67.0998764	1	front	RD2	DIVING	Animal	NA	16	Y	A/25	0	1	SS	NEA	2	4	2316. TONE12FAL:3027267:38	2301. 3027267	308
3027267	39	2012	13.779	TONE12FAL	6	2	3	15.361	yes	10	0	3.528	2.75	3	100	28712	FIWH	1	1	42.94308853	-67.0998764	2	back	RD2	DIVING	Animal	NA	16	Y	A/25	0	1	SS	NEA	2	4	2316. TONE12FAL:3027267:38	2301. 3027267	308
3027270	17	2012	1.31	TONE12SPR	5	2	1	NA		NA	NA	4	2.5	3	100	NA		-9999	-9999	NA	NA	-9999	-9999	-9999	-9999	-9999	NA	-9999	-9999		NA	-9999	SS	NEA	2	5	6029. TONE12SPR:3027270:16	5897. 3027270	132
3027270	29	2011	8.784	TONE11SUM	3	2	2	NA		NA	NA	2.8	3	3	100	NA		-9999	-9999	NA	NA	-9999	-9999	-9999	-9999	-9999	NA	-9999	-9999		NA	-9999	SS	NEA	2	2	6030. TONE11SUM:3027270:28	5898. 3027270	228
3027271	17	2012	12.795	TONE12SPR	5	2	1	NA		NA	NA	3.809	2.5	3	100	NA		-9999	-9999	NA	NA	-9999	-9999	-9999	-9999	-9999	NA	-9999	-9999		NA	-9999	SS	NEA	2	5	6031. TONE12SPR:3027271:16	5899. 3027271	132
3027271	29	2011	5.021	TONE11SUM	3	2	2	NA		NA	NA	2.8	3	3	100	NA		-9999	-9999	NA	NA	-9999	-9999	-9999	-9999	-9999	NA	-9999	-9999		NA	-9999	SS	NEA	2	2	6032. TONE11SUM:3027271:28	5900. 3027271	228
3027274	15	2012	6.423	TONE12SPR	5	2	1	NA		NA	NA	3	2.5	2	100	NA		-9999	-9999	NA	NA	-9999	-9999	-9999	-9999	-9999	NA	-9999	-9999		NA	-9999	SS	NEA	2	5	6034. TONE12SPR:3027274:14	5902. 3027274	116
3027274	42	2012	6.356	TONE12FAL	6	2	3	NA		NA	NA	3.3	2.5	0	100	NA		-9999	-9999	NA	NA	-9999	-9999	-9999	-9999	-9999	NA	-9999	-9999		NA	-9999	SS	NEA	2	4	6033. TONE12FAL:3027274:41	5901. 3027274	332
3027275	15	2012	8.095	TONE12SPR	5	2	1	NA		NA	NA	3	2.5	2	100	NA		-9999	-9999	NA	NA	-9999	-9999	-9999	-9999	-9999	NA	-9999	-9999		NA	-9999	SS	NEA	2	5	6037. TONE12SPR:3027275:14	5905. 3027275	116
3027275	30	2011	10.031	TONE11SUM	3	2	2	21.416	yes	99	1	1.325	3	2	100	27643	HAPO	-9999	-9999	42.84785461	-66.09693146	-9999	-9999	-9999	-9999	-9999	NA	-9999	-9999	R/85	270	-9999	SS	NEA	2	2	2153. TONE11SUM:3027275:29	2140. 3027275	236
3027275	30	2011	10.031	TONE11SUM	3	2	2	21.434	yes	99	1	1.325	3	2	100	27644	HAPO	-9999	-9999	42.87826538	-66.08963776	-9999	-9999	-9999	-9999	-9999	NA	-9999	-9999	R/85	190	-9999	SS	NEA	2	2	2153. TONE11SUM:3027275:29	2140. 3027275	236
3027275	30	2011	10.031	TONE11SUM	3	2	2	21.416	yes	99	1	1.325	3	2	100	27643	HAPO	-9999	-9999	42.84785461	-66.09693146	-9999	-9999	-9999	-9999	-9999	NA	-9999	-9999	R/85	270	-9999	SS	NEA	2	2	2153. TONE11SUM:3027275:29	2140. 3027275	236
3027275	30	2011	10.031	TONE11SUM	3	2	2	21.434	yes	99	1	1.325	3	2	100	27644	HAPO	-9999	-9999	42.87826538	-66.08963776	-9999	-9999	-9999	-9999	-9999	NA	-9999	-9999	R/85	190	-9999	SS	NEA	2	2	2153. TONE11SUM:3027275:29	2140. 3027275	236
3027275	42	2012	8.137	TONE12FAL	6	2	3	NA		NA	NA	3.147	2.5	0	100	NA		-9999	-9999	NA	NA	-9999	-9999	-9999	-9999	-9999	NA	-9999	-9999		NA	-9999	SS	NEA	2	4	6036. TONE12FAL:3027275:41	5904. 3027275	332
3027277	30	2011	10.738	TONE11SUM	3	2	2	20.872	yes	40	1	2.156	2.156	3	100	27600	HAPO	-9999	-9999	42.86999893	-65.90434265	-9999	-9999	-9999	-9999	-9999	NA	-9999	-9999	R/86	0	-9999	SS	NEA	2	2	2145. TONE11SUM:3027277:29	2132. 3027277	236
3027277	30	2011	10.738	TONE11SUM	3	2	2	20.872	yes	40	1	2.156	2.156	3	100	27600	HAPO	-9999	-9999	42.86999893	-65.90434265	-9999	-9999	-9999	-9999	-9999	NA	-9999	-9999	R/86	0	-9999	SS	NEA	2	2	2145. TONE11SUM:3027277:29	2132. 3027277	236
3027280	41	2012	10.245	TONE12FAL	6	2	3	NA		NA	NA	3.421	3	0	100	NA		-9999	-9999	NA	NA	-9999	-9999	-9999	-9999	-9999	NA	-9999	-9999		NA	-9999	SS	NEA	2	4	6040. TONE12FAL:3027280:40	5908. 3027280	324
3027281	14	2012	4.469	TONE12SPR	5	2	1	NA		NA	NA	3.2	2.75	3	100	NA		-9999	-9999	NA	NA	-9999	-9999	-9999	-9999	-9999	NA	-9999	-9999		NA	-9999	SS	NEA	2	5	6044. TONE12SPR:3027281:13	5912. 3027281	108
3027285	41	2012	6.605	TONE12FAL	6	2	3	NA		NA	NA	3.081	2.75	2.596	100	NA		-9999	-9999	NA	NA	-9999	-9999	-9999	-9999	-9999	NA	-9999	-9999		NA	-9999	SS	NEA	2	4	6047. TONE12FAL:3027285:40	5915. 3027285	324
3027291	41	2012	11.024	TONE12FAL	6	2	3	14.759	yes	0	0	3.6	3	3	100	28933	FIWH	1	1	42.71938324	-64.15783691	2	back	RD2	SWIMMING	Animal	NA	0	Y	A/36	270	1	SS	NEA	2	4	2372. TONE12FAL:3027291:40	2357. 3027291	324
3027291	41	2012	11.024	TONE12FAL	6	2	3	14.759	yes	0	0	3.6	3	3	100	28933	FIWH	1	0	42.71938324	-64.15783691	1	front	RD2	SWIMMING	Animal	NA	0	Y	A/36	270	1	SS	NEA	2	4	2372. TONE12FAL:3027291:40	2357. 3027291	324
3027291	41	2012	11.024	TONE12FAL	6	2	3	14.758	yes	0	0	3.6	3	3	100	28932	FIWH	1	1	42.71771622	-64.15653229	1	front	RH2	SWIMMING	Blow	NA	453	N	A/36	260	2	SS	NEA	2	4	2372. TONE12FAL:3027291:40	2357. 3027291	324
3027291	41	2012	11.024	TONE12FAL	6	2	3	14.76	yes	0	0	3.6	3	3	100	28934	FIWH	1	1	42.72104263	-64.15911865	1	front	GF2	SWIMMING	Animal	NA	49	Y	A/36	270	1	SS	NEA	2	4	2372. TONE12FAL:3027291:40	2357. 3027291	324
3027291	41	2012	11.024	TONE12FAL	6	2	3	14.758	yes	0	0	3.6	3	3	100	28932	FIWH	1	0	42.71771622	-64.15653229	2	back	RH2	SWIMMING	Blow	NA	453	N	A/36	260	2	SS	NEA	2	4	2372. TONE12FAL:3027291:40	2357. 3027291	324
3027291	41	2012	11.024	TONE12FAL	6	2	3	14.76	yes	0	0	3.6	3	3	100	28934	FIWH	1	1	42.72104263	-64.15911865	2	back	HM1	SWIMMING	Animal	NA	49	Y	A/36	270	1	SS	NEA	2	4	2372. TONE12FAL:3027291:40	2357. 3027291	324
3027292	41	2012	1.293	TONE12FAL	6	2	3	NA		NA	NA	3.6	3	3	100	NA		-9999	-9999	NA	NA	-9999	-9999	-9999	-9999	-9999	NA	-9999	-9999		NA	-9999	SS	NEA	2	4	6049. TONE12FAL:3027292:40	5917. 3027292	324
3027297	41	2012	5.652	TONE12FAL	6	2	3	NA		NA	NA	3.7	2	3	100	NA		-9999	-9999	NA	NA	-9999	-9999	-9999	-9999	-9999	NA	-9999	-9999		NA	-9999	SS	NEA	2	4	6052. TONE12FAL:3027297:40	5920. 3027297	324
3027298	41	2012	6.633	TONE12FAL	6	2	3	NA		NA	NA	3.7	2.198	3	100	NA		-9999	-9999	NA	NA	-9999	-9999	-9999	-9999	-9999	NA	-9999	-9999		NA	-9999	SB	NEA	2	4	6053. TONE12FAL:3027298:40	5921. 3027298	324
3027304	41	2012	11.962	TONE12FAL	6	2	3	13.965	yes	10	0	3.1	3	3	100	28962	STDO	-9999	-9999	42.62054062	-62.63977814	-9999	-9999	-9999	-9999	-9999	NA	-9999	-9999	A/38	100	-9999	SB	NEA	2	4	2385. TONE12FAL:3027304:40	2370. 3027304	324
3027304	41	2012	11.962	TONE12FAL	6	2	3	13.965	yes	10	0	3.1	3	3	100	28961	STDO	-9999	-9999	42.62054062	-62.63977814	-9999	-9999	-9999	-9999	-9999	NA	-9999	-9999	A/38	180	-9999	SB	NEA	2	4	2385. TONE12FAL:3027304:40	2370. 3027304	324
3027304	41	2012	11.962	TONE12FAL	6	2	3	13.965	yes	10	0	3.1	3	3	100	28962	STDO	-9999	-9999	42.62054062	-62.63977814	-9999	-9999	-9999	-9999	-9999	NA	-9999	-9999	A/38	100	-9999	SB	NEA	2	4	2385. TONE12FAL:3027304:40	2370. 3027304	324
3027304	41	2012	11.962	TONE12FAL	6	2	3	13.965	yes	10	0	3.1	3	3	100	28961	STDO	-9999	-9999	42.62054062	-62.63977814	-9999	-9999	-9999	-9999	-9999	NA	-9999	-9999	A/38	180	-9999	SB	NEA	2	4	2385. TONE12FAL:3027304:40	2370. 3027304	324
3027478	29	2011	2.245	TONE11SUM	3	2	2	NA		NA	NA	2.5	3	1	88.433314	NA		-9999	-9999	NA	NA	-9999	-9999	-9999	-9999	-9999	NA	-9999	-9999		NA	-9999	GOM	NEA	2	2	6055. TONE11SUM:3027478:28	5923. 3027478	228
3027479	14	2012	10.129	TONE12SPR	5	2	1	13	yes	70	2	1.7	3	2	100	29209	UNCW	-9999	-9999	42.99979782	-70.52653503	-9999	-9999	-9999	-9999	-9999	NA	-9999	-9999	L/16	70	-9999	GOM	NEA	2	5	2455. TONE12SPR:3027479:13	2439. 3027479	108
3027479	14	2012	10.129	TONE12SPR	5	2	1	13	yes	70	2	1.7	3	2	100	29209	UNCW	-9999	-9999	42.99979782	-70.52653503	-9999	-9999	-9999	-9999	-9999	NA	-9999	-9999	L/16	70	-9999	GOM	NEA	2	5	2455. TONE12SPR:3027479:13	2439. 3027479	108
3027479	29	2011	11.78	TONE11SUM	3	2	2	NA		NA	NA	3.17	3	1	100	NA		-9999	-9999	NA	NA	-9999	-9999	-9999	-9999	-9999	NA	-9999	-9999		NA	-9999	GOM	NEA	2	2	6062. TONE11SUM:3027479:28	5930. 3027479	228
3027482	17	2012	10.116	TONE12SPR	5	2	1	14.635	yes	0	1	2.7	3.25	3	100	29367	HAPO	-9999	-9999	43.01448441	-70.14141083	-9999	-9999	-9999	-9999	-9999	NA	-9999	-9999	L/32	-1	-9999	GOM	NEA	2	5	2517. TONE12SPR:3027482:16	2501. 3027482	132
3027482	17	2012	10.116	TONE12SPR	5	2	1	14.64	yes	0	1	2.7	3.25	3	100	29368	HAPO	-9999	-9999	43.02125549	-70.14952087	-9999	-9999	-9999	-9999	-9999	NA	-9999	-9999	L/32	-1	-9999	GOM	NEA	2	5	2517. TONE12SPR:3027482:16	2501. 3027482	132
3027482	17	2012	10.116	TONE12SPR	5	2	1	14.635	yes	0	1	2.7	3.25	3	100	29367	HAPO	-9999	-9999	43.01448441	-70.14141083	-9999	-9999	-9999	-9999	-9999	NA	-9999	-9999	L/32	-1	-9999	GOM	NEA	2	5	2517. TONE12SPR:3027482:16	2501. 3027482	132
3027482	17	2012	10.116	TONE12SPR	5	2	1	14.64	yes	0	1	2.7	3.25	3	100	29368	HAPO	-9999	-9999	43.02125549	-70.14952087	-9999	-9999	-9999	-9999	-9999	NA	-9999	-9999	L/32	-1	-9999	GOM	NEA	2	5	2517. TONE12SPR:3027482:16	2501. 3027482	132
3027483	17	2012	3.887	TONE12SPR	5	2	1	NA		NA	NA	2.7	3.25	3	100	NA		-9999	-9999	NA	NA	-9999	-9999	-9999	-9999	-9999	NA	-9999	-9999		NA	-9999	GOM	NEA	2	5	6068. TONE12SPR:3027483:16	5936. 3027483	132
3027485	14	2012	5.312	TONE12SPR	5	2	1	NA		NA	NA	3	3	2	100	NA		-9999	-9999	NA	NA	-9999	-9999	-9999	-9999	-9999	NA	-9999	-9999		NA	-9999	GOM	NEA	2	5	6071. TONE12SPR:3027485:13	5939. 3027485	108
3027485	29	2011	4.988	TONE11SUM	3	2	2	NA		NA	NA	3.01	3	1	100	NA		-9999	-9999	NA	NA	-9999	-9999	-9999	-9999	-9999	NA	-9999	-9999		NA	-9999	GOM	NEA	2	2	6073. TONE11SUM:3027485:28	5941. 3027485	228
3027485	38	2012	5.28	TONE12FAL	6	2	3	NA		NA	NA	3.8	2.5	3	100	NA		-9999	-9999	NA	NA	-9999	-9999	-9999	-9999	-9999	NA	-9999	-9999		NA	-9999	GOM	NEA	2	4	6070. TONE12FAL:3027485:37	5938. 3027485	300
3027486	14	2012	8.958	TONE12SPR	5	2	1	14.585	yes	85	1	3	3	2	100	29222	FIWH	1	1	42.99913406	-69.73179626	2	back	PD1	SWIMMING	Disturbance	NA	1302	Y	L/17	240	1	GOM	NEA	2	5	2461. TONE12SPR:3027486:13	2445. 3027486	108
3027486	14	2012	8.958	TONE12SPR	5	2	1	14.585	yes	85	1	3	3	2	100	29222	FIWH	1	1	42.99913406	-69.73179626	1	front	AG1	SWIMMING	Disturbance	NA	1302	Y	L/17	240	1	GOM	NEA	2	5	2461. TONE12SPR:3027486:13	2445. 3027486	108
3027486	29	2011	9.25	TONE11SUM	3	2	2	NA		NA	NA	3.369	3	1	100	NA		-9999	-9999	NA	NA	-9999	-9999	-9999	-9999	-9999	NA	-9999	-9999		NA	-9999	GOM	NEA	2	2	6080. TONE11SUM:3027486:28	5948. 3027486	228
3027486	38	2012	8.987	TONE12FAL	6	2	3	NA		NA	NA	3.8	2.5	3	100	NA		-9999	-9999	NA	NA	-9999	-9999	-9999	-9999	-9999	NA	-9999	-9999		NA	-9999	GOM	NEA	2	4	6078. TONE12FAL:3027486:37	5946. 3027486	300
3027489	17	2012	12.878	TONE12SPR	5	2	1	16.725	yes	5	2	2	2.25	3	100	29387	WSDO	-9999	-9999	42.95558548	-69.27764893	-9999	-9999	-9999	-9999	-9999	NA	-9999	-9999	L/33	180	-9999	GOM	NEA	2	5	2523. TONE12SPR:3027489:16	2507. 3027489	132
3027489	17	2012	12.878	TONE12SPR	5	2	1	16.725	yes	5	2	2	2.25	3	100	29387	WSDO	-9999	-9999	42.95558548	-69.27764893	-9999	-9999	-9999	-9999	-9999	NA	-9999	-9999	L/33	180	-9999	GOM	NEA	2	5	2523. TONE12SPR:3027489:16	2507. 3027489	132
3027490	17	2012	1.251	TONE12SPR	5	2	1	16.736	yes	5	2	2	2.25	3	100	29389	WSDO	-9999	-9999	42.94077682	-69.25985718	-9999	-9999	-9999	-9999	-9999	NA	-9999	-9999	L/33	310	-9999	GOM	NEA	2	5	2524. TONE12SPR:3027490:16	2508. 3027490	132
3027490	17	2012	1.251	TONE12SPR	5	2	1	16.736	yes	5	2	2	2.25	3	100	29389	WSDO	-9999	-9999	42.94077682	-69.25985718	-9999	-9999	-9999	-9999	-9999	NA	-9999	-9999	L/33	310	-9999	GOM	NEA	2	5	2524. TONE12SPR:3027490:16	2508. 3027490	132
3027490	17	2012	1.251	TONE12SPR	5	2	1	16.734	yes	5	2	2	2.25	3	100	29388	WSDO	-9999	-9999	42.94389725	-69.26365662	-9999	-9999	-9999	-9999	-9999	NA	-9999	-9999	L/33	200	-9999	GOM	NEA	2	5	2524. TONE12SPR:3027490:16	2508. 3027490	132
3027490	17	2012	1.251	TONE12SPR	5	2	1	16.734	yes	5	2	2	2.25	3	100	29388	WSDO	-9999	-9999	42.94389725	-69.26365662	-9999	-9999	-9999	-9999	-9999	NA	-9999	-9999	L/33	200	-9999	GOM	NEA	2	5	2524. TONE12SPR:3027490:16	2508. 3027490	132
3027492	14	2012	6.178	TONE12SPR	5	2	1	NA		NA	NA	3	2.5	3	100	NA		-9999	-9999	NA	NA	-9999	-9999	-9999	-9999	-9999	NA	-9999	-9999		NA	-9999	GOM	NEA	2	5	6091. TONE12SPR:3027492:13	5959. 3027492	108
3027492	29	2011	6.549	TONE11SUM	3	2	2	NA		NA	NA	2	3	3	100	NA		-9999	-9999	NA	NA	-9999	-9999	-9999	-9999	-9999	NA	-9999	-9999		NA	-9999	GOM	NEA	2	2	6094. TONE11SUM:3027492:28	5962. 3027492	228
3027492	38	2012	6.245	TONE12FAL	6	2	3	NA		NA	NA	3	3.5	3	100	NA		-9999	-9999	NA	NA	-9999	-9999	-9999	-9999	-9999	NA	-9999	-9999		NA	-9999	GOM	NEA	2	4	6090. TONE12FAL:3027492:37	5958. 3027492	300
3027493	14	2012	8.35	TONE12SPR	5	2	1	NA		NA	NA	3	2.5	2.147	100	NA		-9999	-9999	NA	NA	-9999	-9999	-9999	-9999	-9999	NA	-9999	-9999		NA	-9999	GOM	NEA	2	5	6101. TONE12SPR:3027493:13	5969. 3027493	108
3027493	29	2011	7.987	TONE11SUM	3	2	2	NA		NA	NA	2.134	3	3	100	NA		-9999	-9999	NA	NA	-9999	-9999	-9999	-9999	-9999	NA	-9999	-9999		NA	-9999	GOM	NEA	2	2	6104. TONE11SUM:3027493:28	5972. 3027493	228
3027493	38	2012	8.278	TONE12FAL	6	2	3	NA		NA	NA	3	3.5	3	100	NA		-9999	-9999	NA	NA	-9999	-9999	-9999	-9999	-9999	NA	-9999	-9999		NA	-9999	GOM	NEA	2	4	6100. TONE12FAL:3027493:37	5968. 3027493	300
3027496	17	2012	8.268	TONE12SPR	5	2	1	NA		NA	NA	2.8	2.5	3	100	NA		-9999	-9999	NA	NA	-9999	-9999	-9999	-9999	-9999	NA	-9999	-9999		NA	-9999	GOM	NEA	2	5	6111. TONE12SPR:3027496:16	5979. 3027496	132
3027497	17	2012	6.277	TONE12SPR	5	2	1	NA		NA	NA	3.168	2.5	3	100	NA		-9999	-9999	NA	NA	-9999	-9999	-9999	-9999	-9999	NA	-9999	-9999		NA	-9999	GOM	NEA	2	5	6113. TONE12SPR:3027497:16	5981. 3027497	132
3027499	14	2012	0.945	TONE12SPR	5	2	1	NA		NA	NA	1.8	3.25	0	100	NA		-9999	-9999	NA	NA	-9999	-9999	-9999	-9999	-9999	NA	-9999	-9999		NA	-9999	GOM	NEA	2	5	6116. TONE12SPR:3027499:13	5984. 3027499	108
3027499	29	2011	1.176	TONE11SUM	3	2	2	NA		NA	NA	2.808	2.48	3	100	NA		-9999	-9999	NA	NA	-9999	-9999	-9999	-9999	-9999	NA	-9999	-9999		NA	-9999	GOM	NEA	2	2	6120. TONE11SUM:3027499:28	5988. 3027499	228
3027499	39	2012	1.052	TONE12FAL	6	2	3	NA		NA	NA	3.9	2.667	3	100	NA		-9999	-9999	NA	NA	-9999	-9999	-9999	-9999	-9999	NA	-9999	-9999		NA	-9999	GOM	NEA	2	4	6118. TONE12FAL:3027499:38	5986. 3027499	308
3027500	14	2012	11.479	TONE12SPR	5	2	1	NA		NA	NA	1.8	3.524	0	100	NA		-9999	-9999	NA	NA	-9999	-9999	-9999	-9999	-9999	NA	-9999	-9999		NA	-9999	GOM	NEA	2	5	6123. TONE12SPR:3027500:13	5991. 3027500	108
3027500	29	2011	13.089	TONE11SUM	3	2	2	15.797	yes	30	1	3	2	3	100	27082	HUWH	-9999	-9999	42.88382339	-67.94644928	-9999	-9999	-9999	-9999	-9999	NA	-9999	-9999	R/29	20	-9999	GOM	NEA	2	2	2077. TONE11SUM:3027500:28	2064. 3027500	228
3027500	29	2011	13.089	TONE11SUM	3	2	2	15.797	yes	30	1	3	2	3	100	27082	HUWH	-9999	-9999	42.88382339	-67.94644928	-9999	-9999	-9999	-9999	-9999	NA	-9999	-9999	R/29	20	-9999	GOM	NEA	2	2	2077. TONE11SUM:3027500:28	2064. 3027500	228
3027500	39	2012	13.226	TONE12FAL	6	2	3	NA		NA	NA	3.723	2.667	3	100	NA		-9999	-9999	NA	NA	-9999	-9999	-9999	-9999	-9999	NA	-9999	-9999		NA	-9999	GOM	NEA	2	4	6125. TONE12FAL:3027500:38	5993. 3027500	308
3027503	17	2012	0.47	TONE12SPR	5	2	1	NA		NA	NA	1.8	3	2	100	NA		-9999	-9999	NA	NA	-9999	-9999	-9999	-9999	-9999	NA	-9999	-9999		NA	-9999	GOM	NEA	2	5	6131. TONE12SPR:3027503:16	5999. 3027503	132
3027504	17	2012	13.855	TONE12SPR	5	2	1	15.409	yes	5	1	1.8	3	2	100	29417	BODO	-9999	-9999	42.87828827	-67.47896576	-9999	-9999	-9999	-9999	-9999	NA	-9999	-9999	L/35	110	-9999	GOM	NEA	2	5	2539. TONE12SPR:3027504:16	2523. 3027504	132
3027504	17	2012	13.855	TONE12SPR	5	2	1	15.409	yes	5	1	1.8	3	2	100	29417	BODO	-9999	-9999	42.87828827	-67.47896576	-9999	-9999	-9999	-9999	-9999	NA	-9999	-9999	L/35	110	-9999	GOM	NEA	2	5	2539. TONE12SPR:3027504:16	2523. 3027504	132
3027507	14	2012	0.892	TONE12SPR	5	2	1	NA		NA	NA	2.5	3.25	2	100	NA		-9999	-9999	NA	NA	-9999	-9999	-9999	-9999	-9999	NA	-9999	-9999		NA	-9999	SS	NEA	2	5	6132. TONE12SPR:3027507:13	6000. 3027507	108
3027507	29	2011	0.837	TONE11SUM	3	2	2	NA		NA	NA	2.5	4	3	100	NA		-9999	-9999	NA	NA	-9999	-9999	-9999	-9999	-9999	NA	-9999	-9999		NA	-9999	SS	NEA	2	2	6136. TONE11SUM:3027507:28	6004. 3027507	228
3027507	39	2012	0.114	TONE12FAL	6	2	3	NA		NA	NA	3.2	2.75	3	100	NA		-9999	-9999	NA	NA	-9999	-9999	-9999	-9999	-9999	NA	-9999	-9999		NA	-9999	SS	NEA	2	4	6134. TONE12FAL:3027507:38	6002. 3027507	308
3027508	14	2012	13.495	TONE12SPR	5	2	1	NA		NA	NA	2.5	2.725	2	100	NA		-9999	-9999	NA	NA	-9999	-9999	-9999	-9999	-9999	NA	-9999	-9999		NA	-9999	SS	NEA	2	5	6138. TONE12SPR:3027508:13	6005. 3027508	108
3027508	29	2011	13.631	TONE11SUM	3	2	2	NA		NA	NA	2.459	4	3	100	NA		-9999	-9999	NA	NA	-9999	-9999	-9999	-9999	-9999	NA	-9999	-9999		NA	-9999	SS	NEA	2	2	6139. TONE11SUM:3027508:28	6006. 3027508	228
3027508	39	2012	13.889	TONE12FAL	6	2	3	15.316	yes	10	0	3.2	2.75	3	100	28709	SADO	-9999	-9999	42.88489532	-67.03096008	-9999	-9999	-9999	-9999	-9999	NA	-9999	-9999	A/25	270	-9999	SS	NEA	2	4	2315. TONE12FAL:3027508:38	2300. 3027508	308
3027508	39	2012	13.889	TONE12FAL	6	2	3	15.319	yes	10	0	3.2	2.75	3	100	28710	SADO	-9999	-9999	42.88845825	-67.03514862	-9999	-9999	-9999	-9999	-9999	NA	-9999	-9999	A/25	240	-9999	SS	NEA	2	4	2315. TONE12FAL:3027508:38	2300. 3027508	308
3027508	39	2012	13.889	TONE12FAL	6	2	3	15.316	yes	10	0	3.2	2.75	3	100	28709	SADO	-9999	-9999	42.88489532	-67.03096008	-9999	-9999	-9999	-9999	-9999	NA	-9999	-9999	A/25	270	-9999	SS	NEA	2	4	2315. TONE12FAL:3027508:38	2300. 3027508	308
3027508	39	2012	13.889	TONE12FAL	6	2	3	15.263	yes	10	0	3.2	2.75	3	100	28706	UNWH	-9999	-9999	42.81697083	-66.95056915	-9999	-9999	-9999	-9999	-9999	NA	-9999	-9999	A/25	100	-9999	SS	NEA	2	4	2315. TONE12FAL:3027508:38	2300. 3027508	308
3027508	39	2012	13.889	TONE12FAL	6	2	3	15.263	yes	10	0	3.2	2.75	3	100	28706	UNWH	-9999	-9999	42.81697083	-66.95056915	-9999	-9999	-9999	-9999	-9999	NA	-9999	-9999	A/25	100	-9999	SS	NEA	2	4	2315. TONE12FAL:3027508:38	2300. 3027508	308
3027508	39	2012	13.889	TONE12FAL	6	2	3	15.319	yes	10	0	3.2	2.75	3	100	28710	SADO	-9999	-9999	42.88845825	-67.03514862	-9999	-9999	-9999	-9999	-9999	NA	-9999	-9999	A/25	240	-9999	SS	NEA	2	4	2315. TONE12FAL:3027508:38	2300. 3027508	308
3027509	39	2012	0.407	TONE12FAL	6	2	3	NA		NA	NA	3.2	2.75	3	100	NA		-9999	-9999	NA	NA	-9999	-9999	-9999	-9999	-9999	NA	-9999	-9999		NA	-9999	SS	NEA	2	4	6142. TONE12FAL:3027509:38	6009. 3027509	308
3027511	17	2012	1.449	TONE12SPR	5	2	1	NA		NA	NA	3.8	2.5	3	100	NA		-9999	-9999	NA	NA	-9999	-9999	-9999	-9999	-9999	NA	-9999	-9999		NA	-9999	SS	NEA	2	5	6145. TONE12SPR:3027511:16	6012. 3027511	132
3027511	29	2011	9.485	TONE11SUM	3	2	2	NA		NA	NA	2.8	3	3	100	NA		-9999	-9999	NA	NA	-9999	-9999	-9999	-9999	-9999	NA	-9999	-9999		NA	-9999	SS	NEA	2	2	6146. TONE11SUM:3027511:28	6013. 3027511	228
3027512	17	2012	12.949	TONE12SPR	5	2	1	NA		NA	NA	3.046	2.5	3	100	NA		-9999	-9999	NA	NA	-9999	-9999	-9999	-9999	-9999	NA	-9999	-9999		NA	-9999	SS	NEA	2	5	6147. TONE12SPR:3027512:16	6014. 3027512	132
3027512	29	2011	4.32	TONE11SUM	3	2	2	14.49	yes	0	0	2.8	3	3	100	27183	UNWH	-9999	-9999	42.81768417	-66.58119202	-9999	-9999	-9999	-9999	-9999	NA	-9999	-9999	R/35	0	-9999	SS	NEA	2	2	2090. TONE11SUM:3027512:28	2077. 3027512	228
3027512	29	2011	4.32	TONE11SUM	3	2	2	14.49	yes	0	0	2.8	3	3	100	27183	UNWH	-9999	-9999	42.81768417	-66.58119202	-9999	-9999	-9999	-9999	-9999	NA	-9999	-9999	R/35	0	-9999	SS	NEA	2	2	2090. TONE11SUM:3027512:28	2077. 3027512	228
3027515	15	2012	5.703	TONE12SPR	5	2	1	18.229	yes	85	1	3.295	2.5	2	100	29304	WSDO	-9999	-9999	42.8333931	-66.11824036	-9999	-9999	-9999	-9999	-9999	NA	-9999	-9999	L/21	185	-9999	SS	NEA	2	5	2497. TONE12SPR:3027515:14	2481. 3027515	116
3027515	15	2012	5.703	TONE12SPR	5	2	1	18.229	yes	85	1	3.295	2.5	2	100	29304	WSDO	-9999	-9999	42.8333931	-66.11824036	-9999	-9999	-9999	-9999	-9999	NA	-9999	-9999	L/21	185	-9999	SS	NEA	2	5	2497. TONE12SPR:3027515:14	2481. 3027515	116
3027515	15	2012	5.703	TONE12SPR	5	2	1	18.231	yes	85	1	3.295	2.5	2	100	29305	WSDO	-9999	-9999	42.83182526	-66.11640167	-9999	-9999	-9999	-9999	-9999	NA	-9999	-9999	L/21	80	-9999	SS	NEA	2	5	2497. TONE12SPR:3027515:14	2481. 3027515	116
3027515	15	2012	5.703	TONE12SPR	5	2	1	18.231	yes	85	1	3.295	2.5	2	100	29305	WSDO	-9999	-9999	42.83182526	-66.11640167	-9999	-9999	-9999	-9999	-9999	NA	-9999	-9999	L/21	80	-9999	SS	NEA	2	5	2497. TONE12SPR:3027515:14	2481. 3027515	116
3027515	30	2011	10.031	TONE11SUM	3	2	2	21.379	yes	99	1	1	3	2	100	27634	MIWH	-9999	-9999	42.78679657	-66.11172485	-9999	-9999	-9999	-9999	-9999	NA	-9999	-9999	R/85	115	-9999	SS	NEA	2	2	2152. TONE11SUM:3027515:29	2139. 3027515	236
3027515	30	2011	10.031	TONE11SUM	3	2	2	21.402	yes	99	1	1	3	2	100	27639	HAPO	-9999	-9999	42.82559204	-66.10232544	-9999	-9999	-9999	-9999	-9999	NA	-9999	-9999	R/85	160	-9999	SS	NEA	2	2	2152. TONE11SUM:3027515:29	2139. 3027515	236
3027515	30	2011	10.031	TONE11SUM	3	2	2	21.379	yes	99	1	1	3	2	100	27634	MIWH	-9999	-9999	42.78679657	-66.11172485	-9999	-9999	-9999	-9999	-9999	NA	-9999	-9999	R/85	115	-9999	SS	NEA	2	2	2152. TONE11SUM:3027515:29	2139. 3027515	236
3027515	30	2011	10.031	TONE11SUM	3	2	2	21.411	yes	99	1	1	3	2	100	27640	HAPO	-9999	-9999	42.83952332	-66.09893799	-9999	-9999	-9999	-9999	-9999	NA	-9999	-9999	R/85	120	-9999	SS	NEA	2	2	2152. TONE11SUM:3027515:29	2139. 3027515	236
3027515	30	2011	10.031	TONE11SUM	3	2	2	21.402	yes	99	1	1	3	2	100	27639	HAPO	-9999	-9999	42.82559204	-66.10232544	-9999	-9999	-9999	-9999	-9999	NA	-9999	-9999	R/85	160	-9999	SS	NEA	2	2	2152. TONE11SUM:3027515:29	2139. 3027515	236
3027515	30	2011	10.031	TONE11SUM	3	2	2	21.411	yes	99	1	1	3	2	100	27640	HAPO	-9999	-9999	42.83952332	-66.09893799	-9999	-9999	-9999	-9999	-9999	NA	-9999	-9999	R/85	120	-9999	SS	NEA	2	2	2152. TONE11SUM:3027515:29	2139. 3027515	236
3027515	42	2012	5.662	TONE12FAL	6	2	3	NA		NA	NA	3.021	2.5	0	100	NA		-9999	-9999	NA	NA	-9999	-9999	-9999	-9999	-9999	NA	-9999	-9999		NA	-9999	SS	NEA	2	4	6148. TONE12FAL:3027515:41	6015. 3027515	332
3027516	15	2012	8.798	TONE12SPR	5	2	1	NA		NA	NA	3.243	2.487	2	100	NA		-9999	-9999	NA	NA	-9999	-9999	-9999	-9999	-9999	NA	-9999	-9999		NA	-9999	SS	NEA	2	5	6151. TONE12SPR:3027516:14	6018. 3027516	116
3027516	30	2011	2.838	TONE11SUM	3	2	2	20.945	yes	40	1	2.5	2.5	3	100	27610	FIWH	1	0	42.7599678	-65.98087311	2	back	TC1	UNKNOWN	Animal	NA	282	Y	R/86	30	1	SS	NEA	2	2	2147. TONE11SUM:3027516:29	2134. 3027516	236
3027516	30	2011	2.838	TONE11SUM	3	2	2	20.938	yes	40	1	2.5	2.5	3	100	27608	UNCW	-9999	-9999	42.76987839	-65.97393036	-9999	-9999	-9999	-9999	-9999	NA	-9999	-9999	R/86	0	-9999	SS	NEA	2	2	2147. TONE11SUM:3027516:29	2134. 3027516	236
3027516	30	2011	2.838	TONE11SUM	3	2	2	20.938	yes	40	1	2.5	2.5	3	100	27608	UNCW	-9999	-9999	42.76987839	-65.97393036	-9999	-9999	-9999	-9999	-9999	NA	-9999	-9999	R/86	0	-9999	SS	NEA	2	2	2147. TONE11SUM:3027516:29	2134. 3027516	236
3027516	30	2011	2.838	TONE11SUM	3	2	2	20.945	yes	40	1	2.5	2.5	3	100	27610	FIWH	1	1	42.7599678	-65.98087311	1	front	TC1	UNKNOWN	Animal	NA	282	Y	R/86	30	1	SS	NEA	2	2	2147. TONE11SUM:3027516:29	2134. 3027516	236
3027516	42	2012	8.856	TONE12FAL	6	2	3	NA		NA	NA	3	2.5	0	100	NA		-9999	-9999	NA	NA	-9999	-9999	-9999	-9999	-9999	NA	-9999	-9999		NA	-9999	SS	NEA	2	4	6150. TONE12FAL:3027516:41	6017. 3027516	332
3027517	30	2011	7.903	TONE11SUM	3	2	2	20.898	yes	40	1	2.5	2.5	3	100	27602	MIWH	-9999	-9999	42.83087158	-65.93156433	-9999	-9999	-9999	-9999	-9999	NA	-9999	-9999	R/86	20	-9999	SS	NEA	2	2	2146. TONE11SUM:3027517:29	2133. 3027517	236
3027517	30	2011	7.903	TONE11SUM	3	2	2	20.933	yes	40	1	2.5	2.5	3	100	27606	MIWH	-9999	-9999	42.77736664	-65.96876526	-9999	-9999	-9999	-9999	-9999	NA	-9999	-9999	R/86	180	-9999	SS	NEA	2	2	2146. TONE11SUM:3027517:29	2133. 3027517	236
3027517	30	2011	7.903	TONE11SUM	3	2	2	20.933	yes	40	1	2.5	2.5	3	100	27606	MIWH	-9999	-9999	42.77736664	-65.96876526	-9999	-9999	-9999	-9999	-9999	NA	-9999	-9999	R/86	180	-9999	SS	NEA	2	2	2146. TONE11SUM:3027517:29	2133. 3027517	236
3027517	30	2011	7.903	TONE11SUM	3	2	2	20.898	yes	40	1	2.5	2.5	3	100	27602	MIWH	-9999	-9999	42.83087158	-65.93156433	-9999	-9999	-9999	-9999	-9999	NA	-9999	-9999	R/86	20	-9999	SS	NEA	2	2	2146. TONE11SUM:3027517:29	2133. 3027517	236
3027520	41	2012	10.243	TONE12FAL	6	2	3	18.101	yes	90	1	3	3	0	100	28943	BODO	-9999	-9999	42.76039505	-65.54637146	-9999	-9999	-9999	-9999	-9999	NA	-9999	-9999	A/33	180	-9999	SS	NEA	2	4	2377. TONE12FAL:3027520:40	2362. 3027520	324
3027520	41	2012	10.243	TONE12FAL	6	2	3	18.101	yes	90	1	3	3	0	100	28943	BODO	-9999	-9999	42.76039505	-65.54637146	-9999	-9999	-9999	-9999	-9999	NA	-9999	-9999	A/33	180	-9999	SS	NEA	2	4	2377. TONE12FAL:3027520:40	2362. 3027520	324
3027525	41	2012	5.009	TONE12FAL	6	2	3	NA		NA	NA	3	2.75	3	100	NA		-9999	-9999	NA	NA	-9999	-9999	-9999	-9999	-9999	NA	-9999	-9999		NA	-9999	SS	NEA	2	4	6158. TONE12FAL:3027525:40	6025. 3027525	324
3027526	41	2012	7.324	TONE12FAL	6	2	3	NA		NA	NA	3	2.75	3	100	NA		-9999	-9999	NA	NA	-9999	-9999	-9999	-9999	-9999	NA	-9999	-9999		NA	-9999	SS	NEA	2	4	6160. TONE12FAL:3027526:40	6027. 3027526	324
3027532	41	2012	12.458	TONE12FAL	6	2	3	NA		NA	NA	3.6	3	3	100	NA		-9999	-9999	NA	NA	-9999	-9999	-9999	-9999	-9999	NA	-9999	-9999		NA	-9999	SS	NEA	2	4	6162. TONE12FAL:3027532:40	6029. 3027532	324
3027538	41	2012	10.576	TONE12FAL	6	2	3	NA		NA	NA	3.7	2.25	3	100	NA		-9999	-9999	NA	NA	-9999	-9999	-9999	-9999	-9999	NA	-9999	-9999		NA	-9999	SB	NEA	2	4	6163. TONE12FAL:3027538:40	6030. 3027538	324
3027539	41	2012	1.712	TONE12FAL	6	2	3	NA		NA	NA	3.7	2.25	3	100	NA		-9999	-9999	NA	NA	-9999	-9999	-9999	-9999	-9999	NA	-9999	-9999		NA	-9999	SB	NEA	2	4	6165. TONE12FAL:3027539:40	6032. 3027539	324
3027544	41	2012	0.935	TONE12FAL	6	2	3	NA		NA	NA	3.1	3	3	100	NA		-9999	-9999	NA	NA	-9999	-9999	-9999	-9999	-9999	NA	-9999	-9999		NA	-9999	SB	NEA	2	4	6167. TONE12FAL:3027544:40	6034. 3027544	324
3027545	41	2012	11.518	TONE12FAL	6	2	3	NA		NA	NA	3.1	3	3	100	NA		-9999	-9999	NA	NA	-9999	-9999	-9999	-9999	-9999	NA	-9999	-9999		NA	-9999	SB	NEA	2	4	6168. TONE12FAL:3027545:40	6035. 3027545	324
3027719	14	2012	2.478	TONE12SPR	5	2	1	NA		NA	NA	1.7	3	2.649	100	NA		-9999	-9999	NA	NA	-9999	-9999	-9999	-9999	-9999	NA	-9999	-9999		NA	-9999	GOM	NEA	2	5	6169. TONE12SPR:3027719:13	6036. 3027719	108
3027719	29	2011	2.481	TONE11SUM	3	2	2	NA		NA	NA	3.607	2.045	1	100	NA		-9999	-9999	NA	NA	-9999	-9999	-9999	-9999	-9999	NA	-9999	-9999		NA	-9999	GOM	NEA	2	2	6170. TONE11SUM:3027719:28	6037. 3027719	228
3027719	39	2012	1.086	TONE12FAL	6	2	3	16.855	yes	20	0	2.3	3	3	100	28928	HAPO	-9999	-9999	42.97780228	-70.50067139	-9999	-9999	-9999	-9999	-9999	NA	-9999	-9999	A/21	180	-9999	GOM	NEA	2	4	2369. TONE12FAL:3027719:38	2354. 3027719	308
3027719	39	2012	1.086	TONE12FAL	6	2	3	16.855	yes	20	0	2.3	3	3	100	28928	HAPO	-9999	-9999	42.97780228	-70.50067139	-9999	-9999	-9999	-9999	-9999	NA	-9999	-9999	A/21	180	-9999	GOM	NEA	2	4	2369. TONE12FAL:3027719:38	2354. 3027719	308
3027720	14	2012	11.524	TONE12SPR	5	2	1	NA		NA	NA	2.544	2.826	3	100	NA		-9999	-9999	NA	NA	-9999	-9999	-9999	-9999	-9999	NA	-9999	-9999		NA	-9999	GOM	NEA	2	5	6176. TONE12SPR:3027720:13	6043. 3027720	108
3027720	29	2011	11.504	TONE11SUM	3	2	2	NA		NA	NA	3.639	2	1	100	NA		-9999	-9999	NA	NA	-9999	-9999	-9999	-9999	-9999	NA	-9999	-9999		NA	-9999	GOM	NEA	2	2	6177. TONE11SUM:3027720:28	6044. 3027720	228
3027720	39	2012	11.091	TONE12FAL	6	2	3	16.75	yes	20	0	1.386	3.506	3	100	28926	MIWH	-9999	-9999	42.89838791	-70.40464783	-9999	-9999	-9999	-9999	-9999	NA	-9999	-9999	A/21	270	-9999	GOM	NEA	2	4	2368. TONE12FAL:3027720:38	2353. 3027720	308
3027720	39	2012	11.091	TONE12FAL	6	2	3	16.75	yes	20	0	1.386	3.506	3	100	28926	MIWH	-9999	-9999	42.89838791	-70.40464783	-9999	-9999	-9999	-9999	-9999	NA	-9999	-9999	A/21	270	-9999	GOM	NEA	2	4	2368. TONE12FAL:3027720:38	2353. 3027720	308
3027723	17	2012	10.398	TONE12SPR	5	2	1	NA		NA	NA	2.7	3.25	3	100	NA		-9999	-9999	NA	NA	-9999	-9999	-9999	-9999	-9999	NA	-9999	-9999		NA	-9999	GOM	NEA	2	5	6181. TONE12SPR:3027723:16	6048. 3027723	132
3027724	17	2012	3.597	TONE12SPR	5	2	1	NA		NA	NA	2.998	3.25	3	100	NA		-9999	-9999	NA	NA	-9999	-9999	-9999	-9999	-9999	NA	-9999	-9999		NA	-9999	GOM	NEA	2	5	6183. TONE12SPR:3027724:16	6050. 3027724	132
3027726	14	2012	5.058	TONE12SPR	5	2	1	NA		NA	NA	3	3	2	100	NA		-9999	-9999	NA	NA	-9999	-9999	-9999	-9999	-9999	NA	-9999	-9999		NA	-9999	GOM	NEA	2	5	6186. TONE12SPR:3027726:13	6053. 3027726	108
3027726	29	2011	0.672	TONE11SUM	3	2	2	NA		NA	NA	3.5	3	1	100	NA		-9999	-9999	NA	NA	-9999	-9999	-9999	-9999	-9999	NA	-9999	-9999		NA	-9999	GOM	NEA	2	2	6188. TONE11SUM:3027726:28	6055. 3027726	228
3027726	38	2012	5.034	TONE12FAL	6	2	3	NA		NA	NA	3.8	2.5	3	100	NA		-9999	-9999	NA	NA	-9999	-9999	-9999	-9999	-9999	NA	-9999	-9999		NA	-9999	GOM	NEA	2	4	6185. TONE12FAL:3027726:37	6052. 3027726	300
3027727	14	2012	9.215	TONE12SPR	5	2	1	NA		NA	NA	2.613	3	2	100	NA		-9999	-9999	NA	NA	-9999	-9999	-9999	-9999	-9999	NA	-9999	-9999		NA	-9999	GOM	NEA	2	5	6194. TONE12SPR:3027727:13	6061. 3027727	108
3027727	38	2012	9.233	TONE12FAL	6	2	3	NA		NA	NA	3.762	2.5	3	100	NA		-9999	-9999	NA	NA	-9999	-9999	-9999	-9999	-9999	NA	-9999	-9999		NA	-9999	GOM	NEA	2	4	6193. TONE12FAL:3027727:37	6060. 3027727	300
3027730	17	2012	12.554	TONE12SPR	5	2	1	16.924	yes	5	2	2	2.449	3	100	29391	WSDO	-9999	-9999	42.8883667	-69.19676208	-9999	-9999	-9999	-9999	-9999	NA	-9999	-9999	L/33	20	-9999	GOM	NEA	2	5	2525. TONE12SPR:3027730:16	2509. 3027730	132
3027730	17	2012	12.554	TONE12SPR	5	2	1	16.924	yes	5	2	2	2.449	3	100	29391	WSDO	-9999	-9999	42.8883667	-69.19676208	-9999	-9999	-9999	-9999	-9999	NA	-9999	-9999	L/33	20	-9999	GOM	NEA	2	5	2525. TONE12SPR:3027730:16	2509. 3027730	132
3027731	17	2012	1.134	TONE12SPR	5	2	1	NA		NA	NA	2	3	3	100	NA		-9999	-9999	NA	NA	-9999	-9999	-9999	-9999	-9999	NA	-9999	-9999		NA	-9999	GOM	NEA	2	5	6206. TONE12SPR:3027731:16	6073. 3027731	132
3027733	14	2012	1.153	TONE12SPR	5	2	1	NA		NA	NA	3	2.497	2	100	NA		-9999	-9999	NA	NA	-9999	-9999	-9999	-9999	-9999	NA	-9999	-9999		NA	-9999	GOM	NEA	2	5	6211. TONE12SPR:3027733:13	6078. 3027733	108
3027733	29	2011	5.793	TONE11SUM	3	2	2	NA		NA	NA	1.87	3.846	3	100	NA		-9999	-9999	NA	NA	-9999	-9999	-9999	-9999	-9999	NA	-9999	-9999		NA	-9999	GOM	NEA	2	2	6215. TONE11SUM:3027733:28	6082. 3027733	228
3027733	38	2012	5.512	TONE12FAL	6	2	3	NA		NA	NA	3	3.5	3	100	NA		-9999	-9999	NA	NA	-9999	-9999	-9999	-9999	-9999	NA	-9999	-9999		NA	-9999	GOM	NEA	2	4	6210. TONE12FAL:3027733:37	6077. 3027733	300
3027734	14	2012	9.092	TONE12SPR	5	2	1	NA		NA	NA	3	2.333	2	100	NA		-9999	-9999	NA	NA	-9999	-9999	-9999	-9999	-9999	NA	-9999	-9999		NA	-9999	GOM	NEA	2	5	6222. TONE12SPR:3027734:13	6089. 3027734	108
3027734	29	2011	8.736	TONE11SUM	3	2	2	NA		NA	NA	1.7	4	3	100	NA		-9999	-9999	NA	NA	-9999	-9999	-9999	-9999	-9999	NA	-9999	-9999		NA	-9999	GOM	NEA	2	2	6225. TONE11SUM:3027734:28	6092. 3027734	228
3027734	38	2012	9.011	TONE12FAL	6	2	3	NA		NA	NA	3	3.5	3	100	NA		-9999	-9999	NA	NA	-9999	-9999	-9999	-9999	-9999	NA	-9999	-9999		NA	-9999	GOM	NEA	2	4	6221. TONE12FAL:3027734:37	6088. 3027734	300
3027737	17	2012	7.49	TONE12SPR	5	2	1	NA		NA	NA	3.2	2.5	3	100	NA		-9999	-9999	NA	NA	-9999	-9999	-9999	-9999	-9999	NA	-9999	-9999		NA	-9999	GOM	NEA	2	5	6231. TONE12SPR:3027737:16	6098. 3027737	132
3027738	17	2012	7.06	TONE12SPR	5	2	1	NA		NA	NA	3.214	2.5	3	100	NA		-9999	-9999	NA	NA	-9999	-9999	-9999	-9999	-9999	NA	-9999	-9999		NA	-9999	GOM	NEA	2	5	6233. TONE12SPR:3027738:16	6100. 3027738	132
3027740	14	2012	1.233	TONE12SPR	5	2	1	NA		NA	NA	1.8	3.75	0	100	NA		-9999	-9999	NA	NA	-9999	-9999	-9999	-9999	-9999	NA	-9999	-9999		NA	-9999	GOM	NEA	2	5	6237. TONE12SPR:3027740:13	6104. 3027740	108
3027740	29	2011	0.932	TONE11SUM	3	2	2	NA		NA	NA	3	2	3	100	NA		-9999	-9999	NA	NA	-9999	-9999	-9999	-9999	-9999	NA	-9999	-9999		NA	-9999	GOM	NEA	2	2	6241. TONE11SUM:3027740:28	6108. 3027740	228
3027740	39	2012	0.785	TONE12FAL	6	2	3	NA		NA	NA	3.6	2.667	3	100	NA		-9999	-9999	NA	NA	-9999	-9999	-9999	-9999	-9999	NA	-9999	-9999		NA	-9999	GOM	NEA	2	4	6239. TONE12FAL:3027740:38	6106. 3027740	308
3027741	14	2012	12.222	TONE12SPR	5	2	1	17.892	yes	99	9	1.8	3.75	0	100	29234	WSDO	-9999	-9999	42.83095932	-67.88174438	-9999	-9999	-9999	-9999	-9999	NA	-9999	-9999	L/19	-1	-9999	GOM	NEA	2	5	2467. TONE12SPR:3027741:13	2451. 3027741	108
3027741	14	2012	12.222	TONE12SPR	5	2	1	17.884	yes	99	9	1.8	3.75	0	100	29232	WSDO	-9999	-9999	42.81852722	-67.86709595	-9999	-9999	-9999	-9999	-9999	NA	-9999	-9999	L/19	-1	-9999	GOM	NEA	2	5	2467. TONE12SPR:3027741:13	2451. 3027741	108
3027741	14	2012	12.222	TONE12SPR	5	2	1	17.884	yes	99	9	1.8	3.75	0	100	29232	WSDO	-9999	-9999	42.81852722	-67.86709595	-9999	-9999	-9999	-9999	-9999	NA	-9999	-9999	L/19	-1	-9999	GOM	NEA	2	5	2467. TONE12SPR:3027741:13	2451. 3027741	108
3027741	14	2012	12.222	TONE12SPR	5	2	1	17.884	yes	99	9	1.8	3.75	0	100	29233	WSDO	-9999	-9999	42.82009506	-67.86894226	-9999	-9999	-9999	-9999	-9999	NA	-9999	-9999	L/19	190	-9999	GOM	NEA	2	5	2467. TONE12SPR:3027741:13	2451. 3027741	108
3027741	14	2012	12.222	TONE12SPR	5	2	1	17.892	yes	99	9	1.8	3.75	0	100	29234	WSDO	-9999	-9999	42.83095932	-67.88174438	-9999	-9999	-9999	-9999	-9999	NA	-9999	-9999	L/19	-1	-9999	GOM	NEA	2	5	2467. TONE12SPR:3027741:13	2451. 3027741	108
3027741	14	2012	12.222	TONE12SPR	5	2	1	17.884	yes	99	9	1.8	3.75	0	100	29233	WSDO	-9999	-9999	42.82009506	-67.86894226	-9999	-9999	-9999	-9999	-9999	NA	-9999	-9999	L/19	190	-9999	GOM	NEA	2	5	2467. TONE12SPR:3027741:13	2451. 3027741	108
3027741	29	2011	13.334	TONE11SUM	3	2	2	15.816	yes	30	1	3	2	3	100	27083	UNWH	-9999	-9999	42.85900497	-67.91699219	-9999	-9999	-9999	-9999	-9999	NA	-9999	-9999	R/29	0	-9999	GOM	NEA	2	2	2078. TONE11SUM:3027741:28	2065. 3027741	228
3027741	29	2011	13.334	TONE11SUM	3	2	2	15.816	yes	30	1	3	2	3	100	27083	UNWH	-9999	-9999	42.85900497	-67.91699219	-9999	-9999	-9999	-9999	-9999	NA	-9999	-9999	R/29	0	-9999	GOM	NEA	2	2	2078. TONE11SUM:3027741:28	2065. 3027741	228
3027741	39	2012	13.492	TONE12FAL	6	2	3	NA		NA	NA	4.052	2.487	3	100	NA		-9999	-9999	NA	NA	-9999	-9999	-9999	-9999	-9999	NA	-9999	-9999		NA	-9999	GOM	NEA	2	4	6246. TONE12FAL:3027741:38	6113. 3027741	308
3027744	17	2012	0.112	TONE12SPR	5	2	1	NA		NA	NA	1.8	3	2	100	NA		-9999	-9999	NA	NA	-9999	-9999	-9999	-9999	-9999	NA	-9999	-9999		NA	-9999	GOM	NEA	2	5	6251. TONE12SPR:3027744:16	6118. 3027744	132
3027745	17	2012	13.967	TONE12SPR	5	2	1	NA		NA	NA	1.8	3	2	100	NA		-9999	-9999	NA	NA	-9999	-9999	-9999	-9999	-9999	NA	-9999	-9999		NA	-9999	GOM	NEA	2	5	6252. TONE12SPR:3027745:16	6119. 3027745	132
3027746	17	2012	0.246	TONE12SPR	5	2	1	NA		NA	NA	1.8	3	2	100	NA		-9999	-9999	NA	NA	-9999	-9999	-9999	-9999	-9999	NA	-9999	-9999		NA	-9999	SS	NEA	2	5	6253. TONE12SPR:3027746:16	6120. 3027746	132
3027748	14	2012	0.412	TONE12SPR	5	2	1	NA		NA	NA	2.5	2.5	2	100	NA		-9999	-9999	NA	NA	-9999	-9999	-9999	-9999	-9999	NA	-9999	-9999		NA	-9999	SS	NEA	2	5	6254. TONE12SPR:3027748:13	6121. 3027748	108
3027748	29	2011	0.307	TONE11SUM	3	2	2	NA		NA	NA	2.3	4	3	100	NA		-9999	-9999	NA	NA	-9999	-9999	-9999	-9999	-9999	NA	-9999	-9999		NA	-9999	SS	NEA	2	2	6255. TONE11SUM:3027748:28	6122. 3027748	228
3027749	14	2012	13.891	TONE12SPR	5	2	1	NA		NA	NA	2.5	2.546	2.092	100	NA		-9999	-9999	NA	NA	-9999	-9999	-9999	-9999	-9999	NA	-9999	-9999		NA	-9999	SS	NEA	2	5	6257. TONE12SPR:3027749:13	6124. 3027749	108
3027749	29	2011	13.907	TONE11SUM	3	2	2	NA		NA	NA	2.469	4	3	100	NA		-9999	-9999	NA	NA	-9999	-9999	-9999	-9999	-9999	NA	-9999	-9999		NA	-9999	SS	NEA	2	2	6258. TONE11SUM:3027749:28	6125. 3027749	228
3027749	39	2012	13.482	TONE12FAL	6	2	3	15.241	yes	10	0	3.2	2.75	3	100	28705	SADO	-9999	-9999	42.78998184	-66.91861725	-9999	-9999	-9999	-9999	-9999	NA	-9999	-9999	A/25	180	-9999	SS	NEA	2	4	2314. TONE12FAL:3027749:38	2299. 3027749	308
3027749	39	2012	13.482	TONE12FAL	6	2	3	15.23	yes	10	0	3.2	2.75	3	100	28704	SADO	-9999	-9999	42.77505493	-66.90074158	-9999	-9999	-9999	-9999	-9999	NA	-9999	-9999	A/25	-1	-9999	SS	NEA	2	4	2314. TONE12FAL:3027749:38	2299. 3027749	308
3027749	39	2012	13.482	TONE12FAL	6	2	3	15.241	yes	10	0	3.2	2.75	3	100	28705	SADO	-9999	-9999	42.78998184	-66.91861725	-9999	-9999	-9999	-9999	-9999	NA	-9999	-9999	A/25	180	-9999	SS	NEA	2	4	2314. TONE12FAL:3027749:38	2299. 3027749	308
3027749	39	2012	13.482	TONE12FAL	6	2	3	15.23	yes	10	0	3.2	2.75	3	100	28704	SADO	-9999	-9999	42.77505493	-66.90074158	-9999	-9999	-9999	-9999	-9999	NA	-9999	-9999	A/25	-1	-9999	SS	NEA	2	4	2314. TONE12FAL:3027749:38	2299. 3027749	308
3027750	14	2012	0.104	TONE12SPR	5	2	1	NA		NA	NA	2.5	3	3	100	NA		-9999	-9999	NA	NA	-9999	-9999	-9999	-9999	-9999	NA	-9999	-9999		NA	-9999	SS	NEA	2	5	6260. TONE12SPR:3027750:13	6127. 3027750	108
3027750	29	2011	0.175	TONE11SUM	3	2	2	NA		NA	NA	2.5	4	3	100	NA		-9999	-9999	NA	NA	-9999	-9999	-9999	-9999	-9999	NA	-9999	-9999		NA	-9999	SS	NEA	2	2	6264. TONE11SUM:3027750:28	6131. 3027750	228
3027750	39	2012	0.927	TONE12FAL	6	2	3	NA		NA	NA	3.2	2.75	3	100	NA		-9999	-9999	NA	NA	-9999	-9999	-9999	-9999	-9999	NA	-9999	-9999		NA	-9999	SS	NEA	2	4	6262. TONE12FAL:3027750:38	6129. 3027750	308
3027752	17	2012	0.91	TONE12SPR	5	2	1	NA		NA	NA	3	2.5	3	100	NA		-9999	-9999	NA	NA	-9999	-9999	-9999	-9999	-9999	NA	-9999	-9999		NA	-9999	SS	NEA	2	5	6266. TONE12SPR:3027752:16	6133. 3027752	132
3027752	29	2011	3.893	TONE11SUM	3	2	2	NA		NA	NA	2.8	3	3	100	NA		-9999	-9999	NA	NA	-9999	-9999	-9999	-9999	-9999	NA	-9999	-9999		NA	-9999	SS	NEA	2	2	6267. TONE11SUM:3027752:28	6134. 3027752	228
3027753	17	2012	13.559	TONE12SPR	5	2	1	NA		NA	NA	3	2.5	3	100	NA		-9999	-9999	NA	NA	-9999	-9999	-9999	-9999	-9999	NA	-9999	-9999		NA	-9999	SS	NEA	2	5	6268. TONE12SPR:3027753:16	6135. 3027753	132
3027755	30	2011	10.031	TONE11SUM	3	2	2	NA		NA	NA	1.151	3	2	100	NA		-9999	-9999	NA	NA	-9999	-9999	-9999	-9999	-9999	NA	-9999	-9999		NA	-9999	SS	NEA	2	2	6269. TONE11SUM:3027755:29	6136. 3027755	236
3027756	15	2012	5.011	TONE12SPR	5	2	1	NA		NA	NA	3	2.333	2	100	NA		-9999	-9999	NA	NA	-9999	-9999	-9999	-9999	-9999	NA	-9999	-9999		NA	-9999	SS	NEA	2	5	6271. TONE12SPR:3027756:14	6138. 3027756	116
3027756	30	2011	10.738	TONE11SUM	3	2	2	20.977	yes	40	1	1.918	2.423	3	100	27616	MIWH	-9999	-9999	42.71292496	-66.01344299	-9999	-9999	-9999	-9999	-9999	NA	-9999	-9999	R/86	260	-9999	SS	NEA	2	2	2148. TONE11SUM:3027756:29	2135. 3027756	236
3027756	30	2011	10.738	TONE11SUM	3	2	2	20.962	yes	40	1	1.918	2.423	3	100	27614	MIWH	-9999	-9999	42.73435974	-65.99863434	-9999	-9999	-9999	-9999	-9999	NA	-9999	-9999	R/86	0	-9999	SS	NEA	2	2	2148. TONE11SUM:3027756:29	2135. 3027756	236
3027756	30	2011	10.738	TONE11SUM	3	2	2	20.977	yes	40	1	1.918	2.423	3	100	27616	MIWH	-9999	-9999	42.71292496	-66.01344299	-9999	-9999	-9999	-9999	-9999	NA	-9999	-9999	R/86	260	-9999	SS	NEA	2	2	2148. TONE11SUM:3027756:29	2135. 3027756	236
3027756	30	2011	10.738	TONE11SUM	3	2	2	20.962	yes	40	1	1.918	2.423	3	100	27614	MIWH	-9999	-9999	42.73435974	-65.99863434	-9999	-9999	-9999	-9999	-9999	NA	-9999	-9999	R/86	0	-9999	SS	NEA	2	2	2148. TONE11SUM:3027756:29	2135. 3027756	236
3027756	42	2012	4.946	TONE12FAL	6	2	3	NA		NA	NA	3	2.5	0	100	NA		-9999	-9999	NA	NA	-9999	-9999	-9999	-9999	-9999	NA	-9999	-9999		NA	-9999	SS	NEA	2	4	6270. TONE12FAL:3027756:41	6137. 3027756	332
3027757	15	2012	9.491	TONE12SPR	5	2	1	NA		NA	NA	3	2.333	2	100	NA		-9999	-9999	NA	NA	-9999	-9999	-9999	-9999	-9999	NA	-9999	-9999		NA	-9999	SS	NEA	2	5	6274. TONE12SPR:3027757:14	6141. 3027757	116
3027757	42	2012	9.562	TONE12FAL	6	2	3	NA		NA	NA	3.008	2.5	0	100	NA		-9999	-9999	NA	NA	-9999	-9999	-9999	-9999	-9999	NA	-9999	-9999		NA	-9999	SS	NEA	2	4	6273. TONE12FAL:3027757:41	6140. 3027757	332
3027760	41	2012	10.243	TONE12FAL	6	2	3	NA		NA	NA	3.049	3	0	100	NA		-9999	-9999	NA	NA	-9999	-9999	-9999	-9999	-9999	NA	-9999	-9999		NA	-9999	SS	NEA	2	4	6276. TONE12FAL:3027760:40	6143. 3027760	324
3027766	41	2012	9.762	TONE12FAL	6	2	3	20.227	yes	97	1	3	2.75	3	100	28955	GRAM	-9999	-9999	42.62486649	-64.80729675	-9999	-9999	-9999	-9999	-9999	NA	-9999	-9999	A/35	270	-9999	SS	NEA	2	4	2382. TONE12FAL:3027766:40	2367. 3027766	324
3027766	41	2012	9.762	TONE12FAL	6	2	3	20.227	yes	97	1	3	2.75	3	100	28955	GRAM	-9999	-9999	42.62486649	-64.80729675	-9999	-9999	-9999	-9999	-9999	NA	-9999	-9999	A/35	270	-9999	SS	NEA	2	4	2382. TONE12FAL:3027766:40	2367. 3027766	324
3027767	41	2012	2.57	TONE12FAL	6	2	3	NA		NA	NA	3	2.75	3	100	NA		-9999	-9999	NA	NA	-9999	-9999	-9999	-9999	-9999	NA	-9999	-9999		NA	-9999	SS	NEA	2	4	6282. TONE12FAL:3027767:40	6149. 3027767	324
3027772	41	2012	3.015	TONE12FAL	6	2	3	NA		NA	NA	3.6	3	3	100	NA		-9999	-9999	NA	NA	-9999	-9999	-9999	-9999	-9999	NA	-9999	-9999		NA	-9999	SS	NEA	2	4	6284. TONE12FAL:3027772:40	6151. 3027772	324
3027773	41	2012	9.445	TONE12FAL	6	2	3	NA		NA	NA	3.093	3	3	100	NA		-9999	-9999	NA	NA	-9999	-9999	-9999	-9999	-9999	NA	-9999	-9999		NA	-9999	SS	NEA	2	4	6285. TONE12FAL:3027773:40	6152. 3027773	324
3027779	41	2012	12.288	TONE12FAL	6	2	3	NA		NA	NA	3.7	2.25	3	100	NA		-9999	-9999	NA	NA	-9999	-9999	-9999	-9999	-9999	NA	-9999	-9999		NA	-9999	SB	NEA	2	4	6286. TONE12FAL:3027779:40	6153. 3027779	324
3027785	41	2012	0.82	TONE12FAL	6	2	3	NA		NA	NA	3.1	3	3	100	NA		-9999	-9999	NA	NA	-9999	-9999	-9999	-9999	-9999	NA	-9999	-9999		NA	-9999	OUT	NEA	2	4	6288. TONE12FAL:3027785:40	6155. 3027785	324
3027957	17	2012	2.857	TONE12SPR	5	2	1	NA		NA	NA	0.5	3.75	2	53.085596	NA		-9999	-9999	NA	NA	-9999	-9999	-9999	-9999	-9999	NA	-9999	-9999		NA	-9999	GOM	NEA	2	5	6289. TONE12SPR:3027957:16	6156. 3027957	132
3027958	17	2012	6.24	TONE12SPR	5	2	1	13.067	yes	0	2	0.5	3.75	2	100	29358	HAPO	-9999	-9999	42.8155899	-70.69677734	-9999	-9999	-9999	-9999	-9999	NA	-9999	-9999	L/31	-1	-9999	GOM	NEA	2	5	2513. TONE12SPR:3027958:16	2497. 3027958	132
3027958	17	2012	6.24	TONE12SPR	5	2	1	13.067	yes	0	2	0.5	3.75	2	100	29358	HAPO	-9999	-9999	42.8155899	-70.69677734	-9999	-9999	-9999	-9999	-9999	NA	-9999	-9999	L/31	-1	-9999	GOM	NEA	2	5	2513. TONE12SPR:3027958:16	2497. 3027958	132
3027958	17	2012	6.24	TONE12SPR	5	2	1	13.06	yes	0	2	0.5	3.75	2	100	29357	HAPO	-9999	-9999	42.8250618	-70.70780945	-9999	-9999	-9999	-9999	-9999	NA	-9999	-9999	L/31	270	-9999	GOM	NEA	2	5	2513. TONE12SPR:3027958:16	2497. 3027958	132
3027958	17	2012	6.24	TONE12SPR	5	2	1	13.06	yes	0	2	0.5	3.75	2	100	29357	HAPO	-9999	-9999	42.8250618	-70.70780945	-9999	-9999	-9999	-9999	-9999	NA	-9999	-9999	L/31	270	-9999	GOM	NEA	2	5	2513. TONE12SPR:3027958:16	2497. 3027958	132
3027960	14	2012	2.773	TONE12SPR	5	2	1	NA		NA	NA	3	2.25	3	100	NA		-9999	-9999	NA	NA	-9999	-9999	-9999	-9999	-9999	NA	-9999	-9999		NA	-9999	GOM	NEA	2	5	6292. TONE12SPR:3027960:13	6159. 3027960	108
3027960	29	2011	2.8	TONE11SUM	3	2	2	NA		NA	NA	3.7	2	1	100	NA		-9999	-9999	NA	NA	-9999	-9999	-9999	-9999	-9999	NA	-9999	-9999		NA	-9999	GOM	NEA	2	2	6294. TONE11SUM:3027960:28	6161. 3027960	228
3027960	39	2012	2.823	TONE12FAL	6	2	3	NA		NA	NA	1.2	4	3	100	NA		-9999	-9999	NA	NA	-9999	-9999	-9999	-9999	-9999	NA	-9999	-9999		NA	-9999	GOM	NEA	2	4	6293. TONE12FAL:3027960:38	6160. 3027960	308
3027961	14	2012	11.196	TONE12SPR	5	2	1	NA		NA	NA	3	2.25	3	100	NA		-9999	-9999	NA	NA	-9999	-9999	-9999	-9999	-9999	NA	-9999	-9999		NA	-9999	GOM	NEA	2	5	6300. TONE12SPR:3027961:13	6167. 3027961	108
3027961	29	2011	11.192	TONE11SUM	3	2	2	NA		NA	NA	3.527	2	1	100	NA		-9999	-9999	NA	NA	-9999	-9999	-9999	-9999	-9999	NA	-9999	-9999		NA	-9999	GOM	NEA	2	2	6302. TONE11SUM:3027961:28	6169. 3027961	228
3027961	39	2012	11.154	TONE12FAL	6	2	3	NA		NA	NA	1.2	4	3	100	NA		-9999	-9999	NA	NA	-9999	-9999	-9999	-9999	-9999	NA	-9999	-9999		NA	-9999	GOM	NEA	2	4	6301. TONE12FAL:3027961:38	6168. 3027961	308
3027964	17	2012	10.719	TONE12SPR	5	2	1	NA		NA	NA	3	3.25	3	100	NA		-9999	-9999	NA	NA	-9999	-9999	-9999	-9999	-9999	NA	-9999	-9999		NA	-9999	GOM	NEA	2	5	6307. TONE12SPR:3027964:16	6173. 3027964	132
3027965	17	2012	3.256	TONE12SPR	5	2	1	NA		NA	NA	3	3.25	3	100	NA		-9999	-9999	NA	NA	-9999	-9999	-9999	-9999	-9999	NA	-9999	-9999		NA	-9999	GOM	NEA	2	5	6309. TONE12SPR:3027965:16	6175. 3027965	132
3027967	14	2012	4.801	TONE12SPR	5	2	1	NA		NA	NA	2	3	2	100	NA		-9999	-9999	NA	NA	-9999	-9999	-9999	-9999	-9999	NA	-9999	-9999		NA	-9999	GOM	NEA	2	5	6312. TONE12SPR:3027967:13	6178. 3027967	108
3027967	29	2011	2.714	TONE11SUM	3	2	2	NA		NA	NA	3.336	2	3	100	NA		-9999	-9999	NA	NA	-9999	-9999	-9999	-9999	-9999	NA	-9999	-9999		NA	-9999	GOM	NEA	2	2	6314. TONE11SUM:3027967:28	6180. 3027967	228
3027967	38	2012	4.787	TONE12FAL	6	2	3	NA		NA	NA	3.5	2.5	3	100	NA		-9999	-9999	NA	NA	-9999	-9999	-9999	-9999	-9999	NA	-9999	-9999		NA	-9999	GOM	NEA	2	4	6311. TONE12FAL:3027967:37	6177. 3027967	300
3027968	14	2012	9.474	TONE12SPR	5	2	1	NA		NA	NA	1.711	3.354	2	100	NA		-9999	-9999	NA	NA	-9999	-9999	-9999	-9999	-9999	NA	-9999	-9999		NA	-9999	GOM	NEA	2	5	6319. TONE12SPR:3027968:13	6185. 3027968	108
3027968	29	2011	9.736	TONE11SUM	3	2	2	NA		NA	NA	3.123	2	3	100	NA		-9999	-9999	NA	NA	-9999	-9999	-9999	-9999	-9999	NA	-9999	-9999		NA	-9999	GOM	NEA	2	2	6322. TONE11SUM:3027968:28	6188. 3027968	228
3027968	38	2012	9.48	TONE12FAL	6	2	3	18.429	yes	20	1	3.5	2.5	3	100	28600	FISE	2	1	42.78791046	-69.47065735	1	front	AG1	SWIMMING	Bird	NA	734	Y	A/22	100	1	GOM	NEA	2	4	2289. TONE12FAL:3027968:37	2274. 3027968	300
3027968	38	2012	9.48	TONE12FAL	6	2	3	18.429	yes	20	1	3.5	2.5	3	100	28600	FISE	2	0	42.78791046	-69.47065735	2	back	AG1	SWIMMING	Bird	NA	734	Y	A/22	100	1	GOM	NEA	2	4	2289. TONE12FAL:3027968:37	2274. 3027968	300
3027971	17	2012	13.035	TONE12SPR	5	2	1	17.146	yes	5	2	2	3	3	100	29393	FISE	2	0	42.75828552	-69.04174805	1	front	CK3	SWIMMING	Animal	NA	293	Y	L/33	260	2	GOM	NEA	2	5	2526. TONE12SPR:3027971:16	2510. 3027971	132
3027971	17	2012	13.035	TONE12SPR	5	2	1	17.146	yes	5	2	2	3	3	100	29393	FISE	2	1	42.75828552	-69.04174805	2	back	CK3	SWIMMING	Animal	NA	293	Y	L/33	260	2	GOM	NEA	2	5	2526. TONE12SPR:3027971:16	2510. 3027971	132
3027972	17	2012	1.08	TONE12SPR	5	2	1	17.152	yes	5	2	2	3	3	100	29395	FISE	2	0	42.75007629	-69.03179932	1	front	CK3	SWIMMING	Animal	NA	531	Y	L/33	160	1	GOM	NEA	2	5	2527. TONE12SPR:3027972:16	2511. 3027972	132
3027972	17	2012	1.08	TONE12SPR	5	2	1	17.148	yes	5	2	2	3	3	100	29394	SEWH	-9999	-9999	42.75453186	-69.03721619	-9999	-9999	-9999	-9999	-9999	NA	-9999	-9999	L/33	-1	-9999	GOM	NEA	2	5	2527. TONE12SPR:3027972:16	2511. 3027972	132
3027972	17	2012	1.08	TONE12SPR	5	2	1	17.148	yes	5	2	2	3	3	100	29394	SEWH	-9999	-9999	42.75453186	-69.03721619	-9999	-9999	-9999	-9999	-9999	NA	-9999	-9999	L/33	-1	-9999	GOM	NEA	2	5	2527. TONE12SPR:3027972:16	2511. 3027972	132
3027972	17	2012	1.08	TONE12SPR	5	2	1	17.152	yes	5	2	2	3	3	100	29395	FISE	2	1	42.75007629	-69.03179932	2	back	CK3	SWIMMING	Animal	NA	531	Y	L/33	160	1	GOM	NEA	2	5	2527. TONE12SPR:3027972:16	2511. 3027972	132
3027974	14	2012	4.699	TONE12SPR	5	2	1	NA		NA	NA	3	2.333	2	100	NA		-9999	-9999	NA	NA	-9999	-9999	-9999	-9999	-9999	NA	-9999	-9999		NA	-9999	GOM	NEA	2	5	6334. TONE12SPR:3027974:13	6200. 3027974	108
3027974	29	2011	5.049	TONE11SUM	3	2	2	NA		NA	NA	1.7	4	3	100	NA		-9999	-9999	NA	NA	-9999	-9999	-9999	-9999	-9999	NA	-9999	-9999		NA	-9999	GOM	NEA	2	2	6337. TONE11SUM:3027974:28	6203. 3027974	228
3027974	38	2012	4.778	TONE12FAL	6	2	3	NA		NA	NA	3	3.5	3	100	NA		-9999	-9999	NA	NA	-9999	-9999	-9999	-9999	-9999	NA	-9999	-9999		NA	-9999	GOM	NEA	2	4	6333. TONE12FAL:3027974:37	6199. 3027974	300
3027975	14	2012	9.822	TONE12SPR	5	2	1	NA		NA	NA	3	2.333	2	100	NA		-9999	-9999	NA	NA	-9999	-9999	-9999	-9999	-9999	NA	-9999	-9999		NA	-9999	GOM	NEA	2	5	6344. TONE12SPR:3027975:13	3239. 3027975	108
3027975	29	2011	9.488	TONE11SUM	3	2	2	NA		NA	NA	1.97	3.101	3	100	NA		-9999	-9999	NA	NA	-9999	-9999	-9999	-9999	-9999	NA	-9999	-9999		NA	-9999	GOM	NEA	2	2	6346. TONE11SUM:3027975:28	6211. 3027975	228
3027975	38	2012	6.068	TONE12FAL	6	2	3	NA		NA	NA	3	3.5	3	100	NA		-9999	-9999	NA	NA	-9999	-9999	-9999	-9999	-9999	NA	-9999	-9999		NA	-9999	GOM	NEA	2	4	6343. TONE12FAL:3027975:37	6209. 3027975	300
3027978	17	2012	6.698	TONE12SPR	5	2	1	NA		NA	NA	3.685	2.5	3	100	NA		-9999	-9999	NA	NA	-9999	-9999	-9999	-9999	-9999	NA	-9999	-9999		NA	-9999	GOM	NEA	2	5	6350. TONE12SPR:3027978:16	6215. 3027978	132
3027979	17	2012	7.853	TONE12SPR	5	2	1	NA		NA	NA	4.524	2.348	3	100	NA		-9999	-9999	NA	NA	-9999	-9999	-9999	-9999	-9999	NA	-9999	-9999		NA	-9999	GOM	NEA	2	5	6352. TONE12SPR:3027979:16	6217. 3027979	132
3027981	14	2012	0.455	TONE12SPR	5	2	1	NA		NA	NA	1.8	3.75	0	100	NA		-9999	-9999	NA	NA	-9999	-9999	-9999	-9999	-9999	NA	-9999	-9999		NA	-9999	GOM	NEA	2	5	6357. TONE12SPR:3027981:13	6222. 3027981	108
3027981	29	2011	0.687	TONE11SUM	3	2	2	NA		NA	NA	3	2	3	100	NA		-9999	-9999	NA	NA	-9999	-9999	-9999	-9999	-9999	NA	-9999	-9999		NA	-9999	GOM	NEA	2	2	6361. TONE11SUM:3027981:28	6226. 3027981	228
3027981	39	2012	0.519	TONE12FAL	6	2	3	NA		NA	NA	4.2	2.333	3	100	NA		-9999	-9999	NA	NA	-9999	-9999	-9999	-9999	-9999	NA	-9999	-9999		NA	-9999	GOM	NEA	2	4	6359. TONE12FAL:3027981:38	6224. 3027981	308
3027982	14	2012	13.812	TONE12SPR	5	2	1	NA		NA	NA	1.8	3.75	0	100	NA		-9999	-9999	NA	NA	-9999	-9999	-9999	-9999	-9999	NA	-9999	-9999		NA	-9999	GOM	NEA	2	5	6364. TONE12SPR:3027982:13	6229. 3027982	108
3027982	29	2011	13.585	TONE11SUM	3	2	2	NA		NA	NA	3.193	2	3	100	NA		-9999	-9999	NA	NA	-9999	-9999	-9999	-9999	-9999	NA	-9999	-9999		NA	-9999	GOM	NEA	2	2	6369. TONE11SUM:3027982:28	6234. 3027982	228
3027982	39	2012	13.761	TONE12FAL	6	2	3	NA		NA	NA	4.2	2.333	3	100	NA		-9999	-9999	NA	NA	-9999	-9999	-9999	-9999	-9999	NA	-9999	-9999		NA	-9999	GOM	NEA	2	4	6366. TONE12FAL:3027982:38	6231. 3027982	308
3027986	17	2012	13.738	TONE12SPR	5	2	1	NA		NA	NA	1.8	3	2	100	NA		-9999	-9999	NA	NA	-9999	-9999	-9999	-9999	-9999	NA	-9999	-9999		NA	-9999	SS	NEA	2	5	6372. TONE12SPR:3027986:16	6237. 3027986	132
3027987	17	2012	0.567	TONE12SPR	5	2	1	NA		NA	NA	1.8	3	2	100	NA		-9999	-9999	NA	NA	-9999	-9999	-9999	-9999	-9999	NA	-9999	-9999		NA	-9999	SS	NEA	2	5	6373. TONE12SPR:3027987:16	6238. 3027987	132
3027990	14	2012	13.816	TONE12SPR	5	2	1	14.617	yes	50	0	2.845	2.78	3	100	29249	PIWH	-9999	-9999	42.65990829	-66.77230835	-9999	-9999	-9999	-9999	-9999	NA	-9999	-9999	L/20	310	-9999	SS	NEA	2	5	2472. TONE12SPR:3027990:13	2456. 3027990	108
3027990	14	2012	13.816	TONE12SPR	5	2	1	14.617	yes	50	0	2.845	2.78	3	100	29249	PIWH	-9999	-9999	42.65990829	-66.77230835	-9999	-9999	-9999	-9999	-9999	NA	-9999	-9999	L/20	310	-9999	SS	NEA	2	5	2472. TONE12SPR:3027990:13	2456. 3027990	108
3027990	29	2011	13.731	TONE11SUM	3	2	2	NA		NA	NA	2.566	4	3	100	NA		-9999	-9999	NA	NA	-9999	-9999	-9999	-9999	-9999	NA	-9999	-9999		NA	-9999	SS	NEA	2	2	6377. TONE11SUM:3027990:28	6242. 3027990	228
3027990	39	2012	12.962	TONE12FAL	6	2	3	NA		NA	NA	3.498	2.75	3	100	NA		-9999	-9999	NA	NA	-9999	-9999	-9999	-9999	-9999	NA	-9999	-9999		NA	-9999	SS	NEA	2	4	6375. TONE12FAL:3027990:38	6240. 3027990	308
3027991	14	2012	0.56	TONE12SPR	5	2	1	NA		NA	NA	3.3	2.75	3	100	NA		-9999	-9999	NA	NA	-9999	-9999	-9999	-9999	-9999	NA	-9999	-9999		NA	-9999	SS	NEA	2	5	6378. TONE12SPR:3027991:13	6243. 3027991	108
3027991	29	2011	0.661	TONE11SUM	3	2	2	NA		NA	NA	2.7	4	3	100	NA		-9999	-9999	NA	NA	-9999	-9999	-9999	-9999	-9999	NA	-9999	-9999		NA	-9999	SS	NEA	2	2	6380. TONE11SUM:3027991:28	6245. 3027991	228
3027991	39	2012	1.448	TONE12FAL	6	2	3	NA		NA	NA	3.7	2.75	3	100	NA		-9999	-9999	NA	NA	-9999	-9999	-9999	-9999	-9999	NA	-9999	-9999		NA	-9999	SS	NEA	2	4	6379. TONE12FAL:3027991:38	6244. 3027991	308
3027993	17	2012	0.278	TONE12SPR	5	2	1	NA		NA	NA	3.439	2.5	3	100	NA		-9999	-9999	NA	NA	-9999	-9999	-9999	-9999	-9999	NA	-9999	-9999		NA	-9999	SS	NEA	2	5	6382. TONE12SPR:3027993:16	6247. 3027993	132
3027994	17	2012	13.837	TONE12SPR	5	2	1	NA		NA	NA	3.692	2.308	3	100	NA		-9999	-9999	NA	NA	-9999	-9999	-9999	-9999	-9999	NA	-9999	-9999		NA	-9999	SS	NEA	2	5	6383. TONE12SPR:3027994:16	6248. 3027994	132
3027995	17	2012	0.354	TONE12SPR	5	2	1	NA		NA	NA	4	2	3	100	NA		-9999	-9999	NA	NA	-9999	-9999	-9999	-9999	-9999	NA	-9999	-9999		NA	-9999	SS	NEA	2	5	6384. TONE12SPR:3027995:16	6249. 3027995	132
3027995	30	2011	10.031	TONE11SUM	3	2	2	21.297	yes	99	1	2.277	2.723	2	100	27629	HAPO	-9999	-9999	42.65134811	-66.14421844	-9999	-9999	-9999	-9999	-9999	NA	-9999	-9999	R/85	350	-9999	SS	NEA	2	2	2151. TONE11SUM:3027995:29	2138. 3027995	236
3027995	30	2011	10.031	TONE11SUM	3	2	2	21.297	yes	99	1	2.277	2.723	2	100	27629	HAPO	-9999	-9999	42.65134811	-66.14421844	-9999	-9999	-9999	-9999	-9999	NA	-9999	-9999	R/85	350	-9999	SS	NEA	2	2	2151. TONE11SUM:3027995:29	2138. 3027995	236
3027995	30	2011	10.031	TONE11SUM	3	2	2	21.298	yes	99	1	2.277	2.723	2	100	27631	UNCW	-9999	-9999	42.65227509	-66.14399719	-9999	-9999	-9999	-9999	-9999	NA	-9999	-9999	R/85	320	-9999	SS	NEA	2	2	2151. TONE11SUM:3027995:29	2138. 3027995	236
3027995	30	2011	10.031	TONE11SUM	3	2	2	21.294	yes	99	1	2.277	2.723	2	100	27627	HAPO	-9999	-9999	42.64578629	-66.14552307	-9999	-9999	-9999	-9999	-9999	NA	-9999	-9999	R/85	350	-9999	SS	NEA	2	2	2151. TONE11SUM:3027995:29	2138. 3027995	236
3027995	30	2011	10.031	TONE11SUM	3	2	2	21.294	yes	99	1	2.277	2.723	2	100	27627	HAPO	-9999	-9999	42.64578629	-66.14552307	-9999	-9999	-9999	-9999	-9999	NA	-9999	-9999	R/85	350	-9999	SS	NEA	2	2	2151. TONE11SUM:3027995:29	2138. 3027995	236
3027995	30	2011	10.031	TONE11SUM	3	2	2	21.301	yes	99	1	2.277	2.723	2	100	27632	HAPO	-9999	-9999	42.65876007	-66.14243317	-9999	-9999	-9999	-9999	-9999	NA	-9999	-9999	R/85	0	-9999	SS	NEA	2	2	2151. TONE11SUM:3027995:29	2138. 3027995	236
3027995	30	2011	10.031	TONE11SUM	3	2	2	21.298	yes	99	1	2.277	2.723	2	100	27631	UNCW	-9999	-9999	42.65227509	-66.14399719	-9999	-9999	-9999	-9999	-9999	NA	-9999	-9999	R/85	320	-9999	SS	NEA	2	2	2151. TONE11SUM:3027995:29	2138. 3027995	236
3027995	30	2011	10.031	TONE11SUM	3	2	2	21.301	yes	99	1	2.277	2.723	2	100	27632	HAPO	-9999	-9999	42.65876007	-66.14243317	-9999	-9999	-9999	-9999	-9999	NA	-9999	-9999	R/85	0	-9999	SS	NEA	2	2	2151. TONE11SUM:3027995:29	2138. 3027995	236
3027996	30	2011	10.737	TONE11SUM	3	2	2	21.038	yes	40	1	1.926	2.407	3	100	27619	FISE	2	1	42.62164688	-66.07649231	1	front	MB5	UNKNOWN	Blow	NA	1038	N	R/86	0	1	SS	NEA	2	2	2149. TONE11SUM:3027996:29	2136. 3027996	236
3027996	30	2011	10.737	TONE11SUM	3	2	2	21.038	yes	40	1	1.926	2.407	3	100	27619	FISE	2	0	42.62164688	-66.07649231	2	back	MB5	UNKNOWN	Blow	NA	1038	N	R/86	0	1	SS	NEA	2	2	2149. TONE11SUM:3027996:29	2136. 3027996	236
3027997	15	2012	4.321	TONE12SPR	5	2	1	NA		NA	NA	3	2.333	2	100	NA		-9999	-9999	NA	NA	-9999	-9999	-9999	-9999	-9999	NA	-9999	-9999		NA	-9999	SS	NEA	2	5	6386. TONE12SPR:3027997:14	6251. 3027997	116
3027997	42	2012	4.242	TONE12FAL	6	2	3	NA		NA	NA	3.3	2.5	0	100	NA		-9999	-9999	NA	NA	-9999	-9999	-9999	-9999	-9999	NA	-9999	-9999		NA	-9999	SS	NEA	2	4	6385. TONE12FAL:3027997:41	6250. 3027997	332
3027998	15	2012	10.177	TONE12SPR	5	2	1	NA		NA	NA	3	2.333	2	100	NA		-9999	-9999	NA	NA	-9999	-9999	-9999	-9999	-9999	NA	-9999	-9999		NA	-9999	SS	NEA	2	5	6388. TONE12SPR:3027998:14	6253. 3027998	116
3027998	42	2012	10.258	TONE12FAL	6	2	3	NA		NA	NA	3.3	1.994	0	100	NA		-9999	-9999	NA	NA	-9999	-9999	-9999	-9999	-9999	NA	-9999	-9999		NA	-9999	SS	NEA	2	4	6387. TONE12FAL:3027998:41	6252. 3027998	332
3028000	41	2012	3.238	TONE12FAL	6	2	3	NA		NA	NA	3.1	3	0	100	NA		-9999	-9999	NA	NA	-9999	-9999	-9999	-9999	-9999	NA	-9999	-9999		NA	-9999	SS	NEA	2	4	6389. TONE12FAL:3028000:40	6254. 3028000	324
3028003	14	2012	5.264	TONE12SPR	5	2	1	NA		NA	NA	3.1	2.25	2	100	NA		-9999	-9999	NA	NA	-9999	-9999	-9999	-9999	-9999	NA	-9999	-9999		NA	-9999	SS	NEA	2	5	6393. TONE12SPR:3028003:13	6258. 3028003	108
3028003	41	2012	5.907	TONE12FAL	6	2	3	NA		NA	NA	2.8	3	1	100	NA		-9999	-9999	NA	NA	-9999	-9999	-9999	-9999	-9999	NA	-9999	-9999		NA	-9999	SS	NEA	2	4	6394. TONE12FAL:3028003:40	6259. 3028003	324
3028007	41	2012	12.329	TONE12FAL	6	2	3	NA		NA	NA	2.651	2.886	3	100	NA		-9999	-9999	NA	NA	-9999	-9999	-9999	-9999	-9999	NA	-9999	-9999		NA	-9999	SS	NEA	2	4	6396. TONE12FAL:3028007:40	6261. 3028007	324
3028013	41	2012	7.314	TONE12FAL	6	2	3	NA		NA	NA	3	3	3	100	NA		-9999	-9999	NA	NA	-9999	-9999	-9999	-9999	-9999	NA	-9999	-9999		NA	-9999	SB	NEA	2	4	6397. TONE12FAL:3028013:40	6262. 3028013	324
3028014	41	2012	5.145	TONE12FAL	6	2	3	NA		NA	NA	2.718	3	3	100	NA		-9999	-9999	NA	NA	-9999	-9999	-9999	-9999	-9999	NA	-9999	-9999		NA	-9999	SB	NEA	2	4	6398. TONE12FAL:3028014:40	6263. 3028014	324
3028019	41	2012	3.208	TONE12FAL	6	2	3	NA		NA	NA	3.7	2.25	3	100	NA		-9999	-9999	NA	NA	-9999	-9999	-9999	-9999	-9999	NA	-9999	-9999		NA	-9999	SB	NEA	2	4	6399. TONE12FAL:3028019:40	6264. 3028019	324
3028020	41	2012	9.08	TONE12FAL	6	2	3	NA		NA	NA	3.7	2.25	3	100	NA		-9999	-9999	NA	NA	-9999	-9999	-9999	-9999	-9999	NA	-9999	-9999		NA	-9999	SB	NEA	2	4	6401. TONE12FAL:3028020:40	6266. 3028020	324
3028198	17	2012	8.389	TONE12SPR	5	2	1	13.068	yes	0	2	0.546	3.727	2	100	29359	HAPO	-9999	-9999	42.8132019	-70.69400787	-9999	-9999	-9999	-9999	-9999	NA	-9999	-9999	L/31	180	-9999	GOM	NEA	2	5	2514. TONE12SPR:3028198:16	2498. 3028198	132
3028198	17	2012	8.389	TONE12SPR	5	2	1	13.068	yes	0	2	0.546	3.727	2	100	29359	HAPO	-9999	-9999	42.8132019	-70.69400787	-9999	-9999	-9999	-9999	-9999	NA	-9999	-9999	L/31	180	-9999	GOM	NEA	2	5	2514. TONE12SPR:3028198:16	2498. 3028198	132
3028199	17	2012	5.306	TONE12SPR	5	2	1	NA		NA	NA	1	3.5	2	100	NA		-9999	-9999	NA	NA	-9999	-9999	-9999	-9999	-9999	NA	-9999	-9999		NA	-9999	GOM	NEA	2	5	6404. TONE12SPR:3028199:16	6269. 3028199	132
3028201	14	2012	3.127	TONE12SPR	5	2	1	NA		NA	NA	3	2.25	3	100	NA		-9999	-9999	NA	NA	-9999	-9999	-9999	-9999	-9999	NA	-9999	-9999		NA	-9999	GOM	NEA	2	5	6406. TONE12SPR:3028201:13	6271. 3028201	108
3028201	29	2011	3.107	TONE11SUM	3	2	2	NA		NA	NA	3.5	2	1	100	NA		-9999	-9999	NA	NA	-9999	-9999	-9999	-9999	-9999	NA	-9999	-9999		NA	-9999	GOM	NEA	2	2	6408. TONE11SUM:3028201:28	6273. 3028201	228
3028201	39	2012	3.16	TONE12FAL	6	2	3	NA		NA	NA	1.2	4	3	100	NA		-9999	-9999	NA	NA	-9999	-9999	-9999	-9999	-9999	NA	-9999	-9999		NA	-9999	GOM	NEA	2	4	6407. TONE12FAL:3028201:38	6272. 3028201	308
3028202	14	2012	10.847	TONE12SPR	5	2	1	13.189	yes	30	1	3.036	2.641	3	100	29211	FIWH	1	1	42.73701859	-70.21025085	1	front	TC1	SWIMMING	Blow	NA	411	N	L/16	240	1	GOM	NEA	2	5	2456. TONE12SPR:3028202:13	2440. 3028202	108
3028202	14	2012	10.847	TONE12SPR	5	2	1	13.189	yes	30	1	3.036	2.641	3	100	29211	FIWH	1	0	42.73701859	-70.21025085	2	back	TC1	SWIMMING	Blow	NA	411	N	L/16	240	1	GOM	NEA	2	5	2456. TONE12SPR:3028202:13	2440. 3028202	108
3028202	29	2011	10.867	TONE11SUM	3	2	2	NA		NA	NA	3.005	2	1	100	NA		-9999	-9999	NA	NA	-9999	-9999	-9999	-9999	-9999	NA	-9999	-9999		NA	-9999	GOM	NEA	2	2	6415. TONE11SUM:3028202:28	6280. 3028202	228
3028202	39	2012	10.785	TONE12FAL	6	2	3	NA		NA	NA	1.329	3.678	3	100	NA		-9999	-9999	NA	NA	-9999	-9999	-9999	-9999	-9999	NA	-9999	-9999		NA	-9999	GOM	NEA	2	4	6414. TONE12FAL:3028202:38	6279. 3028202	308
3028205	17	2012	11.042	TONE12SPR	5	2	1	14.442	yes	0	1	3.617	3.25	3	100	29365	HAPO	-9999	-9999	42.74947739	-69.82387543	-9999	-9999	-9999	-9999	-9999	NA	-9999	-9999	L/32	270	-9999	GOM	NEA	2	5	2516. TONE12SPR:3028205:16	2500. 3028205	132
3028205	17	2012	11.042	TONE12SPR	5	2	1	14.442	yes	0	1	3.617	3.25	3	100	29365	HAPO	-9999	-9999	42.74947739	-69.82387543	-9999	-9999	-9999	-9999	-9999	NA	-9999	-9999	L/32	270	-9999	GOM	NEA	2	5	2516. TONE12SPR:3028205:16	2500. 3028205	132
3028206	17	2012	2.956	TONE12SPR	5	2	1	NA		NA	NA	3.7	3.25	3	100	NA		-9999	-9999	NA	NA	-9999	-9999	-9999	-9999	-9999	NA	-9999	-9999		NA	-9999	GOM	NEA	2	5	6423. TONE12SPR:3028206:16	6288. 3028206	132
3028208	14	2012	4.542	TONE12SPR	5	2	1	NA		NA	NA	0.9	4	2	100	NA		-9999	-9999	NA	NA	-9999	-9999	-9999	-9999	-9999	NA	-9999	-9999		NA	-9999	GOM	NEA	2	5	6427. TONE12SPR:3028208:13	6292. 3028208	108
3028208	29	2011	4.312	TONE11SUM	3	2	2	NA		NA	NA	2.5	2	3	100	NA		-9999	-9999	NA	NA	-9999	-9999	-9999	-9999	-9999	NA	-9999	-9999		NA	-9999	GOM	NEA	2	2	6430. TONE11SUM:3028208:28	6295. 3028208	228
3028208	38	2012	4.54	TONE12FAL	6	2	3	NA		NA	NA	3.5	2.5	3	100	NA		-9999	-9999	NA	NA	-9999	-9999	-9999	-9999	-9999	NA	-9999	-9999		NA	-9999	GOM	NEA	2	4	6426. TONE12FAL:3028208:37	6291. 3028208	300
3028209	14	2012	9.719	TONE12SPR	5	2	1	NA		NA	NA	0.964	4	2	100	NA		-9999	-9999	NA	NA	-9999	-9999	-9999	-9999	-9999	NA	-9999	-9999		NA	-9999	GOM	NEA	2	5	6436. TONE12SPR:3028209:13	6301. 3028209	108
3028209	29	2011	9.946	TONE11SUM	3	2	2	NA		NA	NA	2.5	2	3	100	NA		-9999	-9999	NA	NA	-9999	-9999	-9999	-9999	-9999	NA	-9999	-9999		NA	-9999	GOM	NEA	2	2	6438. TONE11SUM:3028209:28	6303. 3028209	228
3028209	38	2012	7.229	TONE12FAL	6	2	3	NA		NA	NA	3.5	2.5	3	100	NA		-9999	-9999	NA	NA	-9999	-9999	-9999	-9999	-9999	NA	-9999	-9999		NA	-9999	GOM	NEA	2	4	6435. TONE12FAL:3028209:37	6300. 3028209	300
3028212	17	2012	13.089	TONE12SPR	5	2	1	17.176	yes	5	2	2	3	3	100	29397	UNWH	-9999	-9999	42.71732712	-68.99299622	-9999	-9999	-9999	-9999	-9999	NA	-9999	-9999	L/33	-1	-9999	GOM	NEA	2	5	2528. TONE12SPR:3028212:16	2512. 3028212	132
3028212	17	2012	13.089	TONE12SPR	5	2	1	17.176	yes	5	2	2	3	3	100	29397	UNWH	-9999	-9999	42.71732712	-68.99299622	-9999	-9999	-9999	-9999	-9999	NA	-9999	-9999	L/33	-1	-9999	GOM	NEA	2	5	2528. TONE12SPR:3028212:16	2512. 3028212	132
3028212	17	2012	13.089	TONE12SPR	5	2	1	17.18	yes	5	2	2	3	3	100	29398	FIWH	1	1	42.71210861	-68.98673248	2	back	CK3	SWIMMING	Blow	NA	563	Y	L/33	170	1	GOM	NEA	2	5	2528. TONE12SPR:3028212:16	2512. 3028212	132
3028212	17	2012	13.089	TONE12SPR	5	2	1	17.181	yes	5	2	2	3	3	100	29399	UNWH	-9999	-9999	42.7098732	-68.98409271	-9999	-9999	-9999	-9999	-9999	NA	-9999	-9999	L/33	-1	-9999	GOM	NEA	2	5	2528. TONE12SPR:3028212:16	2512. 3028212	132
3028212	17	2012	13.089	TONE12SPR	5	2	1	17.176	yes	5	2	2	3	3	100	29396	UNWH	-9999	-9999	42.71732712	-68.99299622	-9999	-9999	-9999	-9999	-9999	NA	-9999	-9999	L/33	-1	-9999	GOM	NEA	2	5	2528. TONE12SPR:3028212:16	2512. 3028212	132
3028212	17	2012	13.089	TONE12SPR	5	2	1	17.176	yes	5	2	2	3	3	100	29396	UNWH	-9999	-9999	42.71732712	-68.99299622	-9999	-9999	-9999	-9999	-9999	NA	-9999	-9999	L/33	-1	-9999	GOM	NEA	2	5	2528. TONE12SPR:3028212:16	2512. 3028212	132
3028212	17	2012	13.089	TONE12SPR	5	2	1	17.181	yes	5	2	2	3	3	100	29399	UNWH	-9999	-9999	42.7098732	-68.98409271	-9999	-9999	-9999	-9999	-9999	NA	-9999	-9999	L/33	-1	-9999	GOM	NEA	2	5	2528. TONE12SPR:3028212:16	2512. 3028212	132
3028212	17	2012	13.089	TONE12SPR	5	2	1	17.18	yes	5	2	2	3	3	100	29398	FIWH	1	0	42.71210861	-68.98673248	1	front	CK3	SWIMMING	Blow	NA	563	Y	L/33	170	1	GOM	NEA	2	5	2528. TONE12SPR:3028212:16	2512. 3028212	132
3028213	17	2012	1.027	TONE12SPR	5	2	1	NA		NA	NA	2	3	3	100	NA		-9999	-9999	NA	NA	-9999	-9999	-9999	-9999	-9999	NA	-9999	-9999		NA	-9999	GOM	NEA	2	5	6448. TONE12SPR:3028213:16	6313. 3028213	132
3028215	14	2012	3.969	TONE12SPR	5	2	1	NA		NA	NA	3	2.333	2	100	NA		-9999	-9999	NA	NA	-9999	-9999	-9999	-9999	-9999	NA	-9999	-9999		NA	-9999	GOM	NEA	2	5	6451. TONE12SPR:3028215:13	6316. 3028215	108
3028215	29	2011	4.284	TONE11SUM	3	2	2	NA		NA	NA	2	3	3	100	NA		-9999	-9999	NA	NA	-9999	-9999	-9999	-9999	-9999	NA	-9999	-9999		NA	-9999	GOM	NEA	2	2	6453. TONE11SUM:3028215:28	6318. 3028215	228
3028216	14	2012	10.556	TONE12SPR	5	2	1	NA		NA	NA	2.398	2.752	2	100	NA		-9999	-9999	NA	NA	-9999	-9999	-9999	-9999	-9999	NA	-9999	-9999		NA	-9999	GOM	NEA	2	5	6459. TONE12SPR:3028216:13	6324. 3028216	108
3028216	29	2011	10.26	TONE11SUM	3	2	2	NA		NA	NA	2	3	3	100	NA		-9999	-9999	NA	NA	-9999	-9999	-9999	-9999	-9999	NA	-9999	-9999		NA	-9999	GOM	NEA	2	2	6461. TONE11SUM:3028216:28	6326. 3028216	228
3028216	38	2012	5.031	TONE12FAL	6	2	3	NA		NA	NA	3	3.75	3	100	NA		-9999	-9999	NA	NA	-9999	-9999	-9999	-9999	-9999	NA	-9999	-9999		NA	-9999	GOM	NEA	2	4	6458. TONE12FAL:3028216:37	6323. 3028216	300
3028219	17	2012	5.919	TONE12SPR	5	2	1	NA		NA	NA	4.8	2	3	100	NA		-9999	-9999	NA	NA	-9999	-9999	-9999	-9999	-9999	NA	-9999	-9999		NA	-9999	GOM	NEA	2	5	6465. TONE12SPR:3028219:16	6330. 3028219	132
3028220	17	2012	8.638	TONE12SPR	5	2	1	NA		NA	NA	4.8	2	3	100	NA		-9999	-9999	NA	NA	-9999	-9999	-9999	-9999	-9999	NA	-9999	-9999		NA	-9999	GOM	NEA	2	5	6469. TONE12SPR:3028220:16	6334. 3028220	132
3028222	14	2012	0.209	TONE12SPR	5	2	1	NA		NA	NA	1.8	3.75	0	100	NA		-9999	-9999	NA	NA	-9999	-9999	-9999	-9999	-9999	NA	-9999	-9999		NA	-9999	GOM	NEA	2	5	6471. TONE12SPR:3028222:13	6336. 3028222	108
3028222	29	2011	0.431	TONE11SUM	3	2	2	NA		NA	NA	3.3	2	3	100	NA		-9999	-9999	NA	NA	-9999	-9999	-9999	-9999	-9999	NA	-9999	-9999		NA	-9999	GOM	NEA	2	2	6476. TONE11SUM:3028222:28	6341. 3028222	228
3028222	39	2012	0.248	TONE12FAL	6	2	3	NA		NA	NA	4.2	2.333	3	100	NA		-9999	-9999	NA	NA	-9999	-9999	-9999	-9999	-9999	NA	-9999	-9999		NA	-9999	GOM	NEA	2	4	6473. TONE12FAL:3028222:38	6338. 3028222	308
3028223	14	2012	13.982	TONE12SPR	5	2	1	17.778	yes	99	9	1.8	3.209	0	100	29231	HAPO	-9999	-9999	42.67155838	-67.6934967	-9999	-9999	-9999	-9999	-9999	NA	-9999	-9999	L/19	160	-9999	GOM	NEA	2	5	2466. TONE12SPR:3028223:13	2450. 3028223	108
3028223	14	2012	13.982	TONE12SPR	5	2	1	17.778	yes	99	9	1.8	3.209	0	100	29231	HAPO	-9999	-9999	42.67155838	-67.6934967	-9999	-9999	-9999	-9999	-9999	NA	-9999	-9999	L/19	160	-9999	GOM	NEA	2	5	2466. TONE12SPR:3028223:13	2450. 3028223	108
3028223	29	2011	13.834	TONE11SUM	3	2	2	NA		NA	NA	3.099	2	3	100	NA		-9999	-9999	NA	NA	-9999	-9999	-9999	-9999	-9999	NA	-9999	-9999		NA	-9999	GOM	NEA	2	2	6483. TONE11SUM:3028223:28	6348. 3028223	228
3028223	39	2012	14.005	TONE12FAL	6	2	3	NA		NA	NA	3.718	2.333	3	100	NA		-9999	-9999	NA	NA	-9999	-9999	-9999	-9999	-9999	NA	-9999	-9999		NA	-9999	GOM	NEA	2	4	6480. TONE12FAL:3028223:38	6345. 3028223	308
3028224	14	2012	0.117	TONE12SPR	5	2	1	NA		NA	NA	1.8	2.75	0	100	NA		-9999	-9999	NA	NA	-9999	-9999	-9999	-9999	-9999	NA	-9999	-9999		NA	-9999	GOM	NEA	2	5	6485. TONE12SPR:3028224:13	6350. 3028224	108
3028224	39	2012	0.032	TONE12FAL	6	2	3	NA		NA	NA	3.7	2.333	3	100	NA		-9999	-9999	NA	NA	-9999	-9999	-9999	-9999	-9999	NA	-9999	-9999		NA	-9999	GOM	NEA	2	4	6487. TONE12FAL:3028224:38	6352. 3028224	308
3028227	17	2012	13.413	TONE12SPR	5	2	1	15.24	yes	5	1	2.245	2.555	2	100	29416	HAPO	-9999	-9999	42.64754105	-67.20716858	-9999	-9999	-9999	-9999	-9999	NA	-9999	-9999	L/35	180	-9999	SS	NEA	2	5	2538. TONE12SPR:3028227:16	2522. 3028227	132
3028227	17	2012	13.413	TONE12SPR	5	2	1	15.184	yes	5	1	2.245	2.555	2	100	29415	BEWH	-9999	-9999	42.57134628	-67.11820984	-9999	-9999	-9999	-9999	-9999	NA	-9999	-9999	L/35	5	-9999	SS	NEA	2	5	2538. TONE12SPR:3028227:16	2522. 3028227	132
3028227	17	2012	13.413	TONE12SPR	5	2	1	15.24	yes	5	1	2.245	2.555	2	100	29416	HAPO	-9999	-9999	42.64754105	-67.20716858	-9999	-9999	-9999	-9999	-9999	NA	-9999	-9999	L/35	180	-9999	SS	NEA	2	5	2538. TONE12SPR:3028227:16	2522. 3028227	132
3028227	17	2012	13.413	TONE12SPR	5	2	1	15.184	yes	5	1	2.245	2.555	2	100	29415	BEWH	-9999	-9999	42.57134628	-67.11820984	-9999	-9999	-9999	-9999	-9999	NA	-9999	-9999	L/35	5	-9999	SS	NEA	2	5	2538. TONE12SPR:3028227:16	2522. 3028227	132
3028228	17	2012	0.897	TONE12SPR	5	2	1	NA		NA	NA	2.3	2.5	2	100	NA		-9999	-9999	NA	NA	-9999	-9999	-9999	-9999	-9999	NA	-9999	-9999		NA	-9999	SS	NEA	2	5	6491. TONE12SPR:3028228:16	6356. 3028228	132
3028231	14	2012	13.356	TONE12SPR	5	2	1	NA		NA	NA	3.617	2.444	3	100	NA		-9999	-9999	NA	NA	-9999	-9999	-9999	-9999	-9999	NA	-9999	-9999		NA	-9999	SS	NEA	2	5	6493. TONE12SPR:3028231:13	6358. 3028231	108
3028231	29	2011	13.241	TONE11SUM	3	2	2	NA		NA	NA	2.649	4	3	100	NA		-9999	-9999	NA	NA	-9999	-9999	-9999	-9999	-9999	NA	-9999	-9999		NA	-9999	SS	NEA	2	2	6494. TONE11SUM:3028231:28	6359. 3028231	228
3028231	39	2012	12.443	TONE12FAL	6	2	3	15.097	yes	10	0	3.766	2.695	3	100	28703	SADO	-9999	-9999	42.60342789	-66.69924164	-9999	-9999	-9999	-9999	-9999	NA	-9999	-9999	A/25	200	-9999	SS	NEA	2	4	2313. TONE12FAL:3028231:38	2298. 3028231	308
3028231	39	2012	12.443	TONE12FAL	6	2	3	15.079	yes	10	0	3.766	2.695	3	100	28701	SADO	-9999	-9999	42.58052063	-66.67259979	-9999	-9999	-9999	-9999	-9999	NA	-9999	-9999	A/25	0	-9999	SS	NEA	2	4	2313. TONE12FAL:3028231:38	2298. 3028231	308
3028231	39	2012	12.443	TONE12FAL	6	2	3	15.097	yes	10	0	3.766	2.695	3	100	28703	SADO	-9999	-9999	42.60342789	-66.69924164	-9999	-9999	-9999	-9999	-9999	NA	-9999	-9999	A/25	200	-9999	SS	NEA	2	4	2313. TONE12FAL:3028231:38	2298. 3028231	308
3028231	39	2012	12.443	TONE12FAL	6	2	3	15.08	yes	10	0	3.766	2.695	3	100	28702	SADO	-9999	-9999	42.58123779	-66.67343903	-9999	-9999	-9999	-9999	-9999	NA	-9999	-9999	A/25	190	-9999	SS	NEA	2	4	2313. TONE12FAL:3028231:38	2298. 3028231	308
3028231	39	2012	12.443	TONE12FAL	6	2	3	15.08	yes	10	0	3.766	2.695	3	100	28702	SADO	-9999	-9999	42.58123779	-66.67343903	-9999	-9999	-9999	-9999	-9999	NA	-9999	-9999	A/25	190	-9999	SS	NEA	2	4	2313. TONE12FAL:3028231:38	2298. 3028231	308
3028231	39	2012	12.443	TONE12FAL	6	2	3	15.079	yes	10	0	3.766	2.695	3	100	28701	SADO	-9999	-9999	42.58052063	-66.67259979	-9999	-9999	-9999	-9999	-9999	NA	-9999	-9999	A/25	0	-9999	SS	NEA	2	4	2313. TONE12FAL:3028231:38	2298. 3028231	308
3028232	14	2012	1.023	TONE12SPR	5	2	1	NA		NA	NA	4.8	2.25	3	100	NA		-9999	-9999	NA	NA	-9999	-9999	-9999	-9999	-9999	NA	-9999	-9999		NA	-9999	SS	NEA	2	5	6495. TONE12SPR:3028232:13	6360. 3028232	108
3028232	29	2011	1.155	TONE11SUM	3	2	2	NA		NA	NA	2.3	4	3	100	NA		-9999	-9999	NA	NA	-9999	-9999	-9999	-9999	-9999	NA	-9999	-9999		NA	-9999	SS	NEA	2	2	6497. TONE11SUM:3028232:28	6362. 3028232	228
3028232	39	2012	1.962	TONE12FAL	6	2	3	NA		NA	NA	4	2.5	3	100	NA		-9999	-9999	NA	NA	-9999	-9999	-9999	-9999	-9999	NA	-9999	-9999		NA	-9999	SS	NEA	2	4	6496. TONE12FAL:3028232:38	6361. 3028232	308
3028235	17	2012	13.479	TONE12SPR	5	2	1	NA		NA	NA	4	2	3	100	NA		-9999	-9999	NA	NA	-9999	-9999	-9999	-9999	-9999	NA	-9999	-9999		NA	-9999	SS	NEA	2	5	6499. TONE12SPR:3028235:16	6364. 3028235	132
3028235	30	2011	17.627	TONE11SUM	3	2	2	21.092	yes	40	1	2.779	2.019	2.431	100	27622	WSDO	-9999	-9999	42.5396843	-66.13283539	-9999	-9999	-9999	-9999	-9999	NA	-9999	-9999	R/86	0	-9999	SS	NEA	2	2	2150. TONE11SUM:3028235:29	2137. 3028235	236
3028235	30	2011	17.627	TONE11SUM	3	2	2	21.092	yes	40	1	2.779	2.019	2.431	100	27622	WSDO	-9999	-9999	42.5396843	-66.13283539	-9999	-9999	-9999	-9999	-9999	NA	-9999	-9999	R/86	0	-9999	SS	NEA	2	2	2150. TONE11SUM:3028235:29	2137. 3028235	236
3028236	17	2012	0.995	TONE12SPR	5	2	1	NA		NA	NA	4	2	3	100	NA		-9999	-9999	NA	NA	-9999	-9999	-9999	-9999	-9999	NA	-9999	-9999		NA	-9999	SS	NEA	2	5	6500. TONE12SPR:3028236:16	6365. 3028236	132
3028236	30	2011	3.132	TONE11SUM	3	2	2	NA		NA	NA	2.798	1.702	3	100	NA		-9999	-9999	NA	NA	-9999	-9999	-9999	-9999	-9999	NA	-9999	-9999		NA	-9999	SS	NEA	2	2	6501. TONE11SUM:3028236:29	6366. 3028236	236
3028238	15	2012	3.635	TONE12SPR	5	2	1	NA		NA	NA	3	2.333	2	100	NA		-9999	-9999	NA	NA	-9999	-9999	-9999	-9999	-9999	NA	-9999	-9999		NA	-9999	SS	NEA	2	5	6503. TONE12SPR:3028238:14	6368. 3028238	116
3028238	42	2012	3.549	TONE12FAL	6	2	3	NA		NA	NA	3.406	1.25	0	100	NA		-9999	-9999	NA	NA	-9999	-9999	-9999	-9999	-9999	NA	-9999	-9999		NA	-9999	SS	NEA	2	4	6502. TONE12FAL:3028238:41	6367. 3028238	332
3028239	15	2012	10.871	TONE12SPR	5	2	1	NA		NA	NA	3.098	2.225	1.675	100	NA		-9999	-9999	NA	NA	-9999	-9999	-9999	-9999	-9999	NA	-9999	-9999		NA	-9999	SS	NEA	2	5	6506. TONE12SPR:3028239:14	6371. 3028239	116
3028239	42	2012	10.956	TONE12FAL	6	2	3	NA		NA	NA	3.6	0.586	0	100	NA		-9999	-9999	NA	NA	-9999	-9999	-9999	-9999	-9999	NA	-9999	-9999		NA	-9999	SS	NEA	2	4	6505. TONE12FAL:3028239:41	6370. 3028239	332
3028243	14	2012	10.135	TONE12SPR	5	2	1	NA		NA	NA	3.1	2.25	2	100	NA		-9999	-9999	NA	NA	-9999	-9999	-9999	-9999	-9999	NA	-9999	-9999		NA	-9999	SS	NEA	2	5	6511. TONE12SPR:3028243:13	6376. 3028243	108
3028243	41	2012	10.131	TONE12FAL	6	2	3	NA		NA	NA	2.8	3	1	100	NA		-9999	-9999	NA	NA	-9999	-9999	-9999	-9999	-9999	NA	-9999	-9999		NA	-9999	SS	NEA	2	4	6512. TONE12FAL:3028243:40	2254. 3028243	324
3028247	41	2012	2.198	TONE12FAL	6	2	3	NA		NA	NA	2	3.25	3	100	NA		-9999	-9999	NA	NA	-9999	-9999	-9999	-9999	-9999	NA	-9999	-9999		NA	-9999	SS	NEA	2	4	6514. TONE12FAL:3028247:40	6378. 3028247	324
3028248	41	2012	10.133	TONE12FAL	6	2	3	20.092	yes	97	1	2	3.421	3	100	28954	GRAM	-9999	-9999	42.42761993	-64.65766144	-9999	-9999	-9999	-9999	-9999	NA	-9999	-9999	A/35	300	-9999	SS	NEA	2	4	2381. TONE12FAL:3028248:40	2366. 3028248	324
3028248	41	2012	10.133	TONE12FAL	6	2	3	20.092	yes	97	1	2	3.421	3	100	28954	GRAM	-9999	-9999	42.42761993	-64.65766144	-9999	-9999	-9999	-9999	-9999	NA	-9999	-9999	A/35	300	-9999	SS	NEA	2	4	2381. TONE12FAL:3028248:40	2366. 3028248	324
3028248	41	2012	10.133	TONE12FAL	6	2	3	20.09	yes	97	1	2	3.421	3	100	28953	GRAM	-9999	-9999	42.424366	-64.6552124	-9999	-9999	-9999	-9999	-9999	NA	-9999	-9999	A/35	280	-9999	SS	NEA	2	4	2381. TONE12FAL:3028248:40	2366. 3028248	324
3028248	41	2012	10.133	TONE12FAL	6	2	3	20.09	yes	97	1	2	3.421	3	100	28953	GRAM	-9999	-9999	42.424366	-64.6552124	-9999	-9999	-9999	-9999	-9999	NA	-9999	-9999	A/35	280	-9999	SS	NEA	2	4	2381. TONE12FAL:3028248:40	2366. 3028248	324
3028254	41	2012	11.634	TONE12FAL	6	2	3	NA		NA	NA	2.6	3	3	100	NA		-9999	-9999	NA	NA	-9999	-9999	-9999	-9999	-9999	NA	-9999	-9999		NA	-9999	SB	NEA	2	4	6517. TONE12FAL:3028254:40	6381. 3028254	324
3028255	41	2012	0.819	TONE12FAL	6	2	3	NA		NA	NA	2.6	3	3	100	NA		-9999	-9999	NA	NA	-9999	-9999	-9999	-9999	-9999	NA	-9999	-9999		NA	-9999	SB	NEA	2	4	6518. TONE12FAL:3028255:40	6382. 3028255	324
3028260	41	2012	0.929	TONE12FAL	6	2	3	NA		NA	NA	3.7	2.25	3	100	NA		-9999	-9999	NA	NA	-9999	-9999	-9999	-9999	-9999	NA	-9999	-9999		NA	-9999	SB	NEA	2	4	6519. TONE12FAL:3028260:40	6383. 3028260	324
3028439	17	2012	9.364	TONE12SPR	5	2	1	NA		NA	NA	1	2.88	2	79.486805	NA		-9999	-9999	NA	NA	-9999	-9999	-9999	-9999	-9999	NA	-9999	-9999		NA	-9999	GOM	NEA	2	5	6521. TONE12SPR:3028439:16	6385. 3028439	132
3028440	17	2012	4.297	TONE12SPR	5	2	1	NA		NA	NA	1.434	2.75	2	100	NA		-9999	-9999	NA	NA	-9999	-9999	-9999	-9999	-9999	NA	-9999	-9999		NA	-9999	GOM	NEA	2	5	6522. TONE12SPR:3028440:16	6386. 3028440	132
3028442	14	2012	3.463	TONE12SPR	5	2	1	NA		NA	NA	3.3	2.5	3	100	NA		-9999	-9999	NA	NA	-9999	-9999	-9999	-9999	-9999	NA	-9999	-9999		NA	-9999	GOM	NEA	2	5	6524. TONE12SPR:3028442:13	6388. 3028442	108
3028442	29	2011	3.455	TONE11SUM	3	2	2	NA		NA	NA	3	2	1	100	NA		-9999	-9999	NA	NA	-9999	-9999	-9999	-9999	-9999	NA	-9999	-9999		NA	-9999	GOM	NEA	2	2	6525. TONE11SUM:3028442:28	6389. 3028442	228
3028442	39	2012	3.58	TONE12FAL	6	2	3	16.582	yes	20	0	1.4	3.5	3	100	28924	HUWH	-9999	-9999	42.68937302	-70.15348816	-9999	-9999	-9999	-9999	-9999	NA	-9999	-9999	A/21	90	-9999	GOM	NEA	2	4	2367. TONE12FAL:3028442:38	2352. 3028442	308
3028442	39	2012	3.58	TONE12FAL	6	2	3	16.587	yes	20	0	1.4	3.5	3	100	28925	UNWH	-9999	-9999	42.69570923	-70.16107941	-9999	-9999	-9999	-9999	-9999	NA	-9999	-9999	A/21	90	-9999	GOM	NEA	2	4	2367. TONE12FAL:3028442:38	2352. 3028442	308
3028442	39	2012	3.58	TONE12FAL	6	2	3	16.587	yes	20	0	1.4	3.5	3	100	28925	UNWH	-9999	-9999	42.69570923	-70.16107941	-9999	-9999	-9999	-9999	-9999	NA	-9999	-9999	A/21	90	-9999	GOM	NEA	2	4	2367. TONE12FAL:3028442:38	2352. 3028442	308
3028442	39	2012	3.58	TONE12FAL	6	2	3	16.579	yes	20	0	1.4	3.5	3	100	28923	UNWH	-9999	-9999	42.68584442	-70.1492691	-9999	-9999	-9999	-9999	-9999	NA	-9999	-9999	A/21	100	-9999	GOM	NEA	2	4	2367. TONE12FAL:3028442:38	2352. 3028442	308
3028442	39	2012	3.58	TONE12FAL	6	2	3	16.582	yes	20	0	1.4	3.5	3	100	28924	HUWH	-9999	-9999	42.68937302	-70.15348816	-9999	-9999	-9999	-9999	-9999	NA	-9999	-9999	A/21	90	-9999	GOM	NEA	2	4	2367. TONE12FAL:3028442:38	2352. 3028442	308
3028442	39	2012	3.58	TONE12FAL	6	2	3	16.579	yes	20	0	1.4	3.5	3	100	28923	UNWH	-9999	-9999	42.68584442	-70.1492691	-9999	-9999	-9999	-9999	-9999	NA	-9999	-9999	A/21	100	-9999	GOM	NEA	2	4	2367. TONE12FAL:3028442:38	2352. 3028442	308
3028443	14	2012	10.522	TONE12SPR	5	2	1	NA		NA	NA	3.171	2.5	3	100	NA		-9999	-9999	NA	NA	-9999	-9999	-9999	-9999	-9999	NA	-9999	-9999		NA	-9999	GOM	NEA	2	5	6532. TONE12SPR:3028443:13	6396. 3028443	108
3028443	29	2011	10.515	TONE11SUM	3	2	2	NA		NA	NA	2.963	2	1	100	NA		-9999	-9999	NA	NA	-9999	-9999	-9999	-9999	-9999	NA	-9999	-9999		NA	-9999	GOM	NEA	2	2	6535. TONE11SUM:3028443:28	6399. 3028443	228
3028443	39	2012	10.332	TONE12FAL	6	2	3	NA		NA	NA	1.4	3.5	3	100	NA		-9999	-9999	NA	NA	-9999	-9999	-9999	-9999	-9999	NA	-9999	-9999		NA	-9999	GOM	NEA	2	4	6533. TONE12FAL:3028443:38	6397. 3028443	308
3028446	17	2012	11.336	TONE12SPR	5	2	1	NA		NA	NA	3.897	2.922	3	100	NA		-9999	-9999	NA	NA	-9999	-9999	-9999	-9999	-9999	NA	-9999	-9999		NA	-9999	GOM	NEA	2	5	6541. TONE12SPR:3028446:16	6405. 3028446	132
3028447	17	2012	2.66	TONE12SPR	5	2	1	NA		NA	NA	4	2.75	3	100	NA		-9999	-9999	NA	NA	-9999	-9999	-9999	-9999	-9999	NA	-9999	-9999		NA	-9999	GOM	NEA	2	5	6544. TONE12SPR:3028447:16	6408. 3028447	132
3028449	14	2012	4.314	TONE12SPR	5	2	1	NA		NA	NA	1.8	4	2	100	NA		-9999	-9999	NA	NA	-9999	-9999	-9999	-9999	-9999	NA	-9999	-9999		NA	-9999	GOM	NEA	2	5	6550. TONE12SPR:3028449:13	6414. 3028449	108
3028449	29	2011	4.084	TONE11SUM	3	2	2	NA		NA	NA	2.5	2	3	100	NA		-9999	-9999	NA	NA	-9999	-9999	-9999	-9999	-9999	NA	-9999	-9999		NA	-9999	GOM	NEA	2	2	6552. TONE11SUM:3028449:28	6416. 3028449	228
3028449	38	2012	4.29	TONE12FAL	6	2	3	NA		NA	NA	3.5	2.5	3	100	NA		-9999	-9999	NA	NA	-9999	-9999	-9999	-9999	-9999	NA	-9999	-9999		NA	-9999	GOM	NEA	2	4	6549. TONE12FAL:3028449:37	6413. 3028449	300
3028450	14	2012	9.929	TONE12SPR	5	2	1	14.282	yes	75	1	1.8	4	2	100	29219	HAPO	-9999	-9999	42.58288574	-69.2203064	-9999	-9999	-9999	-9999	-9999	NA	-9999	-9999	L/17	190	-9999	GOM	NEA	2	5	2460. TONE12SPR:3028450:13	2444. 3028450	108
3028450	14	2012	9.929	TONE12SPR	5	2	1	14.282	yes	75	1	1.8	4	2	100	29219	HAPO	-9999	-9999	42.58288574	-69.2203064	-9999	-9999	-9999	-9999	-9999	NA	-9999	-9999	L/17	190	-9999	GOM	NEA	2	5	2460. TONE12SPR:3028450:13	2444. 3028450	108
3028450	29	2011	10.174	TONE11SUM	3	2	2	NA		NA	NA	2.5	2	3	100	NA		-9999	-9999	NA	NA	-9999	-9999	-9999	-9999	-9999	NA	-9999	-9999		NA	-9999	GOM	NEA	2	2	6559. TONE11SUM:3028450:28	6423. 3028450	228
3028450	38	2012	9.979	TONE12FAL	6	2	3	NA		NA	NA	3.375	2.5	3	100	NA		-9999	-9999	NA	NA	-9999	-9999	-9999	-9999	-9999	NA	-9999	-9999		NA	-9999	GOM	NEA	2	4	6557. TONE12FAL:3028450:37	6421. 3028450	300
3028453	17	2012	13.143	TONE12SPR	5	2	1	17.288	yes	5	2	2.196	3	3	100	29400	UNWH	-9999	-9999	42.56539536	-68.81320953	-9999	-9999	-9999	-9999	-9999	NA	-9999	-9999	L/33	-1	-9999	GOM	NEA	2	5	2529. TONE12SPR:3028453:16	2513. 3028453	132
3028453	17	2012	13.143	TONE12SPR	5	2	1	17.288	yes	5	2	2.196	3	3	100	29400	UNWH	-9999	-9999	42.56539536	-68.81320953	-9999	-9999	-9999	-9999	-9999	NA	-9999	-9999	L/33	-1	-9999	GOM	NEA	2	5	2529. TONE12SPR:3028453:16	2513. 3028453	132
3028454	17	2012	0.971	TONE12SPR	5	2	1	NA		NA	NA	3	3	3	100	NA		-9999	-9999	NA	NA	-9999	-9999	-9999	-9999	-9999	NA	-9999	-9999		NA	-9999	GOM	NEA	2	5	6566. TONE12SPR:3028454:16	6430. 3028454	132
3028456	14	2012	3.232	TONE12SPR	5	2	1	NA		NA	NA	2	3	2	100	NA		-9999	-9999	NA	NA	-9999	-9999	-9999	-9999	-9999	NA	-9999	-9999		NA	-9999	GOM	NEA	2	5	6572. TONE12SPR:3028456:13	6436. 3028456	108
3028456	29	2011	3.511	TONE11SUM	3	2	2	NA		NA	NA	2	3	3	100	NA		-9999	-9999	NA	NA	-9999	-9999	-9999	-9999	-9999	NA	-9999	-9999		NA	-9999	GOM	NEA	2	2	6575. TONE11SUM:3028456:28	6439. 3028456	228
3028456	38	2012	3.304	TONE12FAL	6	2	3	NA		NA	NA	3	3.75	3	100	NA		-9999	-9999	NA	NA	-9999	-9999	-9999	-9999	-9999	NA	-9999	-9999		NA	-9999	GOM	NEA	2	4	6571. TONE12FAL:3028456:37	6435. 3028456	300
3028457	14	2012	8.464	TONE12SPR	5	2	1	17.092	yes	95	1	1.598	3.208	1.426	100	29230	UNWH	-9999	-9999	42.59699631	-68.42618561	-9999	-9999	-9999	-9999	-9999	NA	-9999	-9999	L/18	-1	-9999	GOM	NEA	2	5	2465. TONE12SPR:3028457:13	2449. 3028457	108
3028457	14	2012	8.464	TONE12SPR	5	2	1	17.092	yes	95	1	1.598	3.208	1.426	100	29230	UNWH	-9999	-9999	42.59699631	-68.42618561	-9999	-9999	-9999	-9999	-9999	NA	-9999	-9999	L/18	-1	-9999	GOM	NEA	2	5	2465. TONE12SPR:3028457:13	2449. 3028457	108
3028457	29	2011	11.036	TONE11SUM	3	2	2	NA		NA	NA	2.554	2.917	3	100	NA		-9999	-9999	NA	NA	-9999	-9999	-9999	-9999	-9999	NA	-9999	-9999		NA	-9999	GOM	NEA	2	2	6583. TONE11SUM:3028457:28	6447. 3028457	228
3028457	38	2012	11.219	TONE12FAL	6	2	3	NA		NA	NA	3	3.75	3	100	NA		-9999	-9999	NA	NA	-9999	-9999	-9999	-9999	-9999	NA	-9999	-9999		NA	-9999	GOM	NEA	2	4	6580. TONE12FAL:3028457:37	6444. 3028457	300
3028460	17	2012	5.12	TONE12SPR	5	2	1	NA		NA	NA	4.8	2	3	100	NA		-9999	-9999	NA	NA	-9999	-9999	-9999	-9999	-9999	NA	-9999	-9999		NA	-9999	GOM	NEA	2	5	6588. TONE12SPR:3028460:16	6452. 3028460	132
3028461	17	2012	9.443	TONE12SPR	5	2	1	NA		NA	NA	4.8	2	3	100	NA		-9999	-9999	NA	NA	-9999	-9999	-9999	-9999	-9999	NA	-9999	-9999		NA	-9999	GOM	NEA	2	5	6591. TONE12SPR:3028461:16	6455. 3028461	132
3028463	29	2011	0.188	TONE11SUM	3	2	2	NA		NA	NA	3	2	3	100	NA		-9999	-9999	NA	NA	-9999	-9999	-9999	-9999	-9999	NA	-9999	-9999		NA	-9999	GOM	NEA	2	2	6593. TONE11SUM:3028463:28	6457. 3028463	228
3028464	14	2012	22.803	TONE12SPR	5	2	1	13.831	no	5	1	2.271	2.198	1.179	100	29247	HAPO	-9999	-9999	42.52925873	-67.52606964	-9999	-9999	-9999	-9999	-9999	NA	-9999	-9999	L/19	220	-9999	GOM	NEA	2	5	2470. TONE12SPR:3028464:13	2454. 3028464	108
3028464	14	2012	22.803	TONE12SPR	5	2	1	13.831	no	5	1	2.271	2.198	1.179	100	29247	HAPO	-9999	-9999	42.52925873	-67.52606964	-9999	-9999	-9999	-9999	-9999	NA	-9999	-9999	L/19	220	-9999	GOM	NEA	2	5	2470. TONE12SPR:3028464:13	2454. 3028464	108
3028464	29	2011	14.009	TONE11SUM	3	2	2	NA		NA	NA	3.025	2	3	100	NA		-9999	-9999	NA	NA	-9999	-9999	-9999	-9999	-9999	NA	-9999	-9999		NA	-9999	GOM	NEA	2	2	6598. TONE11SUM:3028464:28	6462. 3028464	228
3028464	39	2012	13.956	TONE12FAL	6	2	3	14.115	yes	0	0	3.926	2.333	3	100	28764	SEWH	-9999	-9999	42.57641602	-67.58181	-9999	-9999	-9999	-9999	-9999	NA	-9999	-9999	A/24	280	-9999	GOM	NEA	2	4	2327. TONE12FAL:3028464:38	2312. 3028464	308
3028464	39	2012	13.956	TONE12FAL	6	2	3	14.115	yes	0	0	3.926	2.333	3	100	28764	SEWH	-9999	-9999	42.57641602	-67.58181	-9999	-9999	-9999	-9999	-9999	NA	-9999	-9999	A/24	280	-9999	GOM	NEA	2	4	2327. TONE12FAL:3028464:38	2312. 3028464	308
3028465	14	2012	0.988	TONE12SPR	5	2	1	NA		NA	NA	2.407	2.121	1.516	100	NA		-9999	-9999	NA	NA	-9999	-9999	-9999	-9999	-9999	NA	-9999	-9999		NA	-9999	GOM	NEA	2	5	6600. TONE12SPR:3028465:13	6464. 3028465	108
3028465	29	2011	0.081	TONE11SUM	3	2	2	NA		NA	NA	3.3	2	3	100	NA		-9999	-9999	NA	NA	-9999	-9999	-9999	-9999	-9999	NA	-9999	-9999		NA	-9999	GOM	NEA	2	2	6605. TONE11SUM:3028465:28	6469. 3028465	228
3028465	39	2012	0.347	TONE12FAL	6	2	3	NA		NA	NA	4	2.333	3	100	NA		-9999	-9999	NA	NA	-9999	-9999	-9999	-9999	-9999	NA	-9999	-9999		NA	-9999	GOM	NEA	2	4	6602. TONE12FAL:3028465:38	6466. 3028465	308
3028468	17	2012	13.082	TONE12SPR	5	2	1	NA		NA	NA	2.3	2.5	2	100	NA		-9999	-9999	NA	NA	-9999	-9999	-9999	-9999	-9999	NA	-9999	-9999		NA	-9999	SS	NEA	2	5	6608. TONE12SPR:3028468:16	6472. 3028468	132
3028469	17	2012	1.229	TONE12SPR	5	2	1	NA		NA	NA	2.3	2.5	2	100	NA		-9999	-9999	NA	NA	-9999	-9999	-9999	-9999	-9999	NA	-9999	-9999		NA	-9999	SS	NEA	2	5	6610. TONE12SPR:3028469:16	6474. 3028469	132
3028472	14	2012	12.905	TONE12SPR	5	2	1	NA		NA	NA	3.647	2.25	3	100	NA		-9999	-9999	NA	NA	-9999	-9999	-9999	-9999	-9999	NA	-9999	-9999		NA	-9999	SS	NEA	2	5	6612. TONE12SPR:3028472:13	6476. 3028472	108
3028472	29	2011	12.749	TONE11SUM	3	2	2	NA		NA	NA	2.738	4	3	100	NA		-9999	-9999	NA	NA	-9999	-9999	-9999	-9999	-9999	NA	-9999	-9999		NA	-9999	SS	NEA	2	2	6613. TONE11SUM:3028472:28	6477. 3028472	228
3028472	39	2012	11.94	TONE12FAL	6	2	3	14.976	yes	10	0	4	2.5	3	100	28697	SADO	-9999	-9999	42.4469986	-66.51691437	-9999	-9999	-9999	-9999	-9999	NA	-9999	-9999	A/25	170	-9999	SS	NEA	2	4	2312. TONE12FAL:3028472:38	2297. 3028472	308
3028472	39	2012	11.94	TONE12FAL	6	2	3	14.976	yes	10	0	4	2.5	3	100	28697	SADO	-9999	-9999	42.4469986	-66.51691437	-9999	-9999	-9999	-9999	-9999	NA	-9999	-9999	A/25	170	-9999	SS	NEA	2	4	2312. TONE12FAL:3028472:38	2297. 3028472	308
3028472	39	2012	11.94	TONE12FAL	6	2	3	14.975	yes	10	0	4	2.5	3	100	28695	SADO	-9999	-9999	42.44629669	-66.51609039	-9999	-9999	-9999	-9999	-9999	NA	-9999	-9999	A/25	180	-9999	SS	NEA	2	4	2312. TONE12FAL:3028472:38	2297. 3028472	308
3028472	39	2012	11.94	TONE12FAL	6	2	3	14.974	yes	10	0	4	2.5	3	100	28694	SADO	-9999	-9999	42.44558716	-66.51525879	-9999	-9999	-9999	-9999	-9999	NA	-9999	-9999	A/25	85	-9999	SS	NEA	2	4	2312. TONE12FAL:3028472:38	2297. 3028472	308
3028472	39	2012	11.94	TONE12FAL	6	2	3	14.997	yes	10	0	4	2.5	3	100	28700	SADO	-9999	-9999	42.47515869	-66.54973602	-9999	-9999	-9999	-9999	-9999	NA	-9999	-9999	A/25	-1	-9999	SS	NEA	2	4	2312. TONE12FAL:3028472:38	2297. 3028472	308
3028472	39	2012	11.94	TONE12FAL	6	2	3	14.994	yes	10	0	4	2.5	3	100	28698	SADO	-9999	-9999	42.4702301	-66.54408264	-9999	-9999	-9999	-9999	-9999	NA	-9999	-9999	A/25	100	-9999	SS	NEA	2	4	2312. TONE12FAL:3028472:38	2297. 3028472	308
3028472	39	2012	11.94	TONE12FAL	6	2	3	14.994	yes	10	0	4	2.5	3	100	28698	SADO	-9999	-9999	42.4702301	-66.54408264	-9999	-9999	-9999	-9999	-9999	NA	-9999	-9999	A/25	100	-9999	SS	NEA	2	4	2312. TONE12FAL:3028472:38	2297. 3028472	308
3028472	39	2012	11.94	TONE12FAL	6	2	3	14.975	yes	10	0	4	2.5	3	100	28696	SADO	-9999	-9999	42.4469986	-66.51691437	-9999	-9999	-9999	-9999	-9999	NA	-9999	-9999	A/25	90	-9999	SS	NEA	2	4	2312. TONE12FAL:3028472:38	2297. 3028472	308
3028472	39	2012	11.94	TONE12FAL	6	2	3	14.975	yes	10	0	4	2.5	3	100	28696	SADO	-9999	-9999	42.4469986	-66.51691437	-9999	-9999	-9999	-9999	-9999	NA	-9999	-9999	A/25	90	-9999	SS	NEA	2	4	2312. TONE12FAL:3028472:38	2297. 3028472	308
3028472	39	2012	11.94	TONE12FAL	6	2	3	14.997	yes	10	0	4	2.5	3	100	28700	SADO	-9999	-9999	42.47515869	-66.54973602	-9999	-9999	-9999	-9999	-9999	NA	-9999	-9999	A/25	-1	-9999	SS	NEA	2	4	2312. TONE12FAL:3028472:38	2297. 3028472	308
3028472	39	2012	11.94	TONE12FAL	6	2	3	14.975	yes	10	0	4	2.5	3	100	28695	SADO	-9999	-9999	42.44629669	-66.51609039	-9999	-9999	-9999	-9999	-9999	NA	-9999	-9999	A/25	180	-9999	SS	NEA	2	4	2312. TONE12FAL:3028472:38	2297. 3028472	308
3028472	39	2012	11.94	TONE12FAL	6	2	3	14.974	yes	10	0	4	2.5	3	100	28694	SADO	-9999	-9999	42.44558716	-66.51525879	-9999	-9999	-9999	-9999	-9999	NA	-9999	-9999	A/25	85	-9999	SS	NEA	2	4	2312. TONE12FAL:3028472:38	2297. 3028472	308
3028472	39	2012	11.94	TONE12FAL	6	2	3	14.997	yes	10	0	4	2.5	3	100	28699	SADO	-9999	-9999	42.47374725	-66.54812622	-9999	-9999	-9999	-9999	-9999	NA	-9999	-9999	A/25	120	-9999	SS	NEA	2	4	2312. TONE12FAL:3028472:38	2297. 3028472	308
3028472	39	2012	11.94	TONE12FAL	6	2	3	14.997	yes	10	0	4	2.5	3	100	28699	SADO	-9999	-9999	42.47374725	-66.54812622	-9999	-9999	-9999	-9999	-9999	NA	-9999	-9999	A/25	120	-9999	SS	NEA	2	4	2312. TONE12FAL:3028472:38	2297. 3028472	308
3028473	14	2012	0.555	TONE12SPR	5	2	1	14.45	yes	35	0	3.8	2.25	3	100	29248	HAPO	-9999	-9999	42.4304924	-66.50563812	-9999	-9999	-9999	-9999	-9999	NA	-9999	-9999	L/20	300	-9999	SS	NEA	2	5	2471. TONE12SPR:3028473:13	2455. 3028473	108
3028473	14	2012	0.555	TONE12SPR	5	2	1	14.45	yes	35	0	3.8	2.25	3	100	29248	HAPO	-9999	-9999	42.4304924	-66.50563812	-9999	-9999	-9999	-9999	-9999	NA	-9999	-9999	L/20	300	-9999	SS	NEA	2	5	2471. TONE12SPR:3028473:13	2455. 3028473	108
3028473	29	2011	1.643	TONE11SUM	3	2	2	NA		NA	NA	3	4	3	100	NA		-9999	-9999	NA	NA	-9999	-9999	-9999	-9999	-9999	NA	-9999	-9999		NA	-9999	SS	NEA	2	2	6615. TONE11SUM:3028473:28	6479. 3028473	228
3028473	39	2012	2.455	TONE12FAL	6	2	3	NA		NA	NA	4	2.5	3	100	NA		-9999	-9999	NA	NA	-9999	-9999	-9999	-9999	-9999	NA	-9999	-9999		NA	-9999	SS	NEA	2	4	6614. TONE12FAL:3028473:38	6478. 3028473	308
3028475	30	2011	8.902	TONE11SUM	3	2	2	NA		NA	NA	2.397	2.246	2.507	100	NA		-9999	-9999	NA	NA	-9999	-9999	-9999	-9999	-9999	NA	-9999	-9999		NA	-9999	SS	NEA	2	2	6617. TONE11SUM:3028475:29	6481. 3028475	236
3028476	17	2012	12.838	TONE12SPR	5	2	1	NA		NA	NA	4	2	3	100	NA		-9999	-9999	NA	NA	-9999	-9999	-9999	-9999	-9999	NA	-9999	-9999		NA	-9999	SS	NEA	2	5	6618. TONE12SPR:3028476:16	6482. 3028476	132
3028477	17	2012	1.635	TONE12SPR	5	2	1	NA		NA	NA	4	2	3	100	NA		-9999	-9999	NA	NA	-9999	-9999	-9999	-9999	-9999	NA	-9999	-9999		NA	-9999	SS	NEA	2	5	6619. TONE12SPR:3028477:16	6483. 3028477	132
3028479	15	2012	2.928	TONE12SPR	5	2	1	NA		NA	NA	3.3	2	1	100	NA		-9999	-9999	NA	NA	-9999	-9999	-9999	-9999	-9999	NA	-9999	-9999		NA	-9999	SS	NEA	2	5	6621. TONE12SPR:3028479:14	6485. 3028479	116
3028479	42	2012	2.851	TONE12FAL	6	2	3	NA		NA	NA	3.6	0.5	0	100	NA		-9999	-9999	NA	NA	-9999	-9999	-9999	-9999	-9999	NA	-9999	-9999		NA	-9999	SS	NEA	2	4	6620. TONE12FAL:3028479:41	6484. 3028479	332
3028480	15	2012	8.651	TONE12SPR	5	2	1	NA		NA	NA	3.067	2.193	1	100	NA		-9999	-9999	NA	NA	-9999	-9999	-9999	-9999	-9999	NA	-9999	-9999		NA	-9999	SS	NEA	2	5	6625. TONE12SPR:3028480:14	6489. 3028480	116
3028480	42	2012	8.876	TONE12FAL	6	2	3	NA		NA	NA	3.371	1.257	0	100	NA		-9999	-9999	NA	NA	-9999	-9999	-9999	-9999	-9999	NA	-9999	-9999		NA	-9999	SS	NEA	2	4	6624. TONE12FAL:3028480:41	6488. 3028480	332
3028483	14	2012	10.133	TONE12SPR	5	2	1	18.894	yes	3	0	2.74	2.25	2	100	29276	HAPO	-9999	-9999	42.39987564	-65.2302475	-9999	-9999	-9999	-9999	-9999	NA	-9999	-9999	L/13	-1	-9999	SS	NEA	2	5	2483. TONE12SPR:3028483:13	2467. 3028483	108
3028483	14	2012	10.133	TONE12SPR	5	2	1	18.894	yes	3	0	2.74	2.25	2	100	29276	HAPO	-9999	-9999	42.39987564	-65.2302475	-9999	-9999	-9999	-9999	-9999	NA	-9999	-9999	L/13	-1	-9999	SS	NEA	2	5	2483. TONE12SPR:3028483:13	2467. 3028483	108
3028483	41	2012	10.131	TONE12FAL	6	2	3	NA		NA	NA	2.8	3	1	100	NA		-9999	-9999	NA	NA	-9999	-9999	-9999	-9999	-9999	NA	-9999	-9999		NA	-9999	SS	NEA	2	4	6628. TONE12FAL:3028483:40	6492. 3028483	324
3028488	41	2012	6.947	TONE12FAL	6	2	3	NA		NA	NA	2.344	3.672	3	100	NA		-9999	-9999	NA	NA	-9999	-9999	-9999	-9999	-9999	NA	-9999	-9999		NA	-9999	SB	NEA	2	4	6630. TONE12FAL:3028488:40	6494. 3028488	324
3028489	41	2012	5.391	TONE12FAL	6	2	3	NA		NA	NA	2.5	3.75	3	100	NA		-9999	-9999	NA	NA	-9999	-9999	-9999	-9999	-9999	NA	-9999	-9999		NA	-9999	SB	NEA	2	4	6631. TONE12FAL:3028489:40	6495. 3028489	324
3028495	41	2012	12.453	TONE12FAL	6	2	3	NA		NA	NA	2.6	3	3	100	NA		-9999	-9999	NA	NA	-9999	-9999	-9999	-9999	-9999	NA	-9999	-9999		NA	-9999	SB	NEA	2	4	6633. TONE12FAL:3028495:40	6497. 3028495	324
3028677	14	2012	0.314	TONE12SPR	5	2	1	NA		NA	NA	3.7	2.5	3	5.117637	NA		-9999	-9999	NA	NA	-9999	-9999	-9999	-9999	-9999	NA	-9999	-9999		NA	-9999	GOM	NEA	2	5	6634. TONE12SPR:3028677:13	6498. 3028677	108
3028677	39	2012	0.545	TONE12FAL	6	2	3	NA		NA	NA	2	3.25	0	5.117637	NA		-9999	-9999	NA	NA	-9999	-9999	-9999	-9999	-9999	NA	-9999	-9999		NA	-9999	GOM	NEA	2	4	6635. TONE12FAL:3028677:38	6499. 3028677	308
3028678	14	2012	0.079	TONE12SPR	5	2	1	NA		NA	NA	3.7	2.5	3	37.099029	NA		-9999	-9999	NA	NA	-9999	-9999	-9999	-9999	-9999	NA	-9999	-9999		NA	-9999	GOM	NEA	2	5	6638. TONE12SPR:3028678:13	6502. 3028678	108
3028678	39	2012	0.282	TONE12FAL	6	2	3	NA		NA	NA	2	3.25	0	37.099029	NA		-9999	-9999	NA	NA	-9999	-9999	-9999	-9999	-9999	NA	-9999	-9999		NA	-9999	GOM	NEA	2	4	6639. TONE12FAL:3028678:38	6503. 3028678	308
3028680	17	2012	10.351	TONE12SPR	5	2	1	NA		NA	NA	3.002	2.75	2	100	NA		-9999	-9999	NA	NA	-9999	-9999	-9999	-9999	-9999	NA	-9999	-9999		NA	-9999	GOM	NEA	2	5	6644. TONE12SPR:3028680:16	6508. 3028680	132
3028681	17	2012	3.332	TONE12SPR	5	2	1	NA		NA	NA	3.5	2.75	2	100	NA		-9999	-9999	NA	NA	-9999	-9999	-9999	-9999	-9999	NA	-9999	-9999		NA	-9999	GOM	NEA	2	5	6646. TONE12SPR:3028681:16	6510. 3028681	132
3028683	14	2012	3.798	TONE12SPR	5	2	1	NA		NA	NA	2.484	2.632	1.948	100	NA		-9999	-9999	NA	NA	-9999	-9999	-9999	-9999	-9999	NA	-9999	-9999		NA	-9999	GOM	NEA	2	5	6648. TONE12SPR:3028683:13	6512. 3028683	108
3028683	29	2011	3.804	TONE11SUM	3	2	2	NA		NA	NA	2.979	2	1	100	NA		-9999	-9999	NA	NA	-9999	-9999	-9999	-9999	-9999	NA	-9999	-9999		NA	-9999	GOM	NEA	2	2	6650. TONE11SUM:3028683:28	6514. 3028683	228
3028683	39	2012	4.052	TONE12FAL	6	2	3	16.502	yes	20	0	1.4	3.5	3	100	28920	PIWH	-9999	-9999	42.58820343	-70.03275299	-9999	-9999	-9999	-9999	-9999	NA	-9999	-9999	A/21	350	-9999	GOM	NEA	2	4	2366. TONE12FAL:3028683:38	2351. 3028683	308
3028683	39	2012	4.052	TONE12FAL	6	2	3	16.502	yes	20	0	1.4	3.5	3	100	28920	PIWH	-9999	-9999	42.58820343	-70.03275299	-9999	-9999	-9999	-9999	-9999	NA	-9999	-9999	A/21	350	-9999	GOM	NEA	2	4	2366. TONE12FAL:3028683:38	2351. 3028683	308
3028684	14	2012	10.161	TONE12SPR	5	2	1	NA		NA	NA	2.2	2.872	1	100	NA		-9999	-9999	NA	NA	-9999	-9999	-9999	-9999	-9999	NA	-9999	-9999		NA	-9999	GOM	NEA	2	5	6657. TONE12SPR:3028684:13	6520. 3028684	108
3028684	29	2011	10.173	TONE11SUM	3	2	2	NA		NA	NA	3	2	1.07	100	NA		-9999	-9999	NA	NA	-9999	-9999	-9999	-9999	-9999	NA	-9999	-9999		NA	-9999	GOM	NEA	2	2	6659. TONE11SUM:3028684:28	6522. 3028684	228
3028684	39	2012	9.861	TONE12FAL	6	2	3	16.5	yes	20	0	1.4	3.5	3	100	28919	HAPO	-9999	-9999	42.58537292	-70.02938843	-9999	-9999	-9999	-9999	-9999	NA	-9999	-9999	A/21	270	-9999	GOM	NEA	2	4	2365. TONE12FAL:3028684:38	2350. 3028684	308
3028684	39	2012	9.861	TONE12FAL	6	2	3	16.5	yes	20	0	1.4	3.5	3	100	28919	HAPO	-9999	-9999	42.58537292	-70.02938843	-9999	-9999	-9999	-9999	-9999	NA	-9999	-9999	A/21	270	-9999	GOM	NEA	2	4	2365. TONE12FAL:3028684:38	2350. 3028684	308
3028684	39	2012	9.861	TONE12FAL	6	2	3	16.486	yes	20	0	1.4	3.5	3	100	28917	BODO	-9999	-9999	42.56687164	-70.00740814	-9999	-9999	-9999	-9999	-9999	NA	-9999	-9999	A/21	200	-9999	GOM	NEA	2	4	2365. TONE12FAL:3028684:38	2350. 3028684	308
3028684	39	2012	9.861	TONE12FAL	6	2	3	16.486	yes	20	0	1.4	3.5	3	100	28917	BODO	-9999	-9999	42.56687164	-70.00740814	-9999	-9999	-9999	-9999	-9999	NA	-9999	-9999	A/21	200	-9999	GOM	NEA	2	4	2365. TONE12FAL:3028684:38	2350. 3028684	308
3028687	17	2012	11.636	TONE12SPR	5	2	1	NA		NA	NA	4.198	2.75	3	100	NA		-9999	-9999	NA	NA	-9999	-9999	-9999	-9999	-9999	NA	-9999	-9999		NA	-9999	GOM	NEA	2	5	6665. TONE12SPR:3028687:16	6528. 3028687	132
3028688	17	2012	2.358	TONE12SPR	5	2	1	NA		NA	NA	4.3	2.75	3	100	NA		-9999	-9999	NA	NA	-9999	-9999	-9999	-9999	-9999	NA	-9999	-9999		NA	-9999	GOM	NEA	2	5	6669. TONE12SPR:3028688:16	6532. 3028688	132
3028690	14	2012	4.115	TONE12SPR	5	2	1	NA		NA	NA	1.8	4	2	100	NA		-9999	-9999	NA	NA	-9999	-9999	-9999	-9999	-9999	NA	-9999	-9999		NA	-9999	GOM	NEA	2	5	6673. TONE12SPR:3028690:13	6536. 3028690	108
3028690	29	2011	3.855	TONE11SUM	3	2	2	NA		NA	NA	2.5	2	3	100	NA		-9999	-9999	NA	NA	-9999	-9999	-9999	-9999	-9999	NA	-9999	-9999		NA	-9999	GOM	NEA	2	2	6675. TONE11SUM:3028690:28	6538. 3028690	228
3028690	38	2012	4.04	TONE12FAL	6	2	3	NA		NA	NA	3	2.633	3	100	NA		-9999	-9999	NA	NA	-9999	-9999	-9999	-9999	-9999	NA	-9999	-9999		NA	-9999	GOM	NEA	2	4	6672. TONE12FAL:3028690:37	6535. 3028690	300
3028691	14	2012	10.131	TONE12SPR	5	2	1	NA		NA	NA	1.043	3.997	2	100	NA		-9999	-9999	NA	NA	-9999	-9999	-9999	-9999	-9999	NA	-9999	-9999		NA	-9999	GOM	NEA	2	5	6682. TONE12SPR:3028691:13	6544. 3028691	108
3028691	29	2011	10.248	TONE11SUM	3	2	2	NA		NA	NA	2.815	2	3	100	NA		-9999	-9999	NA	NA	-9999	-9999	-9999	-9999	-9999	NA	-9999	-9999		NA	-9999	GOM	NEA	2	2	6684. TONE11SUM:3028691:28	6546. 3028691	228
3028691	38	2012	10.229	TONE12FAL	6	2	3	NA		NA	NA	3	2.75	3	100	NA		-9999	-9999	NA	NA	-9999	-9999	-9999	-9999	-9999	NA	-9999	-9999		NA	-9999	GOM	NEA	2	4	6681. TONE12FAL:3028691:37	6543. 3028691	300
3028694	17	2012	13.204	TONE12SPR	5	2	1	NA		NA	NA	3	3	3	100	NA		-9999	-9999	NA	NA	-9999	-9999	-9999	-9999	-9999	NA	-9999	-9999		NA	-9999	GOM	NEA	2	5	6691. TONE12SPR:3028694:16	6553. 3028694	132
3028695	17	2012	0.905	TONE12SPR	5	2	1	NA		NA	NA	3	3	3	100	NA		-9999	-9999	NA	NA	-9999	-9999	-9999	-9999	-9999	NA	-9999	-9999		NA	-9999	GOM	NEA	2	5	6695. TONE12SPR:3028695:16	6557. 3028695	132
3028697	14	2012	2.525	TONE12SPR	5	2	1	NA		NA	NA	1.3	3.5	1	100	NA		-9999	-9999	NA	NA	-9999	-9999	-9999	-9999	-9999	NA	-9999	-9999		NA	-9999	GOM	NEA	2	5	6701. TONE12SPR:3028697:13	6563. 3028697	108
3028697	29	2011	2.73	TONE11SUM	3	2	2	NA		NA	NA	2.5	3	3	100	NA		-9999	-9999	NA	NA	-9999	-9999	-9999	-9999	-9999	NA	-9999	-9999		NA	-9999	GOM	NEA	2	2	6704. TONE11SUM:3028697:28	6566. 3028697	228
3028697	38	2012	2.569	TONE12FAL	6	2	3	NA		NA	NA	3	3.75	3	100	NA		-9999	-9999	NA	NA	-9999	-9999	-9999	-9999	-9999	NA	-9999	-9999		NA	-9999	GOM	NEA	2	4	6700. TONE12FAL:3028697:37	6562. 3028697	300
3028698	14	2012	11.992	TONE12SPR	5	2	1	NA		NA	NA	1.3	3.5	1	100	NA		-9999	-9999	NA	NA	-9999	-9999	-9999	-9999	-9999	NA	-9999	-9999		NA	-9999	GOM	NEA	2	5	6708. TONE12SPR:3028698:13	6570. 3028698	108
3028698	29	2011	11.795	TONE11SUM	3	2	2	NA		NA	NA	2.142	3.717	3	100	NA		-9999	-9999	NA	NA	-9999	-9999	-9999	-9999	-9999	NA	-9999	-9999		NA	-9999	GOM	NEA	2	2	6711. TONE11SUM:3028698:28	6573. 3028698	228
3028698	38	2012	11.954	TONE12FAL	6	2	3	NA		NA	NA	3	3.75	3	100	NA		-9999	-9999	NA	NA	-9999	-9999	-9999	-9999	-9999	NA	-9999	-9999		NA	-9999	GOM	NEA	2	4	6707. TONE12FAL:3028698:37	6569. 3028698	300
3028701	17	2012	4.312	TONE12SPR	5	2	1	NA		NA	NA	4.8	2	3	100	NA		-9999	-9999	NA	NA	-9999	-9999	-9999	-9999	-9999	NA	-9999	-9999		NA	-9999	GOM	NEA	2	5	6714. TONE12SPR:3028701:16	6576. 3028701	132
3028702	17	2012	10.249	TONE12SPR	5	2	1	NA		NA	NA	4.774	2	3	100	NA		-9999	-9999	NA	NA	-9999	-9999	-9999	-9999	-9999	NA	-9999	-9999		NA	-9999	GOM	NEA	2	5	6716. TONE12SPR:3028702:16	6578. 3028702	132
3028705	14	2012	21.294	TONE12SPR	5	2	1	NA		NA	NA	3.083	2.023	1.91	100	NA		-9999	-9999	NA	NA	-9999	-9999	-9999	-9999	-9999	NA	-9999	-9999		NA	-9999	SS	NEA	2	5	6718. TONE12SPR:3028705:13	6580. 3028705	108
3028705	29	2011	13.936	TONE11SUM	3	2	2	NA		NA	NA	3.3	2	3	100	NA		-9999	-9999	NA	NA	-9999	-9999	-9999	-9999	-9999	NA	-9999	-9999		NA	-9999	SS	NEA	2	2	6722. TONE11SUM:3028705:28	6584. 3028705	228
[truncated: 6,586 more rows]
